# Supplementary material for: Transcriptional activity of transposable elements along an elevational gradient in Arabidopsis arenosa
Source: Mob DNA. 2021 Feb 27;12:7. doi: 10.1186/s13100-021-00236-0 (PMC7916287; doi:10.1186/s13100-021-00236-0)
Supplement: Supplementary file 2 — Additional file 2: Table S2. List of consensus TE sequences differentially expressed between the foothill and alpine ecotype for each region. [file 13100_2021_236_MOESM2_ESM.xlsx]

## Sheet: NT
Table S2. Consensus sequences differentially expressed between the foothill and alpine ecotype for each region. NT = Niedere Tauern (Austria), FG = Făgăraș (Romania), VT = Vysoké Tatry (Slovakia, diploid), ZT = Západné Tatry (Slovakia).
consensus sequences	more expressed in	logFC	logCPM	LR	PValue	FDR
RIX-incomp_MCL460_Alyr_TEdenovo-B-R2415-Map3	foothill	-7.12121	10.7015116182124	40.8715850059507	1.62567735021374e-10	4.05516183469983e-08
DTX-incomp_MCL21_Alyr_TEdenovo-B-R2295-Map10	foothill	-6.93323	13.6672290355568	53.7808465375626	2.24147247993431e-13	1.25802642936313e-10
DTX-incomp_MCL679_Alyr_TEdenovo-B-G3259-Map3	foothill	-6.80267	12.5725887728328	48.7358609926534	2.92862243987451e-12	1.09579289625305e-09
RLX-incomp_MCL1675_Alyr_TEdenovo-B-R6885-Map5	foothill	-6.23939	9.24669063483507	38.1080085746035	6.69348348469587e-10	1.15628754652943e-07
DHX-incomp_MCL66_Alyr_TEdenovo-B-R3104-Map4	foothill	-6.09809	9.80092057255641	39.9358012582309	2.6244843203627e-10	5.89196729921425e-08
RLX-comp_MCL723_Alyr_TEdenovo-B-G4294-Map5	foothill	-5.94866	8.93957658754603	27.6544586529769	1.45037376597892e-07	1.35670379359278e-05
RIX-comp_MCL559_Alyr_TEdenovo-B-R2563-Map4	foothill	-5.74483	9.18851249171383	23.991186578407	9.67776907891166e-07	6.468108279283e-05
RLX-incomp_MCL1437_Alyr_TEdenovo-B-R4366-Map3	foothill	-5.65756	8.33634106275363	23.7884985685412	1.07523037900652e-06	6.89683485962753e-05
RLX-incomp_MCL69_Alyr_TEdenovo-B-R2442-Map3	foothill	-5.63555	10.331624334622	34.7241116339092	3.79897107017422e-09	5.68579336836074e-07
DTX-incomp_MCL137_Alyr_TEdenovo-B-R1758-Map5	foothill	-5.5095	11.4886124875668	29.3605894206055	6.00872723465843e-08	6.13163301900371e-06
DTX-incomp_MCL1300_Alyr_TEdenovo-B-R3001-Map3	foothill	-5.49298	8.13880344908472	23.4699443871485	1.26880512617685e-06	7.91240974518622e-05
DTX-incomp_MCL661_Alyr_TEdenovo-B-G2734-Map3	foothill	-5.07616	12.4159282879278	31.7636199211153	1.74123903430301e-08	2.05741138526855e-06
RLX-incomp_MCL713_Alyr_TEdenovo-B-G4124-Map3_reversed	foothill	-5.02335	8.10594827332935	16.9586018186226	3.82038271595165e-05	0.00150469459601955
RXX-LARD_MCL41_Alyr_TEdenovo-B-R6354-Map3	foothill	-4.98558	8.25838333919196	16.2537086239309	5.54010454003939e-05	0.0020060539826433
DTX-incomp_MCL343_Alyr_TEdenovo-B-R3449-Map7_reversed	foothill	-4.96238	7.80889880888319	17.7271111553556	2.54966785916714e-05	0.00104072806251459
noCat_MCL217_Alyr_TEdenovo-B-G2285-Map20	foothill	-4.93121	9.34129544537081	18.4903292063802	1.70768609577636e-05	0.000815692613833602
RIX-comp_MCL100_Alyr_TEdenovo-B-G2895-Map4	foothill	-4.86749	8.34102698109867	16.7212069021394	4.32943312545581e-05	0.00167578920114626
DTX-comp_MCL47_Alyr_TEdenovo-B-R2238-Map12_reversed	foothill	-4.86386	10.2301788585565	24.8738773934306	6.12062100258026e-07	4.58026471693089e-05
RLX-comp_MCL1070_Alyr_TEdenovo-B-R1360-Map3	foothill	-4.75339	7.71598943445289	19.4106974358549	1.05414937214305e-05	0.000514470726187207
RIX-comp_MCL200_Alyr_TEdenovo-B-R4304-Map19_reversed	foothill	-4.68976	9.93416531344995	25.1660591550199	5.25998093315576e-07	4.21737756961953e-05
DTX-incomp_MCL1806_Alyr_TEdenovo-B-R858-Map7_reversed	foothill	-4.61887	7.80959523823771	15.1380134721955	9.99307310714954e-05	0.00311589571188204
DTX-incomp_MCL234_Alyr_TEdenovo-B-R6646-Map3	foothill	-4.60908	8.37531590367678	18.0335024207698	2.17051376617964e-05	0.000937077577898711
DTX-incomp_MCL344_Alyr_TEdenovo-B-R1176-Map6	foothill	-4.56062	9.14099728053618	21.9792550544697	2.75613444913021e-06	0.000147321948530889
DHX-incomp_MCL691_Alyr_TEdenovo-B-G3517-Map6	foothill	-4.54054	8.13979810074767	16.070152710047	6.1038540753784e-05	0.00217510355543246
RIX-incomp_MCL131_Alyr_TEdenovo-B-G1735-Map5	foothill	-4.48587	9.95916096946889	22.5673389292602	2.02904928318343e-06	0.00011680040104479
RLX-comp_MCL1230_Alyr_TEdenovo-B-R2476-Map16	foothill	-4.44681	8.08798699952347	12.6196012915805	0.000381722743637062	0.00865623797439601
RLX-comp_MCL220_Alyr_TEdenovo-B-P738.170-Map3_reversed	foothill	-4.25906	10.7703660711356	30.1624055511502	3.97337410469114e-08	4.24772612620552e-06
RLX-comp_MCL414_Alyr_TEdenovo-B-R4676-Map9	foothill	-4.24546	8.39979273368264	11.0780127822388	0.000873573691380383	0.0166201096368556
RIX-incomp_MCL539_Alyr_TEdenovo-B-R5536-Map6	foothill	-4.14836	8.05672806945118	10.143908571816	0.00144778858049638	0.0244183330439163
RYX-incomp-chim_MCL77_Alyr_TEdenovo-B-G4281-Map18_reversed	foothill	-4.046	8.22619024690658	13.16188009306	0.000285702081474503	0.00704836453747537
RIX-incomp_MCL1200_Alyr_TEdenovo-B-R224-Map4	foothill	-4.01615	8.65383667996266	10.8458108158028	0.000990195126233813	0.0185249004866243
DHX-incomp_MCL164_Alyr_TEdenovo-B-R2775-Map4	foothill	-3.97675	7.3918420366078	14.2362798735612	0.00016123194557076	0.0043610327446549
RLX-incomp_MCL1789_Alyr_TEdenovo-B-R8332-Map8_reversed	foothill	-3.9503	7.69569630831595	13.0053436584577	0.000310603333842397	0.00757939657039327
RLX-incomp_MCL1404_Alyr_TEdenovo-B-R4028-Map3_reversed	foothill	-3.9335	7.5030789485246	11.52842339802	0.000685401167130057	0.0134975931597103
RLX-incomp_MCL1078_Alyr_TEdenovo-B-R1430-Map4_reversed	foothill	-3.91126	8.63579373949184	14.4543364923819	0.000143598852081911	0.00402974278654862
DHX-incomp_MCL45_Alyr_TEdenovo-B-R6376-Map6	foothill	-3.90999	7.81563628521458	12.8188029437646	0.000343153202478701	0.00794205092334725
DTX-incomp_MCL1375_Alyr_TEdenovo-B-R3635-Map4	foothill	-3.85899	7.47696295262394	11.8777177631045	0.000568095113028543	0.0117006745756796
RLX-incomp_MCL367_Alyr_TEdenovo-B-G4194-Map3	foothill	-3.85107	11.8638259742279	15.6582893097878	7.58792625851472e-05	0.00247832079568165
RIX-incomp_MCL224_Alyr_TEdenovo-B-R453-Map7	foothill	-3.83613	7.38484261410732	12.8655470740199	0.000334687040170416	0.00782679588731859
DTX-incomp_MCL234_Alyr_TEdenovo-B-G3656-Map7_reversed	foothill	-3.82347	7.45593933657322	10.5478149024447	0.00116325526747139	0.0207262545672483
DTX-incomp_MCL22_Alyr_TEdenovo-B-R3266-Map7	foothill	-3.8216	7.38717544279822	12.5489442504743	0.000396430212626249	0.00881422737509386
DTX-incomp-chim_MCL91_Alyr_TEdenovo-B-G4580-Map4_reversed	foothill	-3.76961	7.33567919360199	10.7176643710897	0.00106117539856909	0.0193686078844521
RLX-incomp_MCL272_Alyr_TEdenovo-B-R6110-Map6	foothill	-3.76194	8.42842014967936	13.6247642943225	0.000223221507048621	0.00576014118763395
DTX-comp_MCL1013_Alyr_TEdenovo-B-P912.39-Map3	foothill	-3.72329	7.37406383629686	11.558951968257	0.00067423846444247	0.0133952686077287
RLX-comp_MCL5_Alyr_TEdenovo-B-G415-Map3	foothill	-3.67605	8.10790624519797	10.7787868056891	0.00102669952519756	0.0188929543776108
DTX-comp_MCL89_Alyr_TEdenovo-B-R1131-Map20_reversed	foothill	-3.671	7.3244987738847	11.947488657832	0.000547210891801087	0.0113748930749393
RLX-incomp-chim_MCL1_Alyr_TEdenovo-B-R2666-Map20	foothill	-3.64303	7.70444589349263	12.223962148344	0.000471796310207717	0.0100874544420602
DTX-incomp_MCL138_Alyr_TEdenovo-B-R2241-Map7_reversed	foothill	-3.59847	7.31446239138242	10.4212602906389	0.00124572854236052	0.021848910762495
DHX-incomp_MCL285_Alyr_TEdenovo-B-R840-Map7_reversed	foothill	-3.58246	7.51733539105301	9.92617792001371	0.00162944536718269	0.0265080061545299
DHX-incomp-chim_MCL388_Alyr_TEdenovo-B-G3214-Map4	foothill	-3.55999	7.40340728819815	10.1233977008622	0.00146398871669302	0.0244183330439163
DTX-incomp-chim_MCL59_Alyr_TEdenovo-B-R2050-Map20_reversed	foothill	-3.52777	8.6248867816345	13.7776123899372	0.000205773793050648	0.00549954958807981
RLX-incomp_MCL77_Alyr_TEdenovo-B-R1450-Map20	foothill	-3.52181	8.25735637329737	9.00210261600111	0.00269669171826099	0.0400931980628869
RLX-incomp_MCL68_Alyr_TEdenovo-B-R5183-Map6	foothill	-3.49921	8.49563497531744	10.7890382125544	0.00102102918538313	0.0188929543776108
RLX-incomp-chim_MCL368_Alyr_TEdenovo-B-G2439-Map12	foothill	-3.47698	7.39905686317663	9.78080322620398	0.00176343262410803	0.0282779017223037
DTX-incomp-chim_MCL21_Alyr_TEdenovo-B-R583-Map20_reversed	foothill	-3.4647	9.71402600870936	12.9212209025843	0.00032487788994437	0.00767737750447485
DTX-incomp_MCL895_Alyr_TEdenovo-B-P186.633-Map20	foothill	-3.4557	9.09708246220512	15.7389050907545	7.27131515402376e-05	0.00247832079568165
RLX-incomp_MCL1389_Alyr_TEdenovo-B-R3811-Map4	foothill	-3.44838	9.6071063175972	14.9853559703434	0.000108348732070591	0.00333209456847229
DTX-incomp_MCL84_Alyr_TEdenovo-B-G3699-Map5_reversed	foothill	-3.43844	7.72005472940956	9.89457745885737	0.00165766509225833	0.0267730800871939
DTX-incomp_MCL400_Alyr_TEdenovo-B-G3677-Map6	foothill	-3.40916	8.48125522268526	9.28384810047624	0.00231183253335544	0.0350680002525876
DHX-incomp_MCL14_Alyr_TEdenovo-B-G1124-Map4	foothill	-3.36323	7.31699738250481	8.68792109382911	0.00320325779789868	0.0460981651043752
RLX-incomp_MCL4_Alyr_TEdenovo-B-G4482-Map3_reversed	foothill	-3.35288	7.47684143072097	10.2605714813749	0.00135903574407346	0.0232903453850757
RIX-incomp_MCL278_Alyr_TEdenovo-B-R7098-Map3	foothill	-3.35225	7.25340657169598	10.1178988386855	0.00146836301154953	0.0244183330439163
DHX-incomp_MCL52_Alyr_TEdenovo-B-G4563-Map3	foothill	-3.34198	8.33246046830235	12.0379872127993	0.000521272288562932	0.0109369746525587
DTX-incomp_MCL675_Alyr_TEdenovo-B-G3151-Map3	foothill	-3.34051	9.85036085682268	8.64662848648204	0.00327667132394562	0.0468543128806237
RIX-incomp_MCL484_Alyr_TEdenovo-B-R2028-Map3	foothill	-3.22222	8.89641165201849	12.9341702294621	0.000322638219251901	0.00767737750447485
RLX-comp_MCL579_Alyr_TEdenovo-B-R285-Map20	foothill	-3.21281	8.6087156596939	12.2975891016564	0.000453543769008617	0.00988549282936258
RIX-incomp_MCL899_Alyr_TEdenovo-B-P207.620-Map3	foothill	-3.20247	7.23373460869623	9.09125003995339	0.0025683526886242	0.038697662993029
RLX-incomp_MCL1210_Alyr_TEdenovo-B-R2315-Map3_reversed	foothill	-3.1913	7.17718575957679	9.94071539443244	0.00161662708906435	0.0264914439047407
DXX-MITE_MCL478_Alyr_TEdenovo-B-G6215-Map6	foothill	-3.15667	7.2575181718323	8.91950962075348	0.00282140259051661	0.0413990118673842
RLX-incomp_MCL69_Alyr_TEdenovo-B-R1057-Map7	foothill	-3.03096	12.1758856395627	18.3236342629678	1.86380531571297e-05	0.000836848586755124
DTX-comp_MCL385_Alyr_TEdenovo-B-G3122-Map13	foothill	-2.96927	8.42750716251533	9.76498637710641	0.0017786683335498	0.0283199319774419
noCat_MCL808_Alyr_TEdenovo-B-G6216-Map11	foothill	-2.96067	8.7951121002492	11.6527323059783	0.00064108305024022	0.0129660490791828
RLX-incomp_MCL7_Alyr_TEdenovo-B-R3260-Map16_reversed	foothill	-2.90446	7.71181248710017	8.72247596746476	0.00314310898664497	0.0455243850001158
RLX-incomp_MCL699_Alyr_TEdenovo-B-G3789-Map20	foothill	-2.87907	9.73900723999958	10.4580596741526	0.00122115478652439	0.021586555084624
DTX-incomp_MCL17_Alyr_TEdenovo-B-G3873-Map5	foothill	-2.74896	10.5190412900999	12.3073088354053	0.000451188034721047	0.00988549282936258
RXX-LARD_MCL729_Alyr_TEdenovo-B-G4472-Map4	foothill	-2.65203	13.3280919644438	18.3587199467668	1.82979609893418e-05	0.000836848586755124
DTX-incomp_MCL706_Alyr_TEdenovo-B-G3965-Map3	foothill	-2.63533	14.1090788292661	16.3495104094469	5.26697669471622e-05	0.00193842011141605
DHX-incomp-chim_MCL23_Alyr_TEdenovo-B-P13.172-Map20	foothill	-2.57017	11.1484482439443	14.8710366222903	0.000115116996775275	0.00349240078054718
RLX-incomp_MCL1406_Alyr_TEdenovo-B-R4066-Map3_reversed	foothill	-2.43299	10.3015842839846	11.2528872496156	0.000794992585863466	0.0155196378718563
DTX-incomp_MCL1360_Alyr_TEdenovo-B-R3391-Map3	alpine	1.99829	11.1045665060489	9.62905380004	0.00191523251482026	0.0300678111592412
DTX-incomp_MCL1333_Alyr_TEdenovo-B-R3251-Map3	alpine	2.03701	12.0856100216018	9.64488122932935	0.00189879974589305	0.0300197565459853
RIX-incomp_MCL473_Alyr_TEdenovo-B-R458-Map5	alpine	2.30115	12.5020015981545	10.3876683898202	0.00126859717956031	0.0220276386931578
RLX-incomp_MCL569_Alyr_TEdenovo-B-R6037-Map5_reversed	alpine	2.31743	11.6570170004218	8.57681645999012	0.00340470127613362	0.0483769263602529
DTX-incomp-chim_MCL82_Alyr_TEdenovo-B-R2811-Map4	alpine	2.62652	10.1893903773207	11.1007670186546	0.00086292022581893	0.0165577427945598
DTX-incomp_MCL1395_Alyr_TEdenovo-B-R3914-Map6	alpine	2.68587	9.61586682848443	12.6702313438167	0.000371523559813522	0.00851092236511588
DHX-incomp_MCL1131_Alyr_TEdenovo-B-R1807-Map5	alpine	2.71842	8.97524773664474	8.87550696948182	0.00289021969447571	0.0421333974941426
DHX-incomp_MCL1034_Alyr_TEdenovo-B-R109-Map4	alpine	3.00113	12.2292545318954	20.4883028615808	5.99967846938206e-06	0.00031323902706425
DTX-comp_MCL653_Alyr_TEdenovo-B-G2601-Map4_reversed	alpine	3.12883	8.36464791637291	11.5802203936225	0.000666570409455863	0.0133611657966823
RIX-comp_MCL383_Alyr_TEdenovo-B-R178-Map7_reversed	alpine	3.14828	8.14969513257858	9.30737472274895	0.00228233284526373	0.034856035630048
RLX-comp_MCL1016_Alyr_TEdenovo-B-P920.31-Map3	alpine	3.2138	10.439525750418	12.1115744208199	0.000501098081105496	0.0106128791705834
DHX-incomp_MCL540_Alyr_TEdenovo-B-R118-Map20	alpine	3.25695	7.41531168464222	8.92113374582109	0.0028188946568214	0.0413990118673842
DTX-incomp_MCL396_Alyr_TEdenovo-B-R6114-Map4	alpine	3.25786	8.81815139910059	13.4145184826758	0.00024968424762322	0.00629821501027112
DTX-incomp-chim_MCL375_Alyr_TEdenovo-B-G2661-Map3	alpine	3.29476	7.93546453667155	9.4084691432904	0.00215985478093929	0.0332114656384157
RLX-comp_MCL1378_Alyr_TEdenovo-B-R3655-Map7_reversed	alpine	3.35148	7.9609498239955	9.57069409392679	0.00197708018936007	0.0308232293410649
RSX-incomp-chim_MCL1576_Alyr_TEdenovo-B-R59-Map4	alpine	3.38165	7.66256862887077	9.03046339353088	0.00265517165242212	0.0397390690645844
RSX-comp-chim_MCL462_Alyr_TEdenovo-B-R6312-Map3	alpine	3.39822	7.97361397195377	11.1407791710681	0.000844504110893617	0.0163440666289325
RLX-incomp_MCL16_Alyr_TEdenovo-B-G49-Map3_reversed	alpine	3.46836	7.82503816009528	10.1643202228515	0.00143184699326435	0.0243522462112005
DTX-incomp_MCL1065_Alyr_TEdenovo-B-R130-Map3	alpine	3.52486	7.72462650673551	9.4721355683944	0.00208616372030781	0.0322995693247657
RIX-incomp_MCL635_Alyr_TEdenovo-B-G1904-Map7	alpine	3.53986	11.6543512478495	22.4232203012732	2.18713748241943e-06	0.00012275309120079
DTX-incomp_MCL663_Alyr_TEdenovo-B-G2760-Map6	alpine	3.55103	8.51227561181995	14.237661933059	0.000161113584450832	0.0043610327446549
DXX_MCL781_Alyr_TEdenovo-B-G5651-Map3	alpine	3.60084	7.322628623329	9.96155342903901	0.00159843127201972	0.0263858691594431
DTX-comp-chim_MCL22_Alyr_TEdenovo-B-R113-Map20_reversed	alpine	3.60546	11.9056102074311	17.4132997489798	3.00714475668461e-05	0.00120554285334945
DHX-incomp_MCL1760_Alyr_TEdenovo-B-R7932-Map3	alpine	3.60787	7.80634165749448	10.8735408772505	0.000975478507900636	0.0184029348759406
RLX-comp_MCL189_Alyr_TEdenovo-B-G4584-Map20_reversed	alpine	3.62488	8.52081513180286	15.4736548479575	8.36632611578911e-05	0.00268320030427808
RIX-incomp_MCL357_Alyr_TEdenovo-B-G2233-Map3	alpine	3.62774	11.0378597381052	14.5694852139731	0.00013508444156615	0.00383879204197476
RIX-comp_MCL117_Alyr_TEdenovo-B-R3367-Map5	alpine	3.70447	7.8560866768644	10.5735065261465	0.0011471991192641	0.0206036961819832
DXX-MITE_MCL948_Alyr_TEdenovo-B-P513.380-Map10	alpine	3.71277	7.30722157227641	10.6002760933639	0.00113070774334357	0.0204712813210186
DTX-comp_MCL1803_Alyr_TEdenovo-B-R854-Map3	alpine	3.7263	7.99284852435126	11.6712250054861	0.000634742023058165	0.0129545076524144
RIX-incomp_MCL429_Alyr_TEdenovo-B-R4189-Map4	alpine	3.73335	7.5645143451007	10.37758752948	0.00127554255238776	0.0220276386931578
DXX-MITE_MCL847_Alyr_TEdenovo-B-G729-Map7	alpine	3.85346	9.24104717013675	15.7746344690804	7.13527427648897e-05	0.00247832079568165
DTX-incomp_MCL136_Alyr_TEdenovo-B-R3057-Map11_reversed	alpine	3.86732	8.34041505890841	14.6942496495492	0.00012643152771878	0.00373472078590344
RIX-comp_MCL1362_Alyr_TEdenovo-B-R3411-Map5_reversed	alpine	3.92959	7.65186473322221	12.9409308041306	0.000321475126114195	0.00767737750447485
RIX-incomp_MCL358_Alyr_TEdenovo-B-G2255-Map4	alpine	3.99826	7.45719669447062	13.444254359015	0.000245757679143288	0.0062696135190532
DTX-incomp_MCL645_Alyr_TEdenovo-B-G2299-Map3	alpine	4.0023	8.2280707523342	14.5934407297134	0.000133377991530212	0.00383879204197476
RXX-TRIM_MCL1086_Alyr_TEdenovo-B-R1476-Map4	alpine	4.00439	8.90226810331399	12.5484170259153	0.000396542077899546	0.00881422737509386
RLX-incomp_MCL1755_Alyr_TEdenovo-B-R7873-Map3	alpine	4.04325	8.1985829716311	14.4213814339371	0.000146133660727778	0.00405024775720818
RLX-incomp_MCL1781_Alyr_TEdenovo-B-R822-Map8_reversed	alpine	4.06539	12.1803973421906	30.9356873907642	2.66721814624533e-08	2.99395236916038e-06
DTX-incomp_MCL608_Alyr_TEdenovo-B-G1331-Map20	alpine	4.10786	8.04989935726417	15.7315591608007	7.29960680605788e-05	0.00247832079568165
DTX-comp_MCL19_Alyr_TEdenovo-B-R3307-Map9	alpine	4.12163	10.0956154667948	17.8588818639283	2.37906259751169e-05	0.000989073246558099
DTX-incomp_MCL267_Alyr_TEdenovo-B-P117.683-Map10_reversed	alpine	4.12953	8.34733618326251	12.2261492071386	0.000471243586597999	0.0100874544420602
RLX-comp_MCL765_Alyr_TEdenovo-B-G5423-Map11_reversed	alpine	4.31739	10.9879738620003	15.6510294414594	7.61711068605942e-05	0.00247832079568165
DTX-incomp_MCL242_Alyr_TEdenovo-B-G3990-Map4	alpine	4.34234	8.21639274708195	13.6383392362054	0.000221613372027267	0.00576014118763395
DTX-incomp_MCL1250_Alyr_TEdenovo-B-R2620-Map3_reversed	alpine	4.34632	8.0402668348663	14.7862649101999	0.000120409327040993	0.0036042525227604
RLX-comp_MCL271_Alyr_TEdenovo-B-P169.297-Map3	alpine	4.37978	8.08602655607975	13.3274279681193	0.000261552027657549	0.00652427002323554
RLX-comp_MCL70_Alyr_TEdenovo-B-R894-Map20	alpine	4.38783	8.0672025811755	14.5887625810233	0.000133709521422545	0.00383879204197476
RXX-TRIM_MCL351_Alyr_TEdenovo-B-R2018-Map10	alpine	4.41983	7.62135416199585	15.1807093615421	9.76963789701646e-05	0.00308913198292985
DHX-incomp_MCL79_Alyr_TEdenovo-B-R457-Map8	alpine	4.43779	7.57373854215909	17.9902599047552	2.22038161821865e-05	0.000940520138283184
DTX-incomp_MCL236_Alyr_TEdenovo-B-G3782-Map3	alpine	4.44525	9.95665791847864	23.9678474544158	9.79579873031724e-07	6.468108279283e-05
DTX-incomp-chim_MCL209_Alyr_TEdenovo-B-R791-Map10_reversed	alpine	4.49076	12.4420746825099	38.1073766250723	6.69565171709691e-10	1.15628754652943e-07
RSX-comp-chim_MCL527_Alyr_TEdenovo-B-R1322-Map4	alpine	4.54806	8.13028887040314	15.6918065530592	7.45463971637618e-05	0.00247832079568165
RLX-comp_MCL1214_Alyr_TEdenovo-B-R2336-Map3	alpine	4.55717	7.64873726727069	16.5913254651942	4.63625928057756e-05	0.0017347336808161
DTX-incomp-chim_MCL353_Alyr_TEdenovo-B-R7097-Map3_reversed	alpine	4.62315	8.11979224244372	19.6551803970252	9.27515102869806e-06	0.000462726979098381
DTX-incomp_MCL1604_Alyr_TEdenovo-B-R622-Map4	alpine	4.70663	8.4027388872098	16.643666711219	4.51006434589097e-05	0.0017161177044958
DTX-comp_MCL1010_Alyr_TEdenovo-B-P902.49-Map3	alpine	4.75617	8.42166479919712	22.8273681843874	1.77223951816808e-06	0.000104702045218088
RIX-incomp_MCL600_Alyr_TEdenovo-B-G1207-Map3	alpine	4.75839	8.513392940921	13.669082339391	0.000218014455586723	0.00575814650343758
DTX-incomp-chim_MCL1426_Alyr_TEdenovo-B-R4244-Map3_reversed	alpine	4.83043	11.0055363338568	23.9789066903226	9.73969154341672e-07	6.468108279283e-05
DHX-incomp_MCL291_Alyr_TEdenovo-B-R3215-Map10_reversed	alpine	4.88987	8.76221615548036	18.405418061583	1.78549569589314e-05	0.000835091216100023
RLX-incomp_MCL6_Alyr_TEdenovo-B-G3285-Map4	alpine	4.96562	7.95396614432672	18.1077251322964	2.08752784575407e-05	0.000918921571317234
DTX-incomp_MCL622_Alyr_TEdenovo-B-G1708-Map3	alpine	5.10325	9.34716187243897	26.7100561701415	2.363880614529e-07	2.04111999216062e-05
DTX-incomp_MCL892_Alyr_TEdenovo-B-P172.643-Map4	alpine	5.13238	9.80235950926628	34.1979429963617	4.97815463925478e-09	6.98497322820436e-07
DTX-incomp-chim_MCL1684_Alyr_TEdenovo-B-R7015-Map3	alpine	5.23473	9.54914741635241	32.6060522680877	1.12862749603463e-08	1.40764929366541e-06
DTX-incomp_MCL1501_Alyr_TEdenovo-B-R4886-Map7	alpine	5.45082	8.82761899383732	28.098511663809	1.15294490965456e-07	1.12537448790195e-05
DTX-incomp_MCL1357_Alyr_TEdenovo-B-R3370-Map4	alpine	5.45617	8.14466679733531	22.2864800044821	2.34854335388426e-06	0.000128597069011467
DTX-incomp_MCL1021_Alyr_TEdenovo-B-P944.7-Map8	alpine	5.49355	8.24269351721731	23.07284370437	1.55978224999755e-06	9.46408419255272e-05
RIX-incomp_MCL662_Alyr_TEdenovo-B-G2749-Map3	alpine	5.52864	12.829171764763	33.6883381155984	6.46873272584061e-09	8.54253233500716e-07
RIX-incomp_MCL1753_Alyr_TEdenovo-B-R783-Map4	alpine	5.6559	9.85712390640409	26.7516030232184	2.3135972288439e-07	2.04111999216062e-05
DTX-incomp_MCL955_Alyr_TEdenovo-B-P549.349-Map3	alpine	5.70715	8.43147185020474	24.5649276229765	7.18475830959504e-07	5.20315561452931e-05
RSX-incomp-chim_MCL397_Alyr_TEdenovo-B-G5841-Map4	alpine	5.73432	8.36621369530201	25.3357298053452	4.81702809116068e-07	4.0052696535762e-05
RLX-incomp_MCL263_Alyr_TEdenovo-B-R2191-Map3	alpine	5.84415	9.77012258413132	19.6634196227366	9.23524394189773e-06	0.000462726979098381
RIX-incomp_MCL374_Alyr_TEdenovo-B-G2596-Map3	alpine	6.07679	10.5722288247644	48.1861990623681	3.87606843278856e-12	1.24311051880147e-09
DTX-incomp_MCL1409_Alyr_TEdenovo-B-R4090-Map4	alpine	6.13424	8.73130675915793	25.0395271864437	5.61669938240759e-07	4.34810003913967e-05
DTX-incomp_MCL685_Alyr_TEdenovo-B-G3419-Map3	alpine	6.5462	11.9914306278419	59.193023509531	1.42939710476581e-14	1.60449825009962e-11
RIX-comp_MCL397_Alyr_TEdenovo-B-G3576-Map3_reversed	alpine	7.00514	9.29057915828124	35.5462396807019	2.49067389041918e-09	3.99397348856504e-07
DTX-incomp_MCL1189_Alyr_TEdenovo-B-R2148-Map5_reversed	alpine	7.20761	9.40898258456086	39.2154428201023	3.79526508542438e-10	7.74579101525249e-08
RIX-incomp_MCL539_Alyr_TEdenovo-B-P424.448-Map3	alpine	7.27099	9.3885952309643	48.7726770844054	2.87416053723557e-12	1.09579289625305e-09
DTX-incomp_MCL676_Alyr_TEdenovo-B-G3171-Map7	alpine	7.33767	10.9178065440493	46.5660876089747	8.85800314206665e-12	2.48577713174245e-09
DTX-incomp_MCL1817_Alyr_TEdenovo-B-R8848-Map4	alpine	9.05233	10.9733569552732	67.9098552350022	1.71143621031418e-16	3.84217429215533e-13
DTX-incomp_MCL1821_Alyr_TEdenovo-B-R896-Map3	alpine	9.39466	11.5293542274371	58.2267758415695	2.33578191555744e-14	1.74794346680881e-11

## Sheet: FG
consensus sequences	more expressed in	logFC	logCPM	LR	PValue	FDR
RIX-incomp_MCL357_Alyr_TEdenovo-B-G2233-Map3	foothill	-9.11415	13.9510222433405	113.119653575805	2.03138608726692e-26	2.28023088295711e-23
RIX-incomp_MCL506_Alyr_TEdenovo-B-R6434-Map3	foothill	-7.62952	10.6055316667901	48.1906626005686	3.867255240969e-12	6.67845231998108e-10
RIX-incomp_MCL1528_Alyr_TEdenovo-B-R5124-Map3	foothill	-6.82771	8.75693961856282	41.7794162593398	1.02173413852082e-10	1.20725954788381e-08
RIX-incomp_MCL1721_Alyr_TEdenovo-B-R7443-Map4	foothill	-6.73043	12.3092630677285	57.3907665594868	3.57280628802719e-14	8.02095011662105e-12
DTX-comp_MCL47_Alyr_TEdenovo-B-R2238-Map12_reversed	foothill	-6.38871	14.6723118945271	71.5380252895219	2.7196610117737e-17	8.72234138775992e-15
RLX-comp_MCL1230_Alyr_TEdenovo-B-R2476-Map16	foothill	-6.38509	10.24794212665	22.3648116880929	2.2546740656972e-06	7.90897387107847e-05
RLX-incomp_MCL120_Alyr_TEdenovo-B-R2205-Map9	foothill	-6.37562	8.36925073807892	38.9066527413662	4.44562970272579e-10	4.53656303755427e-08
RLX-incomp_MCL235_Alyr_TEdenovo-B-G4153-Map3	foothill	-6.21362	8.67306210861242	24.8721983474661	6.12595431103108e-07	2.59486177891788e-05
RLX-incomp_MCL1437_Alyr_TEdenovo-B-R4366-Map3	foothill	-6.02872	9.79579238554178	39.3528388495693	3.53738207339618e-10	3.78162988322591e-08
noCat_MCL223_Alyr_TEdenovo-B-R1981-Map11	foothill	-6.0117	8.58409103207608	36.9166326586386	1.23289686300398e-09	1.06455902209382e-07
DTX-comp_MCL138_Alyr_TEdenovo-B-G4395-Map5_reversed	foothill	-5.78269	10.2326876232395	38.2402766890515	6.25479696885061e-10	6.10522573698679e-08
RSX-incomp-chim_MCL1610_Alyr_TEdenovo-B-R6260-Map3	foothill	-5.49453	9.6323897472988	35.4312507019084	2.64213501833519e-09	2.19688633931944e-07
RLX-incomp_MCL131_Alyr_TEdenovo-B-R1402-Map3	foothill	-5.46187	8.03014992118783	21.4141164211093	3.70036714862195e-06	0.00011867606069509
DTX-incomp_MCL682_Alyr_TEdenovo-B-G3384-Map5	foothill	-5.30385	8.47411578871074	23.4731408681467	1.26669877536749e-06	4.98901535210528e-05
DHX-incomp-chim_MCL23_Alyr_TEdenovo-B-P13.172-Map20	foothill	-5.17017	7.97551061481268	25.8748909500898	3.64276874813872e-07	1.63560316791428e-05
RSX-incomp_MCL791_Alyr_TEdenovo-B-G5826-Map3	foothill	-5.13555	10.7671804405857	29.7714611885962	4.86095224440776e-08	2.48019040652169e-06
RLX-comp_MCL1161_Alyr_TEdenovo-B-R1990-Map3_reversed	foothill	-5.07653	7.78480785491071	19.1319738968693	1.2198412149825e-05	0.000326017086623298
DHX-incomp_MCL175_Alyr_TEdenovo-B-G632-Map20	foothill	-5.07513	7.54766189243436	22.0188275241878	2.6998902164064e-06	9.1837174785339e-05
DXX-MITE_MCL987_Alyr_TEdenovo-B-P772.169-Map4	foothill	-5.04456	7.72698518075327	20.3309949463565	6.51368382368881e-06	0.000192410791897124
DTX-incomp_MCL1501_Alyr_TEdenovo-B-R4886-Map7	foothill	-5.03929	7.88410577928555	19.2747268852382	1.13194812084547e-05	0.00030617150979495
RXX-TRIM_MCL1483_Alyr_TEdenovo-B-R4759-Map3_reversed	foothill	-5.00451	10.8414451034783	37.0178242145815	1.1705430288289e-09	1.05114763988835e-07
DTX-incomp_MCL1262_Alyr_TEdenovo-B-R2743-Map4	foothill	-4.85686	8.0697304402243	22.797838999465	1.7996795419083e-06	6.62341077308875e-05
RLX-comp_MCL362_Alyr_TEdenovo-B-R1804-Map6_reversed	foothill	-4.65509	8.3256861289365	22.5195841359727	2.08012065856075e-06	7.53204980398207e-05
RLX-comp_MCL731_Alyr_TEdenovo-B-G4502-Map4	foothill	-4.63344	7.33999695199478	22.3999451417192	2.2138033549951e-06	7.88887068565712e-05
RIX-incomp_MCL509_Alyr_TEdenovo-B-R2339-Map5_reversed	foothill	-4.57835	8.09265934438182	18.915804772725	1.36616143383947e-05	0.000356631676624374
DTX-comp_MCL36_Alyr_TEdenovo-B-R284-Map20	foothill	-4.44102	7.33739580109603	17.4629009562388	2.92969325120333e-05	0.000664359732217321
RLX-comp_MCL3_Alyr_TEdenovo-B-G227-Map20_reversed	foothill	-4.35345	7.51205888313177	16.328017059198	5.32705110123281e-05	0.00104394416130754
DTX-comp_MCL299_Alyr_TEdenovo-B-G736-Map20_reversed	foothill	-4.16563	7.24600735532336	16.5942640540761	4.62908117951271e-05	0.000927882790000538
RIX-incomp_MCL1115_Alyr_TEdenovo-B-R1700-Map3	foothill	-4.1029	8.40820511237633	15.5685596895663	7.95667139139127e-05	0.00148856060613945
DTX-incomp_MCL165_Alyr_TEdenovo-B-R2293-Map11	foothill	-4.01378	8.61570835888427	21.5889600981522	3.37790587106769e-06	0.000109904328703579
RLX-incomp_MCL1389_Alyr_TEdenovo-B-R3811-Map4	foothill	-4.00347	7.97131480163353	14.9897582905805	0.000108096256308221	0.00195706528558029
RLX-incomp_MCL60_Alyr_TEdenovo-B-G4236-Map3_reversed	foothill	-3.75922	7.06505668276924	12.7752104862927	0.000351243092481554	0.00543821201807647
DHX-incomp_MCL1156_Alyr_TEdenovo-B-R1917-Map8	foothill	-3.74947	10.2673576988002	11.6623380188436	0.000637781368554341	0.00863829238699532
RSX-incomp_MCL777_Alyr_TEdenovo-B-G5570-Map4	foothill	-3.74061	9.28447617351022	16.3426057369894	5.28620077014993e-05	0.00104394416130754
RSX-incomp_MCL462_Alyr_TEdenovo-B-G5754-Map3	foothill	-3.69814	7.26337901565304	12.6952506737988	0.000366585455129751	0.00563687908744034
DTX-incomp_MCL71_Alyr_TEdenovo-B-P395.287-Map6	foothill	-3.66955	7.49078610810929	10.3904440716848	0.00126669155715147	0.015288830891425
DTX-comp_MCL1121_Alyr_TEdenovo-B-R1726-Map8	foothill	-3.66188	7.0935828172184	12.4789747916844	0.000411558004317531	0.00624288999792471
RIX-comp_MCL117_Alyr_TEdenovo-B-R3367-Map5	foothill	-3.65928	7.4143628949588	10.8604541784501	0.000982395986035396	0.0123211116684328
RLX-incomp_MCL204_Alyr_TEdenovo-B-G4238-Map3	foothill	-3.64929	7.46175727144675	12.0688789538199	0.00051270521580781	0.00733035105197781
DTX-incomp_MCL664_Alyr_TEdenovo-B-G2777-Map9	foothill	-3.60214	11.2983364726701	26.8919011788639	2.15158602732286e-07	9.85777679865267e-06
RXX-LARD_MCL228_Alyr_TEdenovo-B-R3121-Map11	foothill	-3.59109	7.06784387359751	11.3313026161978	0.000762114227747961	0.00983302552467916
RIX-incomp_MCL176_Alyr_TEdenovo-B-R428-Map8	foothill	-3.57415	9.7275625427875	18.4464871834229	1.74742645127745e-05	0.000431095866276689
DTX-incomp_MCL657_Alyr_TEdenovo-B-G2699-Map3	foothill	-3.5717	8.48013488748429	14.5290957668721	0.000138011472265623	0.00242059183778378
DTX-incomp_MCL1428_Alyr_TEdenovo-B-R4246-Map6_reversed	foothill	-3.54876	7.3381355216701	9.41382639960971	0.00215355353276863	0.02259218542554
DTX-incomp_MCL1315_Alyr_TEdenovo-B-R3129-Map3	foothill	-3.4817	7.92134947653925	10.2856676592465	0.00134067499512546	0.015660679290533
RLX-comp_MCL120_Alyr_TEdenovo-B-G4398-Map3	foothill	-3.4803	8.89583932704813	16.7130434851612	4.34810225103638e-05	0.000912288743324922
DHX-incomp_MCL1768_Alyr_TEdenovo-B-R7982-Map4	foothill	-3.37718	8.02950231641416	12.1926069961366	0.000479792840951677	0.00707356994282379
DTX-incomp_MCL546_Alyr_TEdenovo-B-R1062-Map4_reversed	foothill	-3.37344	6.94468113298091	10.5967388927689	0.00113287300710812	0.0140513806682748
DTX-comp_MCL19_Alyr_TEdenovo-B-R3307-Map9	foothill	-3.37165	7.52767552198764	10.4131171718415	0.00125123360347443	0.0151838888637843
DTX-incomp_MCL587_Alyr_TEdenovo-B-R1247-Map5	foothill	-3.36814	7.91086489573625	7.82717838686372	0.00514663800830836	0.0462809187264832
DXX-MITE_MCL976_Alyr_TEdenovo-B-P668.258-Map4	foothill	-3.35092	7.0571142630326	9.32495264207993	0.00226054162833705	0.0232794309890673
DHX-incomp_MCL1719_Alyr_TEdenovo-B-R7419-Map4	foothill	-3.33762	7.78758456686716	9.88353564490284	0.00166764191819208	0.0182627127138596
DTX-incomp_MCL1490_Alyr_TEdenovo-B-R480-Map8	foothill	-3.32844	7.20978734874422	10.0088054941258	0.00155793536046942	0.0174878244212693
DTX-incomp_MCL267_Alyr_TEdenovo-B-P117.683-Map10_reversed	foothill	-3.31455	7.89190046941302	12.8684353709085	0.000334170883199718	0.00524624918030326
DTX-incomp_MCL552_Alyr_TEdenovo-B-R1392-Map3	foothill	-3.31284	7.26075197526289	11.5770879171545	0.00066769422773365	0.00881749141918849
DTX-incomp_MCL544_Alyr_TEdenovo-B-R6777-Map3	foothill	-3.25121	8.99414420436167	11.5038851390814	0.000694508730604321	0.0091179654982848
DTX-incomp_MCL1427_Alyr_TEdenovo-B-R4245-Map3	foothill	-3.24975	6.92684458290907	10.2683662007799	0.00135330591642022	0.015660679290533
DTX-incomp_MCL382_Alyr_TEdenovo-B-R2678-Map4	foothill	-3.21637	8.00094406290985	10.1382051679363	0.00145227500376377	0.016466451431564
RSX-incomp_MCL470_Alyr_TEdenovo-B-G5997-Map7	foothill	-3.2125	10.0285774567141	7.82530755840744	0.00515196792378203	0.0462809187264832
RLX-incomp_MCL68_Alyr_TEdenovo-B-R5183-Map6	foothill	-3.17774	9.77513463045138	12.5771498402947	0.000390491791464323	0.00596363314175106
DTX-comp_MCL36_Alyr_TEdenovo-B-G4454-Map3_reversed	foothill	-3.17731	6.89511952897317	10.3204078765313	0.00131567209422339	0.0155609614635928
DTX-comp_MCL772_Alyr_TEdenovo-B-G5497-Map3	foothill	-3.16807	6.91622088384632	9.37035622694517	0.00220522659771561	0.0229200634808868
DTX-comp_MCL19_Alyr_TEdenovo-B-R1384-Map7_reversed	foothill	-3.16452	10.0272137299757	12.2808654786594	0.00045762609651232	0.00689510460852456
DTX-incomp_MCL72_Alyr_TEdenovo-B-R1006-Map10	foothill	-3.16232	12.6962750313159	18.6230618771931	1.59282014209974e-05	0.000411020829771714
DXX-MITE-chim_MCL757_Alyr_TEdenovo-B-G5202-Map10	foothill	-3.11489	6.85486250030263	9.25874879322327	0.00234373088244319	0.0239167083231135
DHX-incomp_MCL291_Alyr_TEdenovo-B-R3215-Map10_reversed	foothill	-3.0889	6.85070862226331	9.51556739951486	0.002037361009236	0.021780359360642
RLX-incomp_MCL3_Alyr_TEdenovo-B-G4586-Map4	foothill	-3.06581	7.0195637352728	8.14580123694629	0.00431609803675492	0.0397116397234213
DTX-incomp_MCL137_Alyr_TEdenovo-B-G2103-Map20	foothill	-3.03794	6.9957807295134	8.59654658204181	0.00336801064336478	0.032640171337937
DTX-incomp_MCL121_Alyr_TEdenovo-B-R1314-Map3_reversed	foothill	-3.0304	6.8800007272564	8.62488113758328	0.00331602077031573	0.0324091095004395
DTX-incomp_MCL276_Alyr_TEdenovo-B-P542.355-Map4_reversed	foothill	-2.99408	6.9053006516295	9.33311754367031	0.0022504915649115	0.0232794309890673
DTX-incomp_MCL1065_Alyr_TEdenovo-B-R130-Map3	foothill	-2.99116	7.79031600377532	10.5264882327545	0.00117675610180771	0.0145154804865841
DTX-incomp_MCL27_Alyr_TEdenovo-B-G292-Map20	foothill	-2.95652	7.72491802756762	10.3623812278541	0.00128609206500582	0.0154399822777437
DHX-incomp_MCL318_Alyr_TEdenovo-B-P290.553-Map9_reversed	foothill	-2.95623	8.92292742850214	12.2014841801385	0.000477515103886552	0.00707356994282379
DHX-incomp_MCL168_Alyr_TEdenovo-B-R1633-Map7	foothill	-2.9321	6.85490729161783	7.63666294851126	0.0057193630890976	0.0497673261047447
RLX-incomp_MCL3_Alyr_TEdenovo-B-G4605-Map4_reversed	foothill	-2.90384	7.89685496969223	11.0056964706322	0.00090832295286156	0.0115862785748534
noCat_MCL872_Alyr_TEdenovo-B-G856-Map12	foothill	-2.86898	7.16365449917363	7.69860624653996	0.00552634822290341	0.0484634834391334
DXX_MCL1784_Alyr_TEdenovo-B-R823-Map4_reversed	foothill	-2.86102	6.82439404140628	7.81064876683254	0.00519392545147296	0.046455628042059
DHX-incomp_MCL23_Alyr_TEdenovo-B-R7422-Map3_reversed	foothill	-2.83407	6.79219399859236	8.2718340674895	0.00402648113072423	0.0381152282520613
DTX-comp_MCL36_Alyr_TEdenovo-B-P851.96-Map3_reversed	foothill	-2.81673	6.79722749405256	8.12880539944187	0.00435674434501521	0.0399220043043231
RLX-comp_MCL3_Alyr_TEdenovo-B-G478-Map6_reversed	foothill	-2.7922	6.78313947349499	8.58176377568594	0.00339546312685704	0.032715943003408
RIX-incomp_MCL484_Alyr_TEdenovo-B-R2028-Map3	foothill	-2.76345	7.78614660097342	8.62252665689806	0.00332030965928779	0.0324091095004395
RLX-incomp-chim_MCL11_Alyr_TEdenovo-B-R1441-Map19	foothill	-2.72521	7.06392674948314	7.77771363765826	0.00528946994287833	0.0469607695130137
RIX-incomp_MCL644_Alyr_TEdenovo-B-G2284-Map9	foothill	-2.68414	9.19403967643576	8.76378685786025	0.00307270389885324	0.030658756679669
DTX-incomp_MCL999_Alyr_TEdenovo-B-P824.120-Map3	foothill	-2.67608	10.1105794924333	13.4663778939741	0.000242876731001249	0.00409393015752852
RIX-incomp_MCL1196_Alyr_TEdenovo-B-R2176-Map7	foothill	-2.60897	13.9277139236698	16.8368381129059	4.07348514519779e-05	0.000879324437593178
DTX-incomp_MCL1304_Alyr_TEdenovo-B-R303-Map6	foothill	-2.55108	8.01131825932243	8.59381838595993	0.0033730600224505	0.032640171337937
noCat_MCL411_Alyr_TEdenovo-B-G4093-Map15	foothill	-2.40619	11.5918955739175	13.5447844440393	0.00023293782758192	0.00399194979329321
RIX-incomp_MCL355_Alyr_TEdenovo-B-G2176-Map4	foothill	-2.39917	11.8225667327452	9.81280303493084	0.00173301171344171	0.0188864626052264
DHX-incomp_MCL698_Alyr_TEdenovo-B-G3723-Map7	foothill	-2.3043	10.3957433881186	11.659563023791	0.000638733423715467	0.00863829238699532
DTX-incomp-chim_MCL12_Alyr_TEdenovo-B-G512-Map20	foothill	-2.24461	11.0721230003609	8.21256127362717	0.00416013881114987	0.0389146317959644
RLX-incomp_MCL1620_Alyr_TEdenovo-B-R6424-Map3	foothill	-2.21914	10.7710388795865	10.0679122259291	0.00150873898044973	0.0170206985482897
DTX-incomp_MCL1175_Alyr_TEdenovo-B-R2065-Map3	foothill	-2.14844	11.5869711136238	10.1819056343335	0.00141825528706479	0.0161623508602053
RIX-incomp_MCL975_Alyr_TEdenovo-B-P666.260-Map4	foothill	-2.14184	10.721282365367	9.3028466633975	0.00228798068554814	0.023454413876966
DHX-incomp_MCL1509_Alyr_TEdenovo-B-R4931-Map4	foothill	-2.0702	11.3088928883825	11.4822273495665	0.000702648713912131	0.00917119978332986
DTX-incomp_MCL706_Alyr_TEdenovo-B-G3965-Map3	foothill	-1.9802	11.9139612610742	8.26061332184841	0.00405144381423798	0.0381152282520613
DTX-incomp_MCL1447_Alyr_TEdenovo-B-R4421-Map4	alpine	2.16338	8.48303198854209	8.42928250639946	0.00369226007928892	0.0352728675659728
RLX-incomp_MCL1367_Alyr_TEdenovo-B-R3504-Map3_reversed	alpine	2.17245	12.8256449570151	12.8041398956934	0.000345853180874394	0.00539194716015982
DTX-incomp-chim_MCL140_Alyr_TEdenovo-B-R1925-Map3	alpine	2.20548	12.1817133431983	12.1716069825851	0.000485224842403058	0.00707356994282379
DHX-incomp_MCL671_Alyr_TEdenovo-B-G2952-Map3	alpine	2.27559	10.8522618112296	9.09310794483375	0.00256574498644384	0.0258322128694271
DTX-incomp_MCL622_Alyr_TEdenovo-B-G1708-Map3	alpine	2.34548	9.73292976114156	10.2848146887511	0.00134129490006302	0.015660679290533
RLX-incomp_MCL69_Alyr_TEdenovo-B-R2442-Map3	alpine	2.47998	8.53963672874761	8.15958422294169	0.00428341900202366	0.0395731508623174
DTX-incomp_MCL892_Alyr_TEdenovo-B-P172.643-Map4	alpine	2.53647	8.30512133415204	10.2773045968699	0.00134676547477263	0.015660679290533
RSX-incomp_MCL1654_Alyr_TEdenovo-B-R6737-Map5	alpine	2.56109	10.2638377391193	14.087145047623	0.00017453253199134	0.00303740724279503
DHX-incomp_MCL1760_Alyr_TEdenovo-B-R7932-Map3	alpine	2.62398	8.13439797684108	10.218453955001	0.00139042356483163	0.0160076969387027
RLX-incomp_MCL5_Alyr_TEdenovo-B-G4198-Map4_reversed	alpine	2.63891	7.10991030888489	7.7052730935645	0.00550597424579877	0.0484634834391334
DHX-incomp_MCL14_Alyr_TEdenovo-B-P73.135-Map20	alpine	2.66896	6.78313687038326	7.6290572653679	0.00574353163232652	0.0497846660794326
RLX-incomp_MCL1406_Alyr_TEdenovo-B-R4066-Map3_reversed	alpine	2.71012	11.1511614275864	13.3058374177967	0.000264581095362993	0.00436753352272
DHX-incomp-chim_MCL388_Alyr_TEdenovo-B-G3214-Map4	alpine	2.73036	8.13903719827308	10.6420750821036	0.00110543571067638	0.013787239835936
RLX-incomp-chim_MCL243_Alyr_TEdenovo-B-G4230-Map3_reversed	alpine	2.75372	7.66217861466253	10.4679484671065	0.00121463530249603	0.0149008538475605
DTX-incomp_MCL155_Alyr_TEdenovo-B-G3617-Map3	alpine	2.76878	12.3769047279967	20.2594255692709	6.76194981841521e-06	0.000197150355095353
RLX-comp_MCL215_Alyr_TEdenovo-B-R1453-Map20	alpine	2.80188	6.80091336764892	8.00289383746494	0.00467026520014537	0.0426209161557982
RIX-incomp_MCL603_Alyr_TEdenovo-B-G1273-Map20	alpine	2.82544	9.09632387600303	12.0572985315837	0.000515899984949886	0.00733035105197781
DTX-incomp_MCL675_Alyr_TEdenovo-B-G3151-Map3	alpine	2.82908	12.6890626299261	13.5086069481494	0.000237471759062263	0.00403881893253622
RLX-incomp_MCL5_Alyr_TEdenovo-B-R7385-Map3_reversed	alpine	2.83702	6.9770163273987	7.77676846635931	0.00529223816783628	0.0469607695130137
DTX-comp_MCL1125_Alyr_TEdenovo-B-R1773-Map3_reversed	alpine	2.83873	6.79397076564831	7.67119016781334	0.00561094354727879	0.0490138842943225
RLX-incomp_MCL5_Alyr_TEdenovo-B-G465-Map10_reversed	alpine	2.84668	6.96253633138525	7.82467296201279	0.00515377714103376	0.0462809187264832
RLX-comp_MCL39_Alyr_TEdenovo-B-R2287-Map3_reversed	alpine	2.8739	6.8056770006896	7.75490795936307	0.00535667714097907	0.0473454337854252
RLX-incomp_MCL321_Alyr_TEdenovo-B-R976-Map18_reversed	alpine	2.87982	8.37507033912936	11.6451222008793	0.000643711052010909	0.0086534809087694
DTX-comp_MCL905_Alyr_TEdenovo-B-P234.596-Map5_reversed	alpine	2.91354	6.81812305231477	8.72164226907856	0.00314454658790478	0.0310991501755341
DTX-incomp_MCL1296_Alyr_TEdenovo-B-R2972-Map4	alpine	2.92147	6.84306893997653	8.28670087468376	0.00399364794561994	0.0379904221945626
RXX-TRIM_MCL623_Alyr_TEdenovo-B-G1715-Map3	alpine	2.92594	6.99828014874682	9.09295364385559	0.00256596145651771	0.0258322128694271
RLX-incomp_MCL193_Alyr_TEdenovo-B-R807-Map7	alpine	2.93115	7.9470151576672	11.7383362560952	0.000612257315611615	0.00838120532651265
RIX-comp_MCL1419_Alyr_TEdenovo-B-R4170-Map3	alpine	2.9513	6.82973560813517	9.16263495191001	0.00247006652357045	0.0250918522416998
DTX-comp_MCL1092_Alyr_TEdenovo-B-R1524-Map17_reversed	alpine	2.95363	6.82086483305717	8.16069915209147	0.00428078657560745	0.0395731508623174
RLX-incomp_MCL666_Alyr_TEdenovo-B-G2820-Map5	alpine	2.9725	6.91975364568279	8.25781157812328	0.00405770135957357	0.0381152282520613
RLX-incomp_MCL1548_Alyr_TEdenovo-B-R5444-Map3	alpine	2.98385	7.29427473950027	8.18046638361892	0.00423438719610262	0.0394448101877609
DTX-incomp_MCL1659_Alyr_TEdenovo-B-R677-Map11	alpine	2.98902	8.21553134475668	12.1463821139288	0.000491831798775538	0.00712362831129732
DTX-comp_MCL1007_Alyr_TEdenovo-B-P883.67-Map3_reversed	alpine	3.01004	9.07972746164418	13.0319891006339	0.000306215137758048	0.00487555307990651
DTX-incomp_MCL78_Alyr_TEdenovo-B-R5118-Map7_reversed	alpine	3.0181	7.85820849180096	9.68414370026291	0.00185864987597977	0.0200609085171855
RLX-incomp_MCL5_Alyr_TEdenovo-B-R1997-Map13_reversed	alpine	3.04082	9.2429187038062	15.1988863980293	9.67604645084401e-05	0.00178055117066761
RXX-TRIM_MCL1086_Alyr_TEdenovo-B-R1476-Map4	alpine	3.06373	7.06870709193608	8.65802275050296	0.00325624444442274	0.0320625823584607
DTX-incomp_MCL668_Alyr_TEdenovo-B-G2844-Map3	alpine	3.07704	12.0839227848119	19.5439442768119	9.83118836002699e-06	0.000275887723353257
DTX-comp-chim_MCL22_Alyr_TEdenovo-B-R113-Map20_reversed	alpine	3.08348	8.21687378570914	10.9777101914999	0.000922142981799874	0.0116961073115295
RLX-incomp_MCL8_Alyr_TEdenovo-B-G3851-Map5_reversed	alpine	3.09236	6.89724105010478	8.9828210316544	0.00272529575485171	0.0273137900430451
DTX-incomp-chim_MCL1497_Alyr_TEdenovo-B-R4851-Map4_reversed	alpine	3.10316	6.87414804963528	8.74197845608043	0.00310966941379808	0.0308903001503393
RLX-incomp-chim_MCL7_Alyr_TEdenovo-B-R1716-Map17_reversed	alpine	3.10944	6.85034804155887	9.78935567188939	0.00175524956635048	0.0190364023017238
RLX-incomp_MCL5_Alyr_TEdenovo-B-R1751-Map4	alpine	3.14974	7.10235535835145	10.8967215899999	0.000963346107331181	0.012150067477295
RLX-incomp_MCL1482_Alyr_TEdenovo-B-R4750-Map3_reversed	alpine	3.15485	7.71551738520131	9.93398209676259	0.00162255136126508	0.0178759333812306
RLX-comp_MCL1004_Alyr_TEdenovo-B-P877.72-Map3	alpine	3.15621	7.63125436964251	8.54639398219657	0.00346207373112266	0.0332151945571384
DXX-MITE_MCL948_Alyr_TEdenovo-B-P513.380-Map10	alpine	3.164	6.91092509971767	10.1825835496433	0.00141773395140992	0.0161623508602053
DTX-incomp_MCL239_Alyr_TEdenovo-B-R1345-Map7_reversed	alpine	3.16726	7.33255030115174	9.58693688628503	0.00195966601129685	0.0210500009347436
RLX-incomp_MCL8_Alyr_TEdenovo-B-G4301-Map3_reversed	alpine	3.16741	6.88629991637142	9.44850002947982	0.0021132184967517	0.0223781864396583
RLX-incomp_MCL5_Alyr_TEdenovo-B-G373-Map20_reversed	alpine	3.21376	7.53884846115578	12.174671618226	0.000484428272202692	0.00707356994282379
RLX-incomp_MCL167_Alyr_TEdenovo-B-R1308-Map9_reversed	alpine	3.22654	7.39786859462264	9.39742136941902	0.0021729083706289	0.0226892060095901
RLX-incomp_MCL9_Alyr_TEdenovo-B-G326-Map7_reversed	alpine	3.26863	9.00647257586887	13.9696536056949	0.000185785221427167	0.00320836786233838
DTX-incomp_MCL558_Alyr_TEdenovo-B-R2452-Map5_reversed	alpine	3.27287	9.37154893130038	15.9675953417432	6.44360505778456e-05	0.0012364011414296
DTX-incomp_MCL59_Alyr_TEdenovo-B-R1545-Map4_reversed	alpine	3.28051	7.9431882215486	7.84414683690018	0.00509855146518377	0.0462809187264832
DTX-incomp_MCL1302_Alyr_TEdenovo-B-R3019-Map3_reversed	alpine	3.30961	6.90936390007874	11.2695687716588	0.000787880290506656	0.0101073785839282
DXX-MITE_MCL1401_Alyr_TEdenovo-B-R3975-Map3	alpine	3.31369	7.30610630538883	9.98926115572764	0.0015745576812188	0.0174994158135455
DTX-incomp_MCL17_Alyr_TEdenovo-B-G2915-Map5	alpine	3.32805	9.66620518772851	19.772479519159	8.72296606228979e-06	0.000251064856536418
RLX-comp-chim_MCL9_Alyr_TEdenovo-B-G4666-Map3_reversed	alpine	3.35524	6.94473735847902	9.46032708267402	0.00209963629154672	0.0223397321067411
RIX-incomp-chim_MCL1571_Alyr_TEdenovo-B-R5819-Map4	alpine	3.35644	6.98242625959459	9.93193031425348	0.00162436098430781	0.0178759333812306
DHX-incomp_MCL65_Alyr_TEdenovo-B-R1742-Map20	alpine	3.36205	6.92975060280993	9.99501720030501	0.00156964362967111	0.0174994158135455
RIX-comp_MCL726_Alyr_TEdenovo-B-G4315-Map4	alpine	3.36987	6.97434241847022	10.4199660181609	0.0012466018791572	0.0151838888637843
RLX-incomp_MCL8_Alyr_TEdenovo-B-G3210-Map16_reversed	alpine	3.38699	6.96792802337917	10.3331228813847	0.00130663941214598	0.0155609614635928
DTX-comp_MCL106_Alyr_TEdenovo-B-G470-Map20_reversed	alpine	3.40394	7.50258827712461	9.43135270021571	0.00213306892779133	0.0224823462107584
RIX-incomp_MCL1544_Alyr_TEdenovo-B-R5346-Map5_reversed	alpine	3.43211	6.92320514973161	10.3185974674546	0.00131696333099449	0.0155609614635928
RIX-comp_MCL158_Alyr_TEdenovo-B-G4359-Map6_reversed	alpine	3.47944	6.96947269629209	11.3858750886246	0.000740046814191084	0.00960349767548545
DHX-incomp_MCL31_Alyr_TEdenovo-B-P109.676-Map10	alpine	3.4814	6.94277819789312	11.7969313784767	0.000593284304930732	0.00817130837159199
DTX-incomp_MCL1318_Alyr_TEdenovo-B-R3151-Map3	alpine	3.49726	6.99190425281808	12.2576861562095	0.000463345685496612	0.00693474042626597
RIX-comp_MCL262_Alyr_TEdenovo-B-R6931-Map6	alpine	3.50018	7.88211548776908	13.3582861629062	0.000257283318232616	0.00427852629209054
RLX-comp_MCL7_Alyr_TEdenovo-B-R4882-Map6_reversed	alpine	3.55967	7.39960491619037	12.039820369075	0.000520759897720159	0.00735286773825004
DTX-incomp-chim_MCL422_Alyr_TEdenovo-B-G4641-Map9	alpine	3.62497	9.78986146679738	16.8080757053906	4.13569292649185e-05	0.000884250535235638
RSX-incomp_MCL787_Alyr_TEdenovo-B-G5755-Map4	alpine	3.62806	11.6597671156459	11.6293325562538	0.00064919845923217	0.00867530083914418
DTX-incomp_MCL1185_Alyr_TEdenovo-B-R2121-Map10	alpine	3.62927	11.0035937432805	18.1246500790538	2.06905536307931e-05	0.000494152052139687
RIX-incomp_MCL556_Alyr_TEdenovo-B-R1786-Map9	alpine	3.66235	9.47252820351879	18.5592659775465	1.64702648914227e-05	0.000420178916832317
DTX-comp_MCL426_Alyr_TEdenovo-B-P15.734-Map20_reversed	alpine	3.66267	7.25847680044706	13.4549599935573	0.000244359305616402	0.00409393015752852
RLX-comp-chim_MCL212_Alyr_TEdenovo-B-P352.503-Map3_reversed	alpine	3.68237	6.99083740970917	13.1739770585396	0.000283863642616892	0.00464502758750582
DTX-incomp_MCL640_Alyr_TEdenovo-B-G2211-Map3	alpine	3.69127	7.82911643092402	11.8847544269387	0.000565952870257639	0.00784298885017531
RSX-comp-chim_MCL911_Alyr_TEdenovo-B-P265.575-Map4	alpine	3.7069	7.12458352980222	11.5990385343644	0.000659859245405222	0.00876558583393328
RIX-incomp_MCL37_Alyr_TEdenovo-B-R1625-Map16	alpine	3.74735	9.9496163396226	22.1345136949665	2.54198262432918e-06	8.7796169101831e-05
RIX-comp_MCL471_Alyr_TEdenovo-B-R504-Map8_reversed	alpine	3.74832	9.67855006281772	18.4889501426289	1.708922202456e-05	0.000426281149390413
DTX-incomp_MCL22_Alyr_TEdenovo-B-R3366-Map7	alpine	3.75011	9.23127056073056	17.7739736006409	2.48762967976141e-05	0.000581742565735872
DTX-incomp_MCL21_Alyr_TEdenovo-B-R2295-Map10	alpine	3.78145	7.98278178925306	16.7824897333401	4.191832921505e-05	0.000887798576299879
RLX-incomp_MCL699_Alyr_TEdenovo-B-G3789-Map20	alpine	3.83659	8.19140862974288	13.104703225296	0.000294555334613988	0.00472340518720288
DXX_MCL1039_Alyr_TEdenovo-B-R1129-Map4	alpine	3.83734	10.4280370065667	20.4868989143159	6.00408086747498e-06	0.000179722153966418
DTX-incomp_MCL21_Alyr_TEdenovo-B-G3916-Map16_reversed	alpine	3.8421	7.14909136975254	11.9540430247656	0.000545289272512429	0.00760356780615158
RYX-incomp-chim_MCL412_Alyr_TEdenovo-B-G4096-Map3	alpine	3.86033	7.14639985571077	12.0776579319915	0.000510296613553897	0.00733035105197781
RLX-incomp_MCL7_Alyr_TEdenovo-B-R5607-Map4_reversed	alpine	3.86516	7.48447038026792	13.138600016085	0.000289273922809844	0.00467208601948273
DTX-comp_MCL939_Alyr_TEdenovo-B-P455.424-Map7	alpine	3.96665	8.24898864843061	16.3207216582754	5.34759815369118e-05	0.00104394416130754
RIX-incomp_MCL647_Alyr_TEdenovo-B-G2386-Map3	alpine	4.00534	7.13957730705764	14.8035519658642	0.000119310566736265	0.00214281777858332
RIX-incomp_MCL1692_Alyr_TEdenovo-B-R7066-Map3	alpine	4.00632	7.12408547688891	14.7832132309191	0.000120604346017927	0.00214886314928767
DTX-incomp_MCL1410_Alyr_TEdenovo-B-R4125-Map3_reversed	alpine	4.00769	7.10679247522112	15.929638868227	6.57411500569162e-05	0.00125075323625235
RLX-incomp-chim_MCL8_Alyr_TEdenovo-B-R8440-Map12	alpine	4.03744	7.19793675711267	13.1630121077254	0.000285529535445792	0.00464502758750582
RIX-comp_MCL1466_Alyr_TEdenovo-B-R4566-Map5_reversed	alpine	4.04487	7.69087068639338	17.3431188338174	3.12026008184575e-05	0.00070049838837437
RLX-incomp_MCL61_Alyr_TEdenovo-B-G99-Map10	alpine	4.07164	7.80728129422278	16.1522786108404	5.84482132348861e-05	0.00113117447165793
DHX-incomp_MCL1124_Alyr_TEdenovo-B-R1746-Map3_reversed	alpine	4.09775	7.20842336841877	13.011749148264	0.000309542668735011	0.00489382599514155
RLX-comp_MCL6_Alyr_TEdenovo-B-G4622-Map20	alpine	4.09846	7.14609109037876	16.6046009505846	4.60391987282615e-05	0.000927882790000538
RLX-incomp_MCL412_Alyr_TEdenovo-B-R1702-Map6_reversed	alpine	4.10977	7.31157621482732	12.0117854796981	0.00052865188118653	0.00741764670789849
DHX-incomp_MCL14_Alyr_TEdenovo-B-P42.135-Map19_reversed	alpine	4.13085	7.13981649817386	17.8192026009052	2.42919252570772e-05	0.000574056549496192
RIX-incomp_MCL1366_Alyr_TEdenovo-B-R3443-Map4	alpine	4.24584	9.9297368717812	21.0710637172085	4.42560967394029e-06	0.000136102653671178
RIX-incomp_MCL1053_Alyr_TEdenovo-B-R1216-Map4_reversed	alpine	4.25351	7.91083963223968	18.5334090997997	1.66952088941937e-05	0.000421131954690617
RLX-incomp_MCL7_Alyr_TEdenovo-B-P537.358-Map3	alpine	4.2538	7.19504679148765	14.6200334631415	0.000131509085514016	0.00232470785022808
DHX-incomp_MCL567_Alyr_TEdenovo-B-R5061-Map7	alpine	4.27588	7.65515245084973	17.0467849445163	3.64700693961669e-05	0.000810646592023709
DTX-incomp_MCL552_Alyr_TEdenovo-B-R1393-Map5_reversed	alpine	4.30451	7.2145191856839	16.6417135843335	4.51471072382536e-05	0.000927882790000538
RIX-incomp_MCL539_Alyr_TEdenovo-B-R5536-Map6	alpine	4.30755	7.40158424955089	15.0378300313985	0.000105377547499899	0.00192335442388027
DHX-incomp_MCL1131_Alyr_TEdenovo-B-R1807-Map5	alpine	4.35461	7.33535128103813	15.6482398030539	7.62835494758369e-05	0.00143913082834667
DTX-incomp_MCL49_Alyr_TEdenovo-B-R2145-Map14_reversed	alpine	4.36815	7.7183898214672	17.0115756975773	3.71526229506403e-05	0.000811821945366399
RIX-incomp_MCL355_Alyr_TEdenovo-B-R477-Map3	alpine	4.37257	11.4466473798891	23.9561131113572	9.85568541419437e-07	3.95107388479757e-05
RIX-comp_MCL383_Alyr_TEdenovo-B-R178-Map7_reversed	alpine	4.39393	7.25621469369538	18.3753931751551	1.81385362438293e-05	0.000437860364165557
DTX-incomp_MCL230_Alyr_TEdenovo-B-R2102-Map6	alpine	4.41954	7.27270307389428	19.3635397746906	1.08050404036544e-05	0.000295820923246392
DTX-incomp_MCL315_Alyr_TEdenovo-B-G1457-Map10	alpine	4.42605	7.26272171959327	17.5698864813947	2.76939293865664e-05	0.000640957437864345
RSX-incomp_MCL1397_Alyr_TEdenovo-B-R3932-Map3	alpine	4.47913	9.0646585292935	28.8988259955685	7.62591199348533e-08	3.72177661421186e-06
RLX-incomp_MCL231_Alyr_TEdenovo-B-G8-Map3_reversed	alpine	4.51408	7.3794085135832	16.6201791525624	4.56626008117269e-05	0.000927882790000538
RLX-comp_MCL215_Alyr_TEdenovo-B-P511.381-Map3	alpine	4.55908	7.67996888277204	21.2206637160198	4.09327590478808e-06	0.000127630616753462
RSX-incomp_MCL1561_Alyr_TEdenovo-B-R567-Map3_reversed	alpine	4.56173	7.38176067357073	18.3760087871832	1.81326767184693e-05	0.000437860364165557
DTX-incomp_MCL274_Alyr_TEdenovo-B-P379.480-Map7	alpine	4.56297	7.48338812572738	16.6622976156283	4.46598342686029e-05	0.000927882790000538
DHX-incomp_MCL1280_Alyr_TEdenovo-B-R2883-Map6_reversed	alpine	4.57419	7.98419712833442	17.0068006464672	3.72461738854072e-05	0.000811821945366399
RIX-incomp_MCL1765_Alyr_TEdenovo-B-R797-Map3_reversed	alpine	4.59449	10.4839512974063	15.1989412725228	9.67576527881899e-05	0.00178055117066761
RLX-incomp_MCL39_Alyr_TEdenovo-B-G4373-Map3_reversed	alpine	4.61313	7.71212568662752	19.0294468481315	1.28716686716501e-05	0.0003399634843277
RLX-comp_MCL1378_Alyr_TEdenovo-B-R3655-Map7_reversed	alpine	4.72554	10.2030815882704	21.3711753142971	3.78417914751311e-06	0.000119654678678407
RLX-incomp_MCL306_Alyr_TEdenovo-B-R4708-Map7	alpine	4.87713	7.47458124624757	19.7289004755083	8.92415232013927e-06	0.000253604075426742
DTX-incomp_MCL191_Alyr_TEdenovo-B-R555-Map19	alpine	4.88244	7.58437996577294	19.4349579633306	1.0408434925932e-05	0.000288480696403917
DTX-incomp-chim_MCL112_Alyr_TEdenovo-B-R7461-Map4	alpine	4.88765	7.89640799310163	21.8880687176581	2.89025378067286e-06	9.68450707106055e-05
RSX-incomp-chim_MCL1576_Alyr_TEdenovo-B-R59-Map4	alpine	4.89108	10.7920866228887	42.5562680612422	6.86778343749356e-11	9.06951401010179e-09
DTX-incomp_MCL144_Alyr_TEdenovo-B-R1543-Map16	alpine	4.8935	7.88026382837989	24.3886288710875	7.87320466375069e-07	3.21369899456733e-05
DTX-comp_MCL1531_Alyr_TEdenovo-B-R520-Map3	alpine	4.90766	7.59256213012875	21.7701714715869	3.07341412299344e-06	0.000101467863325298
DTX-incomp_MCL49_Alyr_TEdenovo-B-G4521-Map6	alpine	4.92304	7.50683779903679	20.9754218792044	4.6521338479117e-06	0.000141135682277862
DTX-incomp_MCL359_Alyr_TEdenovo-B-R1657-Map6	alpine	4.93953	10.3014442003593	24.9172287095593	5.98452040485392e-07	2.58370159786482e-05
RLX-incomp_MCL367_Alyr_TEdenovo-B-G4194-Map3	alpine	4.97455	9.10498467683787	30.4588929875909	3.41016455536123e-08	1.86727303092341e-06
DTX-comp_MCL40_Alyr_TEdenovo-B-P665.82-Map6	alpine	5.0015	10.0129390334981	32.5873197982239	1.13955798617343e-08	7.75244751199803e-07
RIX-incomp_MCL635_Alyr_TEdenovo-B-G1904-Map7	alpine	5.08289	12.9685831297217	41.9177724181429	9.51934655209190e-11	1.18727405608035e-08
DTX-incomp_MCL396_Alyr_TEdenovo-B-R6114-Map4	alpine	5.08339	8.03207386243838	24.5877095041479	7.10031523920467e-07	2.95189031703972e-05
DHX-incomp_MCL649_Alyr_TEdenovo-B-G2418-Map4	alpine	5.1993	8.98669589676816	29.9681721473548	4.39196458815046e-08	2.29301406985995e-06
RLX-comp_MCL415_Alyr_TEdenovo-B-G4242-Map5	alpine	5.21349	8.2743261225015	22.8976506913988	1.70860555897662e-06	6.3930324665042e-05
DTX-comp_MCL1803_Alyr_TEdenovo-B-R854-Map3	alpine	5.30643	9.55752447322095	34.3258307812657	4.66153505095514e-09	3.48838206313143e-07
RLX-incomp_MCL1698_Alyr_TEdenovo-B-R7122-Map3	alpine	5.33886	7.78656802496276	23.4025107284014	1.31406915672887e-06	5.08635389113157e-05
RIX-comp_MCL158_Alyr_TEdenovo-B-R2895-Map12_reversed	alpine	5.34673	9.2745246628702	31.4848136982134	2.01006183317154e-08	1.21961859877571e-06
RLX-incomp_MCL8_Alyr_TEdenovo-B-R3041-Map12	alpine	5.40786	7.80738901743372	23.1053155904735	1.53366126567813e-06	5.83571108719899e-05
RLX-comp_MCL1596_Alyr_TEdenovo-B-R6160-Map3_reversed	alpine	5.41351	9.81307679009648	30.4883376918628	3.35879592675881e-08	1.86727303092341e-06
DTX-incomp_MCL945_Alyr_TEdenovo-B-P494.393-Map3	alpine	5.48973	12.8185234041512	35.275185876512	2.86256135640193e-09	2.2951608018294e-07
RLX-comp_MCL348_Alyr_TEdenovo-B-G4276-Map12	alpine	5.5122	14.3625058133915	52.8424701535168	3.61401519455263e-13	7.37587646524605e-11
DHX-incomp_MCL1038_Alyr_TEdenovo-B-R1117-Map6	alpine	5.53623	10.1226434874089	44.0503187884428	3.2004174266118e-11	4.49058570171468e-09
RLX-incomp_MCL8_Alyr_TEdenovo-B-G4535-Map3	alpine	5.55729	7.88966667303074	24.9526240161373	5.87565061472314e-07	2.58370159786482e-05
DTX-incomp_MCL1642_Alyr_TEdenovo-B-R6603-Map3_reversed	alpine	5.64732	7.89383627113714	30.0428220228338	4.2260995667712e-08	2.25895083985746e-06
RLX-incomp_MCL1585_Alyr_TEdenovo-B-R6058-Map3	alpine	5.653	8.05649722788191	27.7979359773204	1.34669707309716e-07	6.43262750873006e-06
DTX-comp_MCL843_Alyr_TEdenovo-B-G7156-Map6_reversed	alpine	5.78947	7.99951041134233	32.6500821395308	1.10334753671746e-08	7.74067256228342e-07
RLX-comp_MCL240_Alyr_TEdenovo-B-R2243-Map20_reversed	alpine	5.81268	10.3664928201825	17.4941831207699	2.88188068459789e-05	0.000660185932339007
DHX-incomp_MCL115_Alyr_TEdenovo-B-R119-Map20	alpine	5.94982	8.38512892949282	27.3399377047432	1.70650140275819e-07	7.98144926915028e-06
RLX-incomp_MCL1085_Alyr_TEdenovo-B-R1475-Map6_reversed	alpine	6.00591	8.19641062799372	31.8732313954883	1.6456954944659e-08	1.02627399585443e-06
RLX-incomp_MCL8_Alyr_TEdenovo-B-G610-Map19	alpine	6.17381	8.36086452370955	29.3410624077718	6.06958089356181e-08	3.02804646801028e-06
DTX-incomp-chim_MCL21_Alyr_TEdenovo-B-R583-Map20_reversed	alpine	6.20722	8.47502729037693	30.6066334641184	3.16011462477009e-08	1.81909162374586e-06
RLX-comp_MCL727_Alyr_TEdenovo-B-G4341-Map4_reversed	alpine	6.23553	8.32695683750647	32.6535047738374	1.10140633690888e-08	7.74067256228342e-07
DTX-incomp_MCL692_Alyr_TEdenovo-B-G3531-Map3	alpine	6.31273	13.2514539924836	40.1304887579915	2.37552313870844e-10	2.66652472320023e-08
DHX-incomp_MCL79_Alyr_TEdenovo-B-R457-Map8	alpine	6.36774	8.55583308772966	34.9028438898706	3.46574281409776e-09	2.68296297160327e-07
DTX-comp_MCL1492_Alyr_TEdenovo-B-R4823-Map3	alpine	6.49581	9.03967037784628	32.055758964342	1.49810334610849e-08	9.82807478259465e-07
RLX-incomp_MCL8_Alyr_TEdenovo-B-G4278-Map6	alpine	6.57268	8.70541761858142	32.0120189651468	1.53221655853369e-08	9.82807478259465e-07
DTX-incomp_MCL860_Alyr_TEdenovo-B-G7525-Map7	alpine	6.65001	8.56732045555052	44.5088331656762	2.53212184816388e-11	3.78974236608528e-09
DXX_MCL486_Alyr_TEdenovo-B-R3475-Map6	alpine	6.88699	13.0677400930039	83.825881732749	5.40327743533154e-20	3.03258946057982e-17
DTX-incomp_MCL1604_Alyr_TEdenovo-B-R622-Map4	alpine	6.96291	10.0973955298955	31.3264313788644	2.18090193578045e-08	1.28845390679661e-06
DHX-incomp_MCL959_Alyr_TEdenovo-B-P555.343-Map4	alpine	7.11481	9.81838339218725	51.8301886233882	6.05141939772392e-13	1.13211971232418e-10
RIX-incomp_MCL730_Alyr_TEdenovo-B-G4491-Map3	alpine	7.23168	9.95354480461983	46.5296434153174	9.02428858553035e-12	1.44710913389397e-09
DHX-incomp_MCL1032_Alyr_TEdenovo-B-R1076-Map4	alpine	7.38514	11.4789610469025	75.130909502557	4.40515625188865e-18	1.648262630915e-15
RIX-comp_MCL1236_Alyr_TEdenovo-B-R2524-Map3	alpine	7.57084	10.2578589797597	37.7889138043206	7.88284746120914e-10	7.37374689600605e-08
DHX-incomp_MCL185_Alyr_TEdenovo-B-R4808-Map3_reversed	alpine	7.72281	11.7743417902136	76.7499791598254	1.94030323497383e-18	8.71196152503252e-16
DTX-incomp_MCL665_Alyr_TEdenovo-B-G2798-Map4	alpine	8.02517	12.9233014410731	91.4807668380715	1.12682090967505e-21	8.4323764740683e-19
RLX-incomp_MCL61_Alyr_TEdenovo-B-R4387-Map13	alpine	8.21748	10.5879003759201	65.1524899127719	6.93208038393293e-16	1.72916894021438e-13
RIX-incomp_MCL460_Alyr_TEdenovo-B-R2415-Map3	alpine	10.2157	12.6789044750134	71.188328763096	3.24703195556104e-17	9.11198342529316e-15
DTX-incomp_MCL1821_Alyr_TEdenovo-B-R896-Map3	alpine	10.3857	14.0365975873425	126.068853543661	2.96997863933623e-29	6.66760204530984e-26

## Sheet: VT
consensus sequences	more expressed in	logFC	logCPM	LR	PValue	FDR
RIX-incomp_MCL1520_Alyr_TEdenovo-B-R5055-Map3	foothill	-9.34951	14.90460541321	36.8420915948813	1.28094635190569e-09	5.55526453192837e-07
RLX-comp_MCL1230_Alyr_TEdenovo-B-R2476-Map16	foothill	-8.171	10.4188779965773	44.2329020022221	2.91539713288099e-11	2.18168885443927e-08
DTX-incomp_MCL30_Alyr_TEdenovo-B-G3063-Map3	foothill	-7.11497	11.0542655680716	36.5543230830683	1.48470321566014e-09	5.55526453192837e-07
RIX-incomp_MCL539_Alyr_TEdenovo-B-P424.448-Map3	foothill	-6.84751	9.55278151425764	26.7571444650602	2.30697205683102e-07	3.83547607158384e-05
DTX-incomp_MCL1414_Alyr_TEdenovo-B-R4148-Map4_reversed	foothill	-6.74739	11.5886075590665	29.7777013025677	4.84533113848717e-08	1.05667430785679e-05
DHX-comp_MCL15_Alyr_TEdenovo-B-R693-Map20	foothill	-6.67814	10.1612840767466	20.6282613901264	5.57667917575422e-06	0.000521651864565343
RIX-incomp_MCL509_Alyr_TEdenovo-B-R2339-Map5_reversed	foothill	-6.39262	9.24551300067603	22.9242849279358	1.68509414973725e-06	0.000199107177166322
RLX-comp_MCL1090_Alyr_TEdenovo-B-R1494-Map6_reversed	foothill	-6.28998	9.27934683900221	19.0083091298055	1.30150462019451e-05	0.00104352781154881
RLX-comp_MCL941_Alyr_TEdenovo-B-P472.411-Map5	foothill	-6.18947	9.2195295064538	18.4215356320492	1.77045709745061e-05	0.00130170352224191
RIX-incomp_MCL484_Alyr_TEdenovo-B-R2028-Map3	foothill	-6.16061	11.7619490418327	25.1374609412805	5.33856481807918e-07	7.9900520110585e-05
RIX-incomp_MCL1200_Alyr_TEdenovo-B-R224-Map4	foothill	-6.13924	10.8872881483224	14.8644327261362	0.000115520735645046	0.00498738560621399
DTX-incomp_MCL22_Alyr_TEdenovo-B-P943.8-Map3	foothill	-5.94882	8.94115396161252	17.7100202378778	2.57267830270648e-05	0.00160435077488224
DTX-incomp_MCL1422_Alyr_TEdenovo-B-R4216-Map3	foothill	-5.43217	8.89840302989234	12.71586965724	0.000362565646906927	0.0131283851178395
RSX-incomp-chim_MCL942_Alyr_TEdenovo-B-P479.405-Map4	foothill	-5.19666	8.17463027213973	17.9228167226555	2.30046586940125e-05	0.00156501390206236
DTX-incomp_MCL136_Alyr_TEdenovo-B-R3057-Map11_reversed	foothill	-5.10194	8.74223423747972	12.5165758147837	0.000403357444724405	0.013931345590866
RLX-incomp_MCL863_Alyr_TEdenovo-B-G7563-Map5	foothill	-4.77667	7.89750178464575	13.4875174676113	0.000240155716425733	0.00929568247199604
RIX-comp_MCL1049_Alyr_TEdenovo-B-R1188-Map6_reversed	foothill	-4.65973	8.17807664435266	11.5847673257845	0.000664942534551329	0.0196420525008912
DTX-incomp_MCL191_Alyr_TEdenovo-B-R1262-Map7	foothill	-4.51434	7.97466733366075	11.7818973169785	0.000598094943096282	0.0181449073952859
DHX-incomp_MCL366_Alyr_TEdenovo-B-R1679-Map9	foothill	-4.47254	9.65733417034161	15.8206784577952	6.96372848116938e-05	0.00372227867624411
noCat_MCL223_Alyr_TEdenovo-B-R1981-Map11	foothill	-4.40264	8.44698161137277	12.3537676336448	0.000440097405044932	0.0146411130512978
RLX-incomp_MCL1085_Alyr_TEdenovo-B-R1475-Map6_reversed	foothill	-4.37448	7.74858408243778	11.38459918262	0.000740555307080208	0.0213147008255778
DTX-incomp_MCL191_Alyr_TEdenovo-B-G1512-Map3	foothill	-4.31575	7.82726731063171	10.8302464584969	0.000998553454451066	0.0263735588852076
RLX-incomp-chim_MCL2_Alyr_TEdenovo-B-G518-Map20_reversed	foothill	-4.29353	7.69950634209919	12.0188332555544	0.000526656602060689	0.0166527334031866
RIX-incomp_MCL436_Alyr_TEdenovo-B-R357-Map3	foothill	-4.28822	10.6901728567482	16.1158197652543	5.95842276762405e-05	0.00327845988423687
DTX-comp-chim_MCL76_Alyr_TEdenovo-B-R1471-Map20_reversed	foothill	-4.28609	7.73650999256036	11.1014104190059	0.000862620904404963	0.0236168771998676
RIX-incomp_MCL176_Alyr_TEdenovo-B-R428-Map8	foothill	-4.18372	10.550975767146	15.226651730352	9.5348245778456e-05	0.00442990642830702
RLX-incomp_MCL1243_Alyr_TEdenovo-B-R2570-Map3	foothill	-4.08706	7.67182155813346	10.3201270211788	0.00131587232447486	0.0331925097578208
DTX-incomp_MCL724_Alyr_TEdenovo-B-G4304-Map3	foothill	-4.01875	9.84721408191366	12.4527001039949	0.000417388001906514	0.0141975161254564
DTX-incomp_MCL290_Alyr_TEdenovo-B-R2462-Map17_reversed	foothill	-3.94681	10.5993190813918	16.1066356798512	5.98738776185799e-05	0.00327845988423687
DTX-incomp_MCL400_Alyr_TEdenovo-B-G3677-Map6	foothill	-3.87161	12.0384835305896	15.6168441496563	7.7560595399416e-05	0.00395735310617475
DTX-incomp_MCL165_Alyr_TEdenovo-B-R2293-Map11	foothill	-3.68359	9.3544573329077	10.6952608507456	0.0010741032772318	0.0280390913649464
RIX-incomp_MCL352_Alyr_TEdenovo-B-R899-Map5	foothill	-3.63504	7.49644819750883	10.0838099834815	0.00149577731480656	0.0365002181710948
DXX-MITE_MCL847_Alyr_TEdenovo-B-G729-Map7	foothill	-3.38459	10.5682290194116	9.78989028186551	0.00175473932632507	0.0402396671841344
RLX-incomp_MCL1620_Alyr_TEdenovo-B-R6424-Map3	foothill	-2.88782	11.269206200215	11.5332599603922	0.000683620322528593	0.0199315275854116
DTX-incomp_MCL30_Alyr_TEdenovo-B-R2872-Map17	alpine	2.79932	13.6018327535058	11.2681840933492	0.000788468203733641	0.0224064698402788
DTX-incomp_MCL706_Alyr_TEdenovo-B-G3965-Map3	alpine	3.39051	12.4071960108771	10.098843168741	0.00148362428742661	0.0365002181710948
RLX-comp_MCL6_Alyr_TEdenovo-B-G4639-Map4	alpine	3.44301	7.43729916050939	10.0180522874574	0.00155013307515704	0.0374198790723393
DHX-incomp_MCL671_Alyr_TEdenovo-B-G2952-Map3	alpine	3.56881	9.99652141548663	11.8919968172401	0.000563756512669432	0.0175782412630955
RXX-LARD_MCL729_Alyr_TEdenovo-B-G4472-Map4	alpine	3.71473	12.8879989650487	17.7552899839521	2.51217981569892e-05	0.00160435077488224
DTX-comp_MCL88_Alyr_TEdenovo-B-G3371-Map9_reversed	alpine	3.7358	8.00729924020885	11.1224690050535	0.00085288178475962	0.0236168771998676
DTX-incomp_MCL584_Alyr_TEdenovo-B-G994-Map20	alpine	3.79843	7.88733324031524	10.8395838611777	0.000993530584415701	0.0263735588852076
RLX-incomp_MCL94_Alyr_TEdenovo-B-G4394-Map3	alpine	3.80906	7.55640809949508	9.88994772644315	0.00166184090225057	0.0388628419328389
DTX-incomp_MCL17_Alyr_TEdenovo-B-G2915-Map5	alpine	3.81217	10.455792520344	14.8843037386977	0.000114310179804266	0.00498738560621399
DTX-incomp_MCL945_Alyr_TEdenovo-B-P494.393-Map3	alpine	3.83713	7.75462385108511	10.9271443070827	0.000947654546421632	0.0256323428520068
RLX-comp-chim_MCL9_Alyr_TEdenovo-B-G4666-Map3_reversed	alpine	3.88652	7.71828399324263	9.92476642060087	0.00163069541404352	0.0385359074160811
RIX-incomp_MCL504_Alyr_TEdenovo-B-R8244-Map3	alpine	3.9506	8.12218864768679	10.2199022613876	0.00138933213402495	0.0346561182320668
DTX-incomp-chim_MCL21_Alyr_TEdenovo-B-R583-Map20_reversed	alpine	3.95222	8.62360379749741	9.78797862222579	0.00175656453632302	0.0402396671841344
DTX-incomp_MCL71_Alyr_TEdenovo-B-G1495-Map4	alpine	3.96113	7.5908521554081	11.7896915892751	0.000595596014838892	0.0181449073952859
DXX_MCL1784_Alyr_TEdenovo-B-R823-Map4_reversed	alpine	4.08535	8.0666760579151	12.8545647905677	0.00033665699497224	0.0123900812084046
noCat_MCL131_Alyr_TEdenovo-B-G1614-Map20	alpine	4.13501	8.24727982170419	10.526247788872	0.00117690921504983	0.0303696688251364
DTX-incomp_MCL721_Alyr_TEdenovo-B-G4268-Map3	alpine	4.15814	8.48954768504024	9.93026122750936	0.0016258345868363	0.0385359074160811
RLX-comp_MCL146_Alyr_TEdenovo-B-R364-Map15	alpine	4.33473	7.83314918565347	12.1770231902269	0.000483817938843907	0.0155167324672082
RIX-comp_MCL158_Alyr_TEdenovo-B-R331-Map20	alpine	4.35879	8.48251847881381	12.3395055510592	0.000443472466587194	0.0146411130512978
DHX-incomp_MCL372_Alyr_TEdenovo-B-R562-Map7	alpine	4.3701	8.67210556602438	11.615932560183	0.000653892435184255	0.0195731802265154
DHX-incomp_MCL1457_Alyr_TEdenovo-B-R4515-Map4	alpine	4.45115	12.2057512807964	15.0321173924596	0.000105696989940285	0.00474579484831881
RLX-comp_MCL5_Alyr_TEdenovo-B-G415-Map3	alpine	4.48319	8.36900585214534	12.2151719340805	0.000474024420901353	0.0154229684771527
RSX-incomp_MCL514_Alyr_TEdenovo-B-R5744-Map9	alpine	4.48943	8.71696732759692	10.3305712023988	0.00130844706518551	0.0331925097578208
DTX-incomp_MCL933_Alyr_TEdenovo-B-P404.465-Map19	alpine	4.61498	9.15683646578089	15.4475637535923	8.48262188677707e-05	0.00423188580795878
RLX-incomp_MCL367_Alyr_TEdenovo-B-G4194-Map3	alpine	4.62868	9.0369443142962	13.7973430334555	0.000203623992331485	0.00816314040686041
DHX-incomp_MCL1038_Alyr_TEdenovo-B-R1117-Map6	alpine	4.69867	11.0419637291741	21.6624464533135	3.25093716337381e-06	0.000331743360535191
RLX-comp_MCL309_Alyr_TEdenovo-B-R2132-Map9_reversed	alpine	4.73095	8.79984694408683	12.5276574327316	0.000400972205480281	0.013931345590866
DHX-incomp_MCL1768_Alyr_TEdenovo-B-R7982-Map4	alpine	4.74308	8.29116959011321	14.0114632925287	0.000181699512266421	0.00741664372796575
RSX-incomp_MCL791_Alyr_TEdenovo-B-G5826-Map3	alpine	4.87458	8.79833210364778	13.5586384829953	0.000231224763326257	0.00910701041521838
RLX-incomp_MCL9_Alyr_TEdenovo-B-G3503-Map19_reversed	alpine	4.87727	9.85575619636723	14.3284537007506	0.000153526718623379	0.00638273117239788
RLX-incomp_MCL77_Alyr_TEdenovo-B-G4329-Map3_reversed	alpine	4.96397	9.41910998121547	13.0277010428992	0.000306917087880347	0.011483814371523
RIX-incomp_MCL989_Alyr_TEdenovo-B-P777.164-Map4	alpine	4.97577	14.4442618646354	20.2488609145882	6.79939342462386e-06	0.000610585529531223
DTX-incomp_MCL264_Alyr_TEdenovo-B-P113.3-Map20_reversed	alpine	4.98148	9.17241093157505	15.2002937145396	9.66883808405541e-05	0.00442990642830702
DXX-MITE_MCL1046_Alyr_TEdenovo-B-R1163-Map3	alpine	4.9933	9.58369087993701	13.2658002787544	0.000270292047214502	0.0102848414575688
DTX-incomp_MCL22_Alyr_TEdenovo-B-R3366-Map7	alpine	5.11195	9.10179847268023	16.1681395001514	5.7960829989881e-05	0.00327845988423687
DTX-incomp_MCL552_Alyr_TEdenovo-B-R1393-Map5_reversed	alpine	5.12543	10.1086599167868	17.7245645169625	2.55308338217612e-05	0.00160435077488224
DTX-incomp_MCL1333_Alyr_TEdenovo-B-R3251-Map3	alpine	5.12638	10.9155289244437	22.2622228238238	2.37839971111356e-06	0.000254262254830949
RLX-incomp_MCL9_Alyr_TEdenovo-B-G326-Map7_reversed	alpine	5.13019	12.587780898368	16.3747612026428	5.19726980304773e-05	0.00307049229153741
RSX-incomp_MCL463_Alyr_TEdenovo-B-G5801-Map5	alpine	5.18504	9.41428907559979	12.5533465009007	0.000395497395213765	0.013931345590866
DTX-incomp_MCL1665_Alyr_TEdenovo-B-R6793-Map3_reversed	alpine	5.21379	8.14571369879512	17.0923551727365	3.56053393931715e-05	0.00216037802534243
DTX-incomp_MCL137_Alyr_TEdenovo-B-G2103-Map20	alpine	5.24846	8.47080534277066	15.2570058144427	9.38280750578706e-05	0.00442990642830702
RLX-incomp_MCL713_Alyr_TEdenovo-B-G4124-Map3_reversed	alpine	5.30381	10.4600328198186	17.9275593588069	2.29474063857963e-05	0.00156501390206236
DTX-incomp_MCL40_Alyr_TEdenovo-B-R1613-Map3	alpine	5.33467	9.97720054532994	21.0250578600045	4.53315693888635e-06	0.000442475535991298
RLX-incomp_MCL9_Alyr_TEdenovo-B-G4024-Map10	alpine	5.33749	8.80206092648216	15.6372535673886	7.6728000395632e-05	0.00395735310617475
DTX-incomp-chim_MCL1426_Alyr_TEdenovo-B-R4244-Map3_reversed	alpine	5.36821	9.16225311074486	15.3812653041757	8.78550499252055e-05	0.00428770841482796
DHX-incomp_MCL689_Alyr_TEdenovo-B-G3469-Map6	alpine	5.4486	9.15034834711045	14.4325811437712	0.000145267196625233	0.00615329917780469
DHX-incomp_MCL1767_Alyr_TEdenovo-B-R7981-Map3	alpine	5.56033	8.4593563087735	19.1668492681259	1.19775529880541e-05	0.000997126101889766
RIX-incomp_MCL429_Alyr_TEdenovo-B-R4189-Map4	alpine	5.81052	8.70468770628214	18.4831103871963	1.71416656370227e-05	0.00130170352224191
RLX-incomp_MCL1073_Alyr_TEdenovo-B-R1386-Map3	alpine	5.84264	8.67888567835893	18.3927003814247	1.79745252514473e-05	0.00130170352224191
DTX-incomp_MCL1659_Alyr_TEdenovo-B-R677-Map11	alpine	5.8867	8.74756518697793	19.1645224481236	1.19921624726163e-05	0.000997126101889766
RLX-comp_MCL240_Alyr_TEdenovo-B-R2243-Map20_reversed	alpine	5.9533	9.6210711120107	11.1415336058817	0.000844160714852704	0.0236168771998676
DTX-incomp_MCL105_Alyr_TEdenovo-B-R585-Map4	alpine	6.23666	14.2350399105556	35.4995686467555	2.55107056933817e-09	7.51863181427331e-07
DHX-incomp_MCL1257_Alyr_TEdenovo-B-R2718-Map4	alpine	6.43997	9.95351695407447	29.2042887151971	6.51348728508599e-08	1.21856491291817e-05
DTX-incomp_MCL955_Alyr_TEdenovo-B-P549.349-Map3	alpine	6.58771	10.041082854834	24.3052627659093	8.2214131932042e-07	0.000108571015404373
RLX-comp_MCL101_Alyr_TEdenovo-B-G4629-Map3	alpine	6.59348	9.085555969587	24.0044142826446	9.61150875841216e-07	0.000119876873125752
RIX-incomp_MCL1115_Alyr_TEdenovo-B-R1700-Map3	alpine	6.77264	9.17165722096912	22.7633801909811	1.83223973749909e-06	0.000205668910534273
DTX-incomp_MCL1129_Alyr_TEdenovo-B-R18-Map3	alpine	7.06149	9.47590109627077	26.6873413185827	2.39183363038636e-07	3.83547607158384e-05
DTX-incomp_MCL692_Alyr_TEdenovo-B-G3531-Map3	alpine	7.40313	13.7698973584413	30.2869247783458	3.72629381799588e-08	9.29503291266751e-06
RLX-incomp_MCL167_Alyr_TEdenovo-B-R1308-Map9_reversed	alpine	7.42549	9.93833754197627	29.6491739809336	5.17746876900875e-08	1.05667430785679e-05
RSX-incomp_MCL777_Alyr_TEdenovo-B-G5570-Map4	alpine	7.76397	12.6216534618391	47.3909669821349	5.81500337347455e-12	1.30546825734504e-08
DTX-incomp_MCL1395_Alyr_TEdenovo-B-R3914-Map6	alpine	8.32499	10.4958320952185	46.0023865661366	1.18109020177195e-11	1.32577375148902e-08
RIX-comp_MCL1263_Alyr_TEdenovo-B-R2744-Map4_reversed	alpine	9.33979	12.6820138092393	35.4040839274669	2.67924518994149e-09	7.51863181427331e-07
RIX-incomp_MCL662_Alyr_TEdenovo-B-G2749-Map3	alpine	9.69135	13.1842967334431	37.618768078908	8.6012890377033e-10	4.82747347241097e-07
DTX-incomp-chim_MCL112_Alyr_TEdenovo-B-R7461-Map4	alpine	9.78746	13.8062358420356	24.4374165710305	7.67632502247931e-07	0.000107708435471663

## Sheet: ZT
consensus sequences	more expressed in	logFC	logCPM	LR	PValue	FDR
RLX-incomp_MCL1073_Alyr_TEdenovo-B-R1386-Map3	foothill	-8.32707	10.6455011267698	46.090515827325	1.12913739791462e-11	8.44971152772777e-09
DTX-incomp_MCL945_Alyr_TEdenovo-B-P494.393-Map3	foothill	-8.31713	12.7299483351774	57.1601853326019	4.01721974192259e-14	9.01865832061621e-11
DTX-incomp_MCL676_Alyr_TEdenovo-B-G3171-Map7	foothill	-7.68185	10.1219117065709	44.1345104929674	3.0656810665791e-11	1.37649079889401e-08
RLX-incomp_MCL678_Alyr_TEdenovo-B-G3200-Map3	foothill	-7.66207	10.6094353152367	29.8126470269908	4.75877513415566e-08	5.08735722675212e-06
DXX-MITE_MCL935_Alyr_TEdenovo-B-P411.460-Map11	foothill	-6.85815	9.48398818347062	29.144744121002	6.71677073477823e-08	6.55615230416397e-06
RIX-incomp_MCL539_Alyr_TEdenovo-B-P424.448-Map3	foothill	-6.77163	9.24676913559706	37.2024304374855	1.06480986572183e-09	2.39049814854551e-07
DTX-comp-chim_MCL22_Alyr_TEdenovo-B-R113-Map20_reversed	foothill	-6.43307	10.59427742347	39.3432323356577	3.55482813604786e-10	9.15328610423257e-08
RLX-incomp_MCL367_Alyr_TEdenovo-B-G4194-Map3	foothill	-6.06479	12.6746422300885	21.4970344913357	3.54376260430407e-06	0.000215020190450342
DTX-incomp_MCL1642_Alyr_TEdenovo-B-R6603-Map3_reversed	foothill	-5.86258	8.62660471142443	30.7251557931987	2.97285855301368e-08	3.92592203030336e-06
noCat_MCL217_Alyr_TEdenovo-B-G2285-Map20	foothill	-5.82761	9.48563963993338	22.5967288045704	1.99824548924447e-06	0.000132898211979735
RIX-incomp_MCL639_Alyr_TEdenovo-B-G2206-Map4	foothill	-5.58687	10.4608015978038	35.7108373124959	2.28887185796101e-09	3.95270563163266e-07
DTX-incomp_MCL696_Alyr_TEdenovo-B-G3624-Map3	foothill	-5.40514	12.4244221867291	36.5013393479113	1.52561386291308e-09	2.85416926853322e-07
DXX-MITE_MCL319_Alyr_TEdenovo-B-R123-Map20	foothill	-5.18485	9.04412552955999	26.1898127519675	3.09450728417533e-07	2.48113173320486e-05
DTX-incomp_MCL165_Alyr_TEdenovo-B-R2293-Map11	foothill	-4.98345	8.74477787259016	19.9611937829619	7.9029918265781e-06	0.00038570036197104
DTX-incomp_MCL1624_Alyr_TEdenovo-B-R6487-Map3	foothill	-4.939	8.07451241852171	19.4518081038125	1.03170126303306e-05	0.000482535278231088
DTX-incomp-chim_MCL258_Alyr_TEdenovo-B-R2088-Map7_reversed	foothill	-4.91253	8.34169119623269	15.6721637436611	7.53246403572644e-05	0.00273992340192199
DHX-incomp_MCL1032_Alyr_TEdenovo-B-R1076-Map4	foothill	-4.80931	11.4724857618474	34.9586398826189	3.36783668734465e-09	5.40056668792053e-07
DTX-incomp_MCL280_Alyr_TEdenovo-B-R468-Map3	foothill	-4.73837	8.31047117111773	14.1227050011911	0.000171264043763682	0.00541532082041501
DTX-comp_MCL384_Alyr_TEdenovo-B-G3043-Map4	foothill	-4.69529	8.4584023384178	18.0934713760701	2.10321336813899e-05	0.000944342802294405
DHX-incomp_MCL681_Alyr_TEdenovo-B-G3354-Map6	foothill	-4.49121	8.36573510283362	17.9119212761446	2.31367308716073e-05	0.00101846981974036
DTX-incomp_MCL1590_Alyr_TEdenovo-B-R6127-Map3	foothill	-4.47402	7.89262048940773	14.717057320213	0.000124911122119695	0.00406413723418427
DTX-comp_MCL90_Alyr_TEdenovo-B-P142.665-Map17	foothill	-4.3905	8.41697933704274	13.5874579278429	0.000227701773541972	0.00681587308802304
DTX-incomp_MCL71_Alyr_TEdenovo-B-P395.287-Map6	foothill	-4.38634	8.50072680325381	12.901269703455	0.000328359305136461	0.00933122329153613
DTX-comp_MCL704_Alyr_TEdenovo-B-G3915-Map3	foothill	-4.30488	7.94983388985561	13.786129099098	0.000204843043211452	0.00621449502715825
RLX-comp_MCL420_Alyr_TEdenovo-B-G4532-Map4	foothill	-4.2593	9.78415517801857	19.7354117086327	8.89379922390635e-06	0.000424820835269569
DTX-incomp_MCL684_Alyr_TEdenovo-B-G3416-Map4	foothill	-4.17867	13.1457683869178	29.3475877073151	6.04917716963303e-08	6.17291033901189e-06
RLX-incomp_MCL306_Alyr_TEdenovo-B-R4708-Map7	foothill	-4.1607	7.80795791209795	12.0831911548412	0.000508784388481907	0.0135978684778795
RLX-incomp_MCL129_Alyr_TEdenovo-B-R978-Map20	foothill	-4.07258	8.09678291618729	11.5495976744121	0.000677639187782423	0.0169033330730171
DTX-incomp-chim_MCL1335_Alyr_TEdenovo-B-R3267-Map3	foothill	-3.97371	7.67959501619102	12.9331004840822	0.000322822647292358	0.0092914979893762
DTX-incomp_MCL706_Alyr_TEdenovo-B-G3965-Map3	foothill	-3.96935	13.2627647252488	26.2757089878913	2.95988200376548e-07	2.4610870735013e-05
DTX-incomp_MCL399_Alyr_TEdenovo-B-R2703-Map3	foothill	-3.91023	7.84869758478763	9.89247995242291	0.00165955562986734	0.0335648863878575
DHX-incomp_MCL23_Alyr_TEdenovo-B-R1035-Map20	foothill	-3.88022	7.89031238075613	12.5291157091037	0.000400659383136078	0.0111046952486481
DHX-incomp_MCL277_Alyr_TEdenovo-B-P686.242-Map5	foothill	-3.87279	7.64912285343306	12.2645594742741	0.000461642183493741	0.012486586770403
DTX-incomp_MCL1405_Alyr_TEdenovo-B-R4063-Map4	foothill	-3.87028	8.09079917281203	10.0925190013078	0.0014887245970634	0.0314403773214686
RXX-TRIM_MCL1_Alyr_TEdenovo-B-G2252-Map3	foothill	-3.85622	7.73845288876316	11.6865098477155	0.000629548786761071	0.0158801913065012
RIX-incomp_MCL484_Alyr_TEdenovo-B-R2028-Map3	foothill	-3.84399	11.6136518366546	11.7210905020275	0.000617957320933777	0.0157649339260947
DHX-incomp_MCL145_Alyr_TEdenovo-B-R288-Map15	foothill	-3.77243	7.76878942753441	9.45325671447763	0.00210774523352472	0.0397637651198571
RIX-comp_MCL1644_Alyr_TEdenovo-B-R6607-Map3_reversed	foothill	-3.75869	7.67365200354891	9.32904935182582	0.00225549336720927	0.0418477901602051
RLX-incomp_MCL68_Alyr_TEdenovo-B-R5183-Map6	foothill	-3.74468	10.2911705486839	16.6992020044394	4.37994182902099e-05	0.00172508235195651
RSX-incomp_MCL1504_Alyr_TEdenovo-B-R4899-Map3	foothill	-3.7439	7.74256936937922	9.59937595700672	0.00194643507252749	0.0376702304984846
DXX_MCL486_Alyr_TEdenovo-B-R3475-Map6	foothill	-3.67927	11.1822322493148	22.2747071492097	2.36298643191894e-06	0.000147358459434945
DTX-comp_MCL1635_Alyr_TEdenovo-B-R6550-Map3_reversed	foothill	-3.67908	7.62818728219546	10.0535691844109	0.00152053065272899	0.03145944170631
DTX-incomp_MCL72_Alyr_TEdenovo-B-R1006-Map10	foothill	-3.58528	9.40416501989648	14.0122524963063	0.000181623266614871	0.00566311435486645
RLX-incomp_MCL61_Alyr_TEdenovo-B-R4387-Map13	foothill	-3.5812	8.52066379310334	10.9048740290414	0.000959115617273733	0.0219715771508115
DTX-comp_MCL1089_Alyr_TEdenovo-B-R1486-Map5	foothill	-3.57818	11.9988050992908	16.6455075028702	4.50568960798845e-05	0.00174401261550588
DTX-incomp-chim_MCL82_Alyr_TEdenovo-B-R2811-Map4	foothill	-3.53357	12.1221676195546	22.5271819286394	2.07190976360389e-06	0.000132898211979735
DTX-comp_MCL165_Alyr_TEdenovo-B-R4789-Map5	foothill	-3.47188	7.79827059418435	9.10363408874201	0.00255102145413071	0.0461858319719632
RIX-incomp_MCL337_Alyr_TEdenovo-B-R379-Map6	foothill	-3.38872	8.00899901398027	9.16472441765786	0.00246724786393464	0.045032288248238
RIX-incomp_MCL637_Alyr_TEdenovo-B-G2123-Map3	foothill	-3.28597	9.64561208500292	10.7791026323323	0.00102652435807243	0.0232782543825516
RLX-comp_MCL3_Alyr_TEdenovo-B-G227-Map20_reversed	foothill	-3.27042	7.48746080903972	8.96741428305977	0.00274837280548771	0.0489690233993643
DTX-incomp_MCL465_Alyr_TEdenovo-B-R682-Map12	foothill	-3.26547	7.94372814313298	9.85040758953548	0.00169794135322215	0.0339941813247131
DHX-incomp_MCL1348_Alyr_TEdenovo-B-R3342-Map7_reversed	foothill	-3.20671	8.45212378524081	9.4034866426527	0.00216573202118715	0.040517236563043
RLX-incomp_MCL2_Alyr_TEdenovo-B-G2698-Map9_reversed	foothill	-3.0546	8.8215663810007	10.5284928324989	0.00117548036876142	0.0256209070666931
DTX-incomp_MCL1826_Alyr_TEdenovo-B-R914-Map6	foothill	-2.9239	10.4803900487673	11.8071902560652	0.000590024087144053	0.0152253342027402
RLX-comp_MCL409_Alyr_TEdenovo-B-G4073-Map3	foothill	-2.78714	9.72481771997615	9.92642275298437	0.00162922863793092	0.0332510753832266
RLX-incomp_MCL2_Alyr_TEdenovo-B-R1431-Map19	foothill	-2.78243	8.51672823553059	10.0452298148014	0.00152742946369167	0.03145944170631
DTX-incomp_MCL384_Alyr_TEdenovo-B-R1986-Map5_reversed	foothill	-2.75772	8.81962530454654	10.4153203307394	0.00124974175849538	0.0269775985367513
RXX-LARD_MCL247_Alyr_TEdenovo-B-P83.6-Map3	foothill	-2.73414	10.371353631803	11.2468859728093	0.000797567116173915	0.0195022211149898
RLX-incomp_MCL336_Alyr_TEdenovo-B-G1895-Map7	foothill	-2.64747	8.81956809556537	10.1444628687865	0.00144735330718861	0.0309457921394136
DHX-incomp_MCL1224_Alyr_TEdenovo-B-R2422-Map4	foothill	-2.37796	10.1444803749418	9.52267495353257	0.0020294854538238	0.0386118207104612
RLX-incomp_MCL569_Alyr_TEdenovo-B-R6037-Map5_reversed	alpine	2.28888	11.365034568204	9.26111456827552	0.00234070528574124	0.0430728144794187
DTX-incomp_MCL661_Alyr_TEdenovo-B-G2734-Map3	alpine	2.36351	9.4466630116624	8.9392537860363	0.00279106718713274	0.0493381561819921
DTX-incomp-chim_MCL209_Alyr_TEdenovo-B-R791-Map10_reversed	alpine	2.67055	11.8973709972	11.1782544216983	0.000827615991949022	0.0197659351268676
RSX-incomp_MCL470_Alyr_TEdenovo-B-G5997-Map7	alpine	2.81276	10.8381082323874	10.6085729781482	0.00112564529714485	0.0251308437039584
DHX-incomp_MCL1280_Alyr_TEdenovo-B-R2883-Map6_reversed	alpine	2.87236	11.0897912016721	9.07515924120572	0.00259105012276189	0.0465352602048036
DTX-incomp_MCL1333_Alyr_TEdenovo-B-R3251-Map3	alpine	3.08367	10.987264656382	14.8944078630461	0.000113699534822385	0.0037537567011214
DHX-incomp_MCL185_Alyr_TEdenovo-B-R4808-Map3_reversed	alpine	3.1358	10.7877782471751	15.0166794978418	0.000106565138718325	0.00362482933973698
DTX-incomp_MCL1166_Alyr_TEdenovo-B-R202-Map8_reversed	alpine	3.16435	8.39706350995028	10.0804656501097	0.00149849459839516	0.0314403773214686
DTX-incomp_MCL105_Alyr_TEdenovo-B-R585-Map4	alpine	3.24514	12.3798467437263	16.3163123715452	5.36005526130901e-05	0.00203954645112521
DHX-incomp_MCL1244_Alyr_TEdenovo-B-R2573-Map6	alpine	3.25098	8.22766016130967	11.2430894739085	0.000799200152596464	0.0195022211149898
DTX-comp_MCL12_Alyr_TEdenovo-B-G3033-Map10	alpine	3.28646	8.01878293464747	9.53699663325962	0.00201370988896287	0.0386118207104612
RLX-comp_MCL405_Alyr_TEdenovo-B-G3900-Map11_reversed	alpine	3.35873	8.45100259852769	11.8154254584024	0.00058742007624629	0.0152253342027402
RIX-comp_MCL158_Alyr_TEdenovo-B-R331-Map20	alpine	3.40675	9.89139393301007	11.1362127443411	0.000846585626787338	0.0200061550751324
DHX-incomp_MCL1105_Alyr_TEdenovo-B-R1603-Map4	alpine	3.43101	9.18152752566482	15.6635556113147	7.56682632156631e-05	0.00273992340192199
DTX-comp_MCL106_Alyr_TEdenovo-B-G470-Map20_reversed	alpine	3.44045	8.52336071679627	13.4293615991559	0.000247716400175289	0.00731741208412532
RLX-comp_MCL723_Alyr_TEdenovo-B-G4294-Map5	alpine	3.46835	7.57625632873065	9.63787302524752	0.00190605828304193	0.0375359723283257
RIX-comp_MCL1350_Alyr_TEdenovo-B-R3345-Map3_reversed	alpine	3.47449	7.73842173863654	9.61926024744674	0.00192547276034463	0.0375885769302061
RLX-comp_MCL731_Alyr_TEdenovo-B-G4502-Map4	alpine	3.56124	7.57559979353872	9.83624351119239	0.00171106569696774	0.0339941813247131
RSX-incomp_MCL791_Alyr_TEdenovo-B-G5826-Map3	alpine	3.58537	10.5645535009058	15.3374215923324	8.99175878419639e-05	0.00315414038601889
DTX-incomp_MCL1505_Alyr_TEdenovo-B-R4913-Map4	alpine	3.68453	7.69788490871186	11.056985382876	0.000883536835264842	0.0206618770330164
RLX-comp_MCL181_Alyr_TEdenovo-B-R61-Map13	alpine	3.69493	8.52632403447817	14.6326343486768	0.000130632738393174	0.00418957853846678
RIX-incomp_MCL989_Alyr_TEdenovo-B-P777.164-Map4	alpine	3.70096	11.5141191564938	22.5433010605802	2.05459739940666e-06	0.000132898211979735
RIX-incomp_MCL635_Alyr_TEdenovo-B-G1904-Map7	alpine	3.73508	12.0038049748314	15.353384629404	8.91610584452744e-05	0.00315414038601889
RIX-incomp_MCL355_Alyr_TEdenovo-B-R477-Map3	alpine	3.75431	11.089082689997	10.9840642666923	0.00091898670883493	0.0212693315601486
RSX-incomp-chim_MCL1576_Alyr_TEdenovo-B-R59-Map4	alpine	3.84232	9.24974043770466	10.5820027202218	0.00114193885077981	0.0251338501960851
DHX-incomp_MCL173_Alyr_TEdenovo-B-R1167-Map19	alpine	3.85695	7.6593317458933	11.8818718949726	0.000566829440665665	0.0149709658152284
DTX-incomp_MCL1169_Alyr_TEdenovo-B-R204-Map5_reversed	alpine	3.97817	7.68014014148589	13.2209666497648	0.000276834806224259	0.00807135246718781
RLX-comp_MCL415_Alyr_TEdenovo-B-G4242-Map5	alpine	4.03013	7.6904220041329	12.4323365998882	0.000421963644736986	0.0115525412492016
DTX-incomp_MCL48_Alyr_TEdenovo-B-G4720-Map20	alpine	4.05648	9.55350322679689	11.1803163778925	0.000826696746430324	0.0197659351268676
DTX-comp_MCL1531_Alyr_TEdenovo-B-R520-Map3	alpine	4.07842	8.50387940684249	10.6004390152427	0.00113060811318477	0.0251308437039584
RLX-comp_MCL547_Alyr_TEdenovo-B-R1875-Map3_reversed	alpine	4.1272	7.71667832493176	15.2810924020382	9.26391609977923e-05	0.00319961409907759
RIX-incomp_MCL1721_Alyr_TEdenovo-B-R7443-Map4	alpine	4.32891	13.8427768861473	20.9669238327532	4.67281552920836e-06	0.000262261771576819
RLX-incomp_MCL272_Alyr_TEdenovo-B-G7456-Map4_reversed	alpine	4.36319	7.86533350791025	13.8435082003183	0.000198681936321371	0.00611014995947231
DTX-incomp_MCL327_Alyr_TEdenovo-B-R1152-Map16	alpine	4.38142	8.11562305100654	17.0972061550547	3.55145105767154e-05	0.00142375136151296
RLX-comp_MCL1016_Alyr_TEdenovo-B-P920.31-Map3	alpine	4.38471	8.80914864442687	17.262684562083	3.25517106568976e-05	0.00132870164408609
DTX-incomp_MCL111_Alyr_TEdenovo-B-R3025-Map7_reversed	alpine	4.39594	7.8975223197263	15.8654229711548	6.80099908740287e-05	0.00254470715853658
RIX-comp_MCL117_Alyr_TEdenovo-B-R3367-Map5	alpine	4.40319	10.3244573225813	19.9637373236361	7.89248558511797e-06	0.00038570036197104
RLX-incomp_MCL1510_Alyr_TEdenovo-B-R4936-Map3_reversed	alpine	4.44505	7.87014595845561	14.9605239081434	0.000109784022915727	0.00367858405142997
RLX-comp_MCL1833_Alyr_TEdenovo-B-R937-Map3	alpine	4.48278	9.28961744773	12.6988956140971	0.000365871592999437	0.0102672715785467
RSX-comp-chim_MCL1255_Alyr_TEdenovo-B-R2700-Map4	alpine	4.50839	7.95580658666823	17.7956930430981	2.4593933174119e-05	0.00106179576876725
DHX-incomp_MCL65_Alyr_TEdenovo-B-R1742-Map20	alpine	4.5711	8.21152107947884	17.5359744331291	2.81922681819084e-05	0.00119418192581857
DTX-incomp_MCL1659_Alyr_TEdenovo-B-R677-Map11	alpine	4.60453	10.9731625162844	20.3959963611953	6.29613790413051e-06	0.000321246127153932
RIX-incomp_MCL556_Alyr_TEdenovo-B-R1786-Map9	alpine	4.71517	10.7146980686609	24.0941592769269	9.17381275306643e-07	7.1017964243566e-05
RLX-comp_MCL727_Alyr_TEdenovo-B-G4341-Map4_reversed	alpine	4.97763	8.18103960838817	20.6768879686543	5.43683033337069e-06	0.00029061152615279
RLX-comp_MCL386_Alyr_TEdenovo-B-R1841-Map6_reversed	alpine	5.01192	8.90103170240824	17.3536506623565	3.10301636015334e-05	0.00129005032010079
RLX-comp_MCL532_Alyr_TEdenovo-B-R127-Map5_reversed	alpine	5.05839	8.68301149220444	18.4425963633412	1.75099783075929e-05	0.000802242883684613
DTX-incomp_MCL1304_Alyr_TEdenovo-B-R303-Map6	alpine	5.05988	9.90291908774169	30.0124875404838	4.29272929053118e-08	4.81858862862125e-06
DTX-comp_MCL138_Alyr_TEdenovo-B-G4395-Map5_reversed	alpine	5.07112	8.97544404802235	21.0771547090324	4.41156411641071e-06	0.00025394772926518
DTX-incomp_MCL67_Alyr_TEdenovo-B-G3943-Map3_reversed	alpine	5.15722	8.7394604768997	20.5301855331409	5.86982528971996e-06	0.000306459483149333
RLX-comp_MCL532_Alyr_TEdenovo-B-P131.674-Map10	alpine	5.21285	13.3198720721032	27.4921472397577	1.57733652740379e-07	1.36196942462366e-05
DTX-incomp_MCL919_Alyr_TEdenovo-B-P327.523-Map3_reversed	alpine	5.35237	9.5220650990079	23.1106358760589	1.5294235577095e-06	0.000110759867324446
DHX-incomp_MCL1257_Alyr_TEdenovo-B-R2718-Map4	alpine	5.43325	10.2213442664708	34.4279019670626	4.42336431960771e-09	6.45829726713417e-07
RLX-incomp_MCL77_Alyr_TEdenovo-B-G4329-Map3_reversed	alpine	5.56359	9.03717882918078	21.137132136965	4.2756254079631e-06	0.000252599448444136
DTX-incomp_MCL233_Alyr_TEdenovo-B-G3593-Map4	alpine	5.62838	9.13021426375561	23.0492777562407	1.57901814407331e-06	0.000110777991670143
DTX-comp_MCL19_Alyr_TEdenovo-B-R1384-Map7_reversed	alpine	5.82525	9.10589312492061	30.3809327831904	3.55000515922214e-08	4.42764532358539e-06
DTX-incomp-chim_MCL210_Alyr_TEdenovo-B-R1610-Map7	alpine	5.92182	10.2647535010214	34.350510837887	4.60279537969473e-09	6.45829726713417e-07
RLX-incomp_MCL272_Alyr_TEdenovo-B-R6110-Map6	alpine	6.04109	9.80358472271726	23.4538563709467	1.27945992636899e-06	9.57462511566124e-05
RIX-incomp_MCL357_Alyr_TEdenovo-B-G2233-Map3	alpine	6.07042	13.0311434561855	20.6894190825886	5.40136513213451e-06	0.00029061152615279
RLX-incomp_MCL272_Alyr_TEdenovo-B-R1940-Map7_reversed	alpine	6.11677	10.5524099980245	28.2706102064268	1.05485463058115e-07	9.47259458261875e-06
RSX-comp-chim_MCL1339_Alyr_TEdenovo-B-R3282-Map5	alpine	6.34023	9.71185525294185	28.9156326493184	7.56003035907974e-08	7.07177839838918e-06
DTX-incomp_MCL67_Alyr_TEdenovo-B-R1515-Map11	alpine	6.34908	9.26166837882459	30.0379148638633	4.23680747295976e-08	4.81858862862125e-06
RIX-incomp_MCL1641_Alyr_TEdenovo-B-R660-Map3	alpine	7.29525	11.4096026151769	42.9905818287325	5.50040191673894e-11	1.76405747186842e-08
RLX-incomp_MCL1437_Alyr_TEdenovo-B-R4366-Map3	alpine	7.44608	10.3573774863992	49.9392379608404	1.58581484979369e-12	1.78007716889342e-09
RIX-incomp_MCL1200_Alyr_TEdenovo-B-R224-Map4	alpine	7.55849	10.7599873402337	36.6258708838908	1.43119623506211e-09	2.85416926853322e-07
RIX-incomp_MCL662_Alyr_TEdenovo-B-G2749-Map3	alpine	7.72761	13.7506209372694	43.0685015840408	5.28564022705125e-11	1.76405747186842e-08
DHX-incomp_MCL79_Alyr_TEdenovo-B-R947-Map17	alpine	7.74698	11.5894112951789	39.2812568741898	3.66946881684157e-10	9.15328610423257e-08
RIX-comp_MCL468_Alyr_TEdenovo-B-R1779-Map5_reversed	alpine	8.57718	11.1630918776399	44.7745490930352	2.21077693954183e-11	1.24079855731785e-08
