# Supplementary material for: Transcriptional activity of transposable elements along an elevational gradient in Arabidopsis arenosa
Source: Mob DNA. 2021 Feb 27;12:7. doi: 10.1186/s13100-021-00236-0 (PMC7916287; doi:10.1186/s13100-021-00236-0)
Supplement: Supplementary file 3 — Additional file 3: Table S3. Lists of differentially expressed sequences consistently more expressed in foothill or alpine ecotype across two, three or four regions. [file 13100_2021_236_MOESM3_ESM.xlsx]

## Sheet: Table S3
Table S3. Lists of differentially expressed sequences consistently more expressed in foothill or alpine ecotype across two, three or four regions (intersection column). The four last columns indicates in which regions consensus sequences are expressed.
consensus sequences	Class	Subclass	Superfamilies/clades	Name	more expressed in	Intersection	mountain region
RIX-incomp_MCL484_Alyr_TEdenovo-B-R2028-Map3	Class_I	LINE	other	other	foothill ecotype	4	NT	FG	VT	ZT
DTX-incomp_MCL1659_Alyr_TEdenovo-B-R677-Map11	Class_II	TIR	CACTA	EnSpm-5	alpine ecotype	3	/	FG	VT	ZT
DTX-incomp_MCL165_Alyr_TEdenovo-B-R2293-Map11	Class_II	TIR	hAT	SIMPLEHAT2	foothill ecotype	3	/	FG	VT	ZT
RLX-comp_MCL1230_Alyr_TEdenovo-B-R2476-Map16	Class_I	LTR_Copia	Ivana	ALYCopia76	foothill ecotype	3	NT	FG	VT	/
RSX-incomp-chim_MCL1576_Alyr_TEdenovo-B-R59-Map4	Class_I	SINE	other	other	alpine ecotype	3	NT	FG	/	ZT
RIX-incomp_MCL635_Alyr_TEdenovo-B-G1904-Map7	Class_I	LINE	other	other	alpine ecotype	3	NT	FG	/	ZT
RLX-incomp_MCL68_Alyr_TEdenovo-B-R5183-Map6	Class_I	LTR_Gypsy	CRM	ATGP5A	foothill ecotype	3	NT	FG	/	ZT
DTX-incomp_MCL706_Alyr_TEdenovo-B-G3965-Map3	Class_II	TIR	CACTA	EnSpm-6	foothill ecotype	3	NT	FG	/	ZT
DTX-incomp_MCL1333_Alyr_TEdenovo-B-R3251-Map3	Class_II	TIR	Harbinger	HARB-4	alpine ecotype	3	NT	/	VT	ZT
RIX-incomp_MCL662_Alyr_TEdenovo-B-G2749-Map3	Class_I	LINE	other	other	alpine ecotype	3	NT	/	VT	ZT
DHX-incomp_MCL671_Alyr_TEdenovo-B-G2952-Map3	Class_II	Helitron	/	ATREP5	alpine ecotype	2	/	FG	VT	/
RLX-incomp_MCL167_Alyr_TEdenovo-B-R1308-Map9_reversed	Class_I	LTR_Gypsy	Tekay/Del	ALYGypsy25	alpine ecotype	2	/	FG	VT	/
DTX-incomp_MCL17_Alyr_TEdenovo-B-G2915-Map5	Class_II	TIR	MuDR	MuDR-N20	alpine ecotype	2	/	FG	VT	/
DTX-incomp_MCL22_Alyr_TEdenovo-B-R3366-Map7	Class_II	TIR	MuDR	MuDR-13	alpine ecotype	2	/	FG	VT	/
DTX-incomp-chim_MCL112_Alyr_TEdenovo-B-R7461-Map4	Class_II	TIR	hAT	HATN3	alpine ecotype	2	/	FG	VT	/
DTX-incomp_MCL945_Alyr_TEdenovo-B-P494.393-Map3	Class_II	TIR	Harbinger	HARB-6	alpine ecotype	2	/	FG	VT	/
RLX-comp_MCL240_Alyr_TEdenovo-B-R2243-Map20_reversed	Class_I	LTR_Gypsy	CRM	Alygypsy36	alpine ecotype	2	/	FG	VT	/
DTX-incomp_MCL692_Alyr_TEdenovo-B-G3531-Map3	Class_II	TIR	CACTA	EnSpm-N1	alpine ecotype	2	/	FG	VT	/
RLX-incomp_MCL9_Alyr_TEdenovo-B-G326-Map7_reversed	Class_I	LTR_Gypsy	ATHILA	ATHILA	alpine ecotype	2	/	FG	VT	/
RLX-comp-chim_MCL9_Alyr_TEdenovo-B-G4666-Map3_reversed	Class_I	LTR_Gypsy	ATHILA	ATHILA	alpine ecotype	2	/	FG	VT	/
DTX-incomp_MCL552_Alyr_TEdenovo-B-R1393-Map5_reversed	Class_II	TIR	MuDR	ATMU12	alpine ecotype	2	/	FG	VT	/
RLX-incomp_MCL367_Alyr_TEdenovo-B-G4194-Map3	Class_I	LTR_Copia	Ale	ALyCopia96	alpine ecotype	2	/	FG	VT	/
DHX-incomp_MCL1038_Alyr_TEdenovo-B-R1117-Map6	Class_II	Helitron	/	Helitron-2N1	alpine ecotype	2	/	FG	VT	/
DTX-incomp-chim_MCL21_Alyr_TEdenovo-B-R583-Map20_reversed	Class_II	TIR	MuDR	MuDR-1	alpine ecotype	2	/	FG	VT	/
RIX-incomp_MCL509_Alyr_TEdenovo-B-R2339-Map5_reversed	Class_I	LINE	/	L1-10	foothill ecotype	2	/	FG	VT	/
RIX-incomp_MCL176_Alyr_TEdenovo-B-R428-Map8	Class_I	LINE	other	other	foothill ecotype	2	/	FG	VT	/
RLX-incomp_MCL1620_Alyr_TEdenovo-B-R6424-Map3	Class_I	LTR_Gypsy	Unknown_G	PXGypsy8	foothill ecotype	2	/	FG	VT	/
noCat_MCL223_Alyr_TEdenovo-B-R1981-Map11	Other	Other	other	other	foothill ecotype	2	/	FG	VT	/
DTX-comp_MCL106_Alyr_TEdenovo-B-G470-Map20_reversed	Class_II	TIR	Harbinger	HARB-4	alpine ecotype	2	/	FG	/	ZT
RIX-incomp_MCL355_Alyr_TEdenovo-B-R477-Map3	Class_I	LINE	other	other	alpine ecotype	2	/	FG	/	ZT
RLX-comp_MCL727_Alyr_TEdenovo-B-G4341-Map4_reversed	Class_I	LTR_Copia	Ale	ALYCopia86	alpine ecotype	2	/	FG	/	ZT
DHX-incomp_MCL65_Alyr_TEdenovo-B-R1742-Map20	Class_II	Helitron	/	HELITRONY3	alpine ecotype	2	/	FG	/	ZT
RIX-incomp_MCL556_Alyr_TEdenovo-B-R1786-Map9	Class_I	LINE	/	L1-1	alpine ecotype	2	/	FG	/	ZT
DHX-incomp_MCL1280_Alyr_TEdenovo-B-R2883-Map6_reversed	Class_II	Helitron	/	Helitron-2	alpine ecotype	2	/	FG	/	ZT
DTX-comp_MCL1531_Alyr_TEdenovo-B-R520-Map3	Class_II	TIR	Tc1-Mariner	Mariner-1	alpine ecotype	2	/	FG	/	ZT
RLX-comp_MCL415_Alyr_TEdenovo-B-G4242-Map5	Class_I	LTR_Copia	Ivana	ALYCopia27	alpine ecotype	2	/	FG	/	ZT
DHX-incomp_MCL185_Alyr_TEdenovo-B-R4808-Map3_reversed	Class_II	Helitron	/	Helitron-3	alpine ecotype	2	/	FG	/	ZT
RLX-comp_MCL3_Alyr_TEdenovo-B-G227-Map20_reversed	Class_I	LTR_Gypsy	ATHILA	ALYGypsy31	foothill ecotype	2	/	FG	/	ZT
DTX-incomp_MCL71_Alyr_TEdenovo-B-P395.287-Map6	Class_II	TIR	MuDR	MuDR-5	foothill ecotype	2	/	FG	/	ZT
DTX-incomp_MCL72_Alyr_TEdenovo-B-R1006-Map10	Class_II	TIR	CACTA	EnSpm-5	foothill ecotype	2	/	FG	/	ZT
RIX-comp_MCL158_Alyr_TEdenovo-B-R331-Map20	Class_I	LINE	/	L1-5	alpine ecotype	2	/	/	VT	ZT
RLX-incomp_MCL77_Alyr_TEdenovo-B-G4329-Map3_reversed	Class_I	LTR_Copia	Ale	ALYCopia93	alpine ecotype	2	/	/	VT	ZT
DTX-incomp_MCL105_Alyr_TEdenovo-B-R585-Map4	Class_II	TIR	MuDR	VANDAL1N1	alpine ecotype	2	/	/	VT	ZT
RSX-incomp_MCL791_Alyr_TEdenovo-B-G5826-Map3	Class_I	SINE	other	other	alpine ecotype	2	/	/	VT	ZT
RIX-incomp_MCL989_Alyr_TEdenovo-B-P777.164-Map4	Class_I	LINE	other	other	alpine ecotype	2	/	/	VT	ZT
DHX-incomp_MCL1257_Alyr_TEdenovo-B-R2718-Map4	Class_II	Helitron	/	Helitron-N3	alpine ecotype	2	/	/	VT	ZT
RIX-incomp_MCL539_Alyr_TEdenovo-B-P424.448-Map3	Class_I	LINE	/	L1-1	foothill ecotype	2	/	/	VT	ZT
DHX-incomp_MCL1131_Alyr_TEdenovo-B-R1807-Map5	Class_II	Helitron	/	ATREP5	alpine ecotype	2	NT	FG	/	/
DTX-incomp_MCL396_Alyr_TEdenovo-B-R6114-Map4	Class_II	TIR	CACTA	EnSpm-N1	alpine ecotype	2	NT	FG	/	/
DTX-comp-chim_MCL22_Alyr_TEdenovo-B-R113-Map20_reversed	Class_II	TIR	MuDR	MuDR-13	alpine ecotype	2	NT	FG	/	/
DXX-MITE_MCL948_Alyr_TEdenovo-B-P513.380-Map10	Class_II	MITE	other	other	alpine ecotype	2	NT	FG	/	/
RXX-TRIM_MCL1086_Alyr_TEdenovo-B-R1476-Map4	Class_I	TRIM	other	other	alpine ecotype	2	NT	FG	/	/
DTX-incomp_MCL1604_Alyr_TEdenovo-B-R622-Map4	Class_II	TIR	CACTA	EnSpm-2	alpine ecotype	2	NT	FG	/	/
DTX-incomp_MCL892_Alyr_TEdenovo-B-P172.643-Map4	Class_II	TIR	MuDR	MuDR-N15	alpine ecotype	2	NT	FG	/	/
RIX-comp_MCL383_Alyr_TEdenovo-B-R178-Map7_reversed	Class_I	LINE	/	L1-9	alpine ecotype	2	NT	FG	/	/
RLX-comp_MCL1378_Alyr_TEdenovo-B-R3655-Map7_reversed	Class_I	LTR_Copia	Ale	ALYCopia86	alpine ecotype	2	NT	FG	/	/
DHX-incomp_MCL1760_Alyr_TEdenovo-B-R7932-Map3	Class_II	Helitron	/	ATHEL1p	alpine ecotype	2	NT	FG	/	/
DTX-comp_MCL1803_Alyr_TEdenovo-B-R854-Map3	Class_II	TIR	hAT	hAT-N6	alpine ecotype	2	NT	FG	/	/
DHX-incomp_MCL79_Alyr_TEdenovo-B-R457-Map8	Class_II	Helitron	/	Helitron-1	alpine ecotype	2	NT	FG	/	/
DTX-incomp_MCL622_Alyr_TEdenovo-B-G1708-Map3	Class_II	TIR	MuDR	MuDR-10	alpine ecotype	2	NT	FG	/	/
DTX-incomp_MCL1821_Alyr_TEdenovo-B-R896-Map3	Class_II	TIR	MuDR	MuDR-10	alpine ecotype	2	NT	FG	/	/
RLX-incomp_MCL1437_Alyr_TEdenovo-B-R4366-Map3	Class_I	LTR_Copia	Ale	ATCOPIA7	foothill ecotype	2	NT	FG	/	/
RLX-incomp_MCL1389_Alyr_TEdenovo-B-R3811-Map4	Class_I	LTR_Copia	Ivana	ATCOPIA63	foothill ecotype	2	NT	FG	/	/
DTX-comp_MCL47_Alyr_TEdenovo-B-R2238-Map12_reversed	Class_II	TIR	CACTA	EnSpm-5	foothill ecotype	2	NT	FG	/	/
DHX-incomp-chim_MCL23_Alyr_TEdenovo-B-P13.172-Map20	Class_II	Helitron	/	Helitron-N4	foothill ecotype	2	NT	FG	/	/
DTX-incomp_MCL1395_Alyr_TEdenovo-B-R3914-Map6	Class_II	TIR	MuDR	MuDR-N15	alpine ecotype	2	NT	/	VT	/
RIX-incomp_MCL429_Alyr_TEdenovo-B-R4189-Map4	Class_I	LINE	/	L1-8	alpine ecotype	2	NT	/	VT	/
DTX-incomp-chim_MCL1426_Alyr_TEdenovo-B-R4244-Map3_reversed	Class_II	TIR	MuDR	ATMU3	alpine ecotype	2	NT	/	VT	/
DTX-incomp_MCL955_Alyr_TEdenovo-B-P549.349-Map3	Class_II	TIR	other	other	alpine ecotype	2	NT	/	VT	/
DTX-incomp_MCL400_Alyr_TEdenovo-B-G3677-Map6	Class_II	TIR	MuDR	MuDR-N23	foothill ecotype	2	NT	/	VT	/
RIX-incomp_MCL1200_Alyr_TEdenovo-B-R224-Map4	Class_I	LINE	other	other	foothill ecotype	2	NT	/	VT	/
RLX-comp_MCL1016_Alyr_TEdenovo-B-P920.31-Map3	Class_I	LTR_Copia	Ivana	ALYCopia79	alpine ecotype	2	NT	/	/	ZT
RIX-comp_MCL117_Alyr_TEdenovo-B-R3367-Map5	Class_I	LINE	/	L1-6	alpine ecotype	2	NT	/	/	ZT
RLX-incomp_MCL569_Alyr_TEdenovo-B-R6037-Map5_reversed	Class_I	LTR_Copia	Sire	ALYCopia48	alpine ecotype	2	NT	/	/	ZT
RIX-incomp_MCL357_Alyr_TEdenovo-B-G2233-Map3	Class_I	LINE	other	other	alpine ecotype	2	NT	/	/	ZT
DTX-incomp-chim_MCL209_Alyr_TEdenovo-B-R791-Map10_reversed	Class_II	TIR	MuDR	MuDR-5	alpine ecotype	2	NT	/	/	ZT
noCat_MCL217_Alyr_TEdenovo-B-G2285-Map20	Other	Other	other	other	foothill ecotype	2	NT	/	/	ZT
