# Supplementary material for: Transcriptional activity of transposable elements along an elevational gradient in Arabidopsis arenosa
Source: Mob DNA. 2021 Feb 27;12:7. doi: 10.1186/s13100-021-00236-0 (PMC7916287; doi:10.1186/s13100-021-00236-0)
Supplement: Supplementary file 4 — Additional file 4: Table S4. Motifs analysis of the 77 consensus TE sequences showing parallelism. [file 13100_2021_236_MOESM4_ESM.xlsx]

## Sheet: A) List of TF binding motifs
Table S4. A) Full list of transcription-factor binding motifs located in the 77 consensus TE sequences showing parallelism (q-value < 0.01). B) Motifs in each consensus TE sequence after removing duplicates (Unique TF binding site) and and C) the number of consensus TE sequences ('occurrence' column) containing each motif.
#pattern name	Motif	consensus TE sequences	start	stop	strand	score	p-value	q-value	matched sequence
AT5G25190	ERF	DHX-incomp_MCL1131_Alyr_TEdenovo-B-R1807-Map5	1493	1511	-	22.0625	2.26e-08	0.00279	GGGTTGCGACGGTGGTGGA
AT1G71450	ERF	DHX-incomp_MCL1131_Alyr_TEdenovo-B-R1807-Map5	1601	1620	+	19.0312	1.71e-07	0.00536	caccgtcgccatcacaacca
AT5G25390	ERF	DHX-incomp_MCL1131_Alyr_TEdenovo-B-R1807-Map5	1493	1513	+	16.5797	3.12e-07	0.00564	tccaccaccgtcgcaacccat
AT3G20310	ERF	DHX-incomp_MCL1131_Alyr_TEdenovo-B-R1807-Map5	1485	1505	+	18.9375	2.02e-07	0.00568	cggtcgtatccaccaccgtcg
AT5G25390	ERF	DHX-incomp_MCL1131_Alyr_TEdenovo-B-R1807-Map5	1490	1510	+	15.6522	5.01e-07	0.00678	gtatccaccaccgtcgcaacc
AT5G25390	ERF	DHX-incomp_MCL1131_Alyr_TEdenovo-B-R1807-Map5	1599	1619	+	15.3478	5.83e-07	0.00748	ctcaccgtcgccatcacaacc
AT4G27950	ERF	DHX-incomp_MCL1131_Alyr_TEdenovo-B-R1807-Map5	1491	1511	+	17.8382	2.94e-07	0.00848	tatccaccaccgtcgcaaccc
AT2G40340	ERF	DHX-incomp_MCL1131_Alyr_TEdenovo-B-R1807-Map5	1599	1619	-	19.6029	1.13e-07	0.00866	GGTTGTGATGGCGACGGTGAG
AT2G40340	ERF	DHX-incomp_MCL1131_Alyr_TEdenovo-B-R1807-Map5	1493	1513	-	19.3235	1.35e-07	0.00866	ATGGGTTGCGACGGTGGTGGA
AT5G44210	ERF	DHX-incomp_MCL1131_Alyr_TEdenovo-B-R1807-Map5	1600	1620	-	18.0469	3.01e-07	0.00944	TGGTTGTGATGGCGACGGTGA
AT4G28140	ERF	DHX-incomp_MCL1131_Alyr_TEdenovo-B-R1807-Map5	1485	1504	-	19.6562	1.2e-07	0.00955	GACGGTGGTGGATACGACCG
AT1G22810	ERF	DHX-incomp_MCL1131_Alyr_TEdenovo-B-R1807-Map5	1496	1510	-	20.7031	5.77e-08	0.00977	GGTTGCGACGGTGGT
AT5G17430	AP2	DHX-incomp_MCL1257_Alyr_TEdenovo-B-R2718-Map4	2523	2542	+	16.0633	1.81e-06	0.00859	tcggaaaaaaaaaagagaca
AT1G72050	C2H2	DHX-incomp_MCL1280_Alyr_TEdenovo-B-R2883-Map6_reversed	787	805	-	19.916	8.95e-08	0.00123	CTTCCTTCTCCTCACCATC
AT1G72050	C2H2	DHX-incomp_MCL1280_Alyr_TEdenovo-B-R2883-Map6_reversed	790	808	-	18.5462	2.28e-07	0.00234	CATCTTCCTTCTCCTCACC
AT1G72050	C2H2	DHX-incomp_MCL1280_Alyr_TEdenovo-B-R2883-Map6_reversed	793	811	-	15.9496	1.21e-06	0.00641	TTACATCTTCCTTCTCCTC
AT2G45660	MIKC_MADS	DHX-incomp_MCL1760_Alyr_TEdenovo-B-R7932-Map3	219	239	+	16.6377	8.2e-07	0.00381	cttcgatttctctttttttct
AT1G72050	C2H2	DHX-incomp_MCL185_Alyr_TEdenovo-B-R4808-Map3_reversed	2817	2835	-	23.395	6.71e-09	0.000331	CCCCTTCCACCTTCTCCTC
AT1G72050	C2H2	DHX-incomp_MCL185_Alyr_TEdenovo-B-R4808-Map3_reversed	2814	2832	-	22.6134	1.24e-08	0.000446	CTTCCACCTTCTCCTCTTC
AT1G72050	C2H2	DHX-incomp_MCL185_Alyr_TEdenovo-B-R4808-Map3_reversed	2820	2838	-	20.2521	7.07e-08	0.00104	TCTCCCCTTCCACCTTCTC
AT1G72050	C2H2	DHX-incomp_MCL185_Alyr_TEdenovo-B-R4808-Map3_reversed	2811	2829	-	15.2773	1.82e-06	0.00796	CCACCTTCTCCTCTTCAAT
AT2G45660	MIKC_MADS	DHX-incomp_MCL65_Alyr_TEdenovo-B-R1742-Map20	362	382	+	18.9855	2.37e-08	0.00106	tttttttttttttttttttct
AT2G45660	MIKC_MADS	DHX-incomp_MCL65_Alyr_TEdenovo-B-R1742-Map20	361	381	+	18.1449	1.08e-07	0.00159	ttttttttttttttttttttc
AT1G49480	B3	DHX-incomp_MCL65_Alyr_TEdenovo-B-R1742-Map20	367	381	-	18.3529	9.26e-08	0.0017	GAAAAAAAAAAAAAA
AT1G49480	B3	DHX-incomp_MCL65_Alyr_TEdenovo-B-R1742-Map20	1296	1310	+	17.9853	2.02e-07	0.0017	aaaaaaaaaaaaaaa
AT1G49480	B3	DHX-incomp_MCL65_Alyr_TEdenovo-B-R1742-Map20	1297	1311	+	17.9853	2.02e-07	0.0017	aaaaaaaaaaaaaaa
AT1G49480	B3	DHX-incomp_MCL65_Alyr_TEdenovo-B-R1742-Map20	361	375	-	17.9853	2.02e-07	0.0017	AAAAAAAAAAAAAAA
AT1G49480	B3	DHX-incomp_MCL65_Alyr_TEdenovo-B-R1742-Map20	362	376	-	17.9853	2.02e-07	0.0017	AAAAAAAAAAAAAAA
AT1G49480	B3	DHX-incomp_MCL65_Alyr_TEdenovo-B-R1742-Map20	363	377	-	17.9853	2.02e-07	0.0017	AAAAAAAAAAAAAAA
AT1G49480	B3	DHX-incomp_MCL65_Alyr_TEdenovo-B-R1742-Map20	364	378	-	17.9853	2.02e-07	0.0017	AAAAAAAAAAAAAAA
AT1G49480	B3	DHX-incomp_MCL65_Alyr_TEdenovo-B-R1742-Map20	365	379	-	17.9853	2.02e-07	0.0017	AAAAAAAAAAAAAAA
AT1G49480	B3	DHX-incomp_MCL65_Alyr_TEdenovo-B-R1742-Map20	366	380	-	17.9853	2.02e-07	0.0017	AAAAAAAAAAAAAAA
AT2G45660	MIKC_MADS	DHX-incomp_MCL65_Alyr_TEdenovo-B-R1742-Map20	360	380	+	17.6232	2.35e-07	0.00198	gtttttttttttttttttttt
AT2G45660	MIKC_MADS	DHX-incomp_MCL65_Alyr_TEdenovo-B-R1742-Map20	363	383	+	17.5652	2.55e-07	0.00208	ttttttttttttttttttctg
AT4G38910	BBR-BPC	DHX-incomp_MCL65_Alyr_TEdenovo-B-R1742-Map20	275	304	-	-11.4051	5.41e-08	0.00237	GGTGAGAGGATGAGAGGATGAGAGGATGAG
AT4G38910	BBR-BPC	DHX-incomp_MCL65_Alyr_TEdenovo-B-R1742-Map20	267	296	-	-13.3797	8.63e-08	0.00237	GATGAGAGGATGAGAGGATGAGAGAATGAG
AT4G38910	BBR-BPC	DHX-incomp_MCL65_Alyr_TEdenovo-B-R1742-Map20	281	310	-	-15.2278	1.32e-07	0.00246	GAAGAGGGTGAGAGGATGAGAGGATGAGAG
AT2G01930	BBR-BPC	DHX-incomp_MCL65_Alyr_TEdenovo-B-R1742-Map20	280	303	-	14.75	2.01e-07	0.00321	GTGAGAGGATGAGAGGATGAGAGG
AT4G38910	BBR-BPC	DHX-incomp_MCL65_Alyr_TEdenovo-B-R1742-Map20	283	312	-	-19.1139	3.11e-07	0.00346	TGGAAGAGGGTGAGAGGATGAGAGGATGAG
AT2G01930	BBR-BPC	DHX-incomp_MCL65_Alyr_TEdenovo-B-R1742-Map20	288	311	-	13.7812	3.06e-07	0.00394	GGAAGAGGGTGAGAGGATGAGAGG
AT2G01930	BBR-BPC	DHX-incomp_MCL65_Alyr_TEdenovo-B-R1742-Map20	272	295	-	13.7656	3.08e-07	0.00394	ATGAGAGGATGAGAGGATGAGAGA
AT1G49480	B3	DHX-incomp_MCL65_Alyr_TEdenovo-B-R1742-Map20	1298	1312	+	16.8235	7.48e-07	0.00417	aaaaaaaaaaaaaag
AT4G38910	BBR-BPC	DHX-incomp_MCL65_Alyr_TEdenovo-B-R1742-Map20	271	300	-	-20.6582	4.35e-07	0.00437	AGAGGATGAGAGGATGAGAGGATGAGAGAA
AT5G17430	AP2	DHX-incomp_MCL65_Alyr_TEdenovo-B-R1742-Map20	361	380	-	18.0633	2.45e-07	0.00443	AAAAAAAAAAAAAAAAAAAA
AT5G17430	AP2	DHX-incomp_MCL65_Alyr_TEdenovo-B-R1742-Map20	1298	1317	+	18	2.63e-07	0.0045	aaaaaaaaaaaaaagataga
AT4G38910	BBR-BPC	DHX-incomp_MCL65_Alyr_TEdenovo-B-R1742-Map20	291	320	-	-21.1646	4.85e-07	0.00453	AGCTATAGTGGAAGAGGGTGAGAGGATGAG
AT5G17430	AP2	DHX-incomp_MCL65_Alyr_TEdenovo-B-R1742-Map20	363	382	-	17.4557	4.77e-07	0.00489	AGAAAAAAAAAAAAAAAAAA
AT5G17430	AP2	DHX-incomp_MCL65_Alyr_TEdenovo-B-R1742-Map20	1300	1319	+	17.4051	5.02e-07	0.00489	aaaaaaaaaaaagatagaag
AT5G17430	AP2	DHX-incomp_MCL65_Alyr_TEdenovo-B-R1742-Map20	362	381	-	17.3418	5.37e-07	0.005	GAAAAAAAAAAAAAAAAAAA
AT3G55370	Dof	DHX-incomp_MCL65_Alyr_TEdenovo-B-R1742-Map20	1296	1316	-	18.2969	6.06e-08	0.00518	CTATCTTTTTTTTTTTTTTTT
AT2G45660	MIKC_MADS	DHX-incomp_MCL65_Alyr_TEdenovo-B-R1742-Map20	1299	1319	-	16.0725	1.52e-06	0.00544	CTTCTATCTTTTTTTTTTTTT
AT2G01930	BBR-BPC	DHX-incomp_MCL65_Alyr_TEdenovo-B-R1742-Map20	264	287	-	11.7969	7.03e-07	0.00593	ATGAGAGGATGAGAGAATGAGAAA
AT4G38910	BBR-BPC	DHX-incomp_MCL65_Alyr_TEdenovo-B-R1742-Map20	265	294	-	-24.0633	8.82e-07	0.00646	TGAGAGGATGAGAGGATGAGAGAATGAGAA
AT1G72050	C2H2	DHX-incomp_MCL65_Alyr_TEdenovo-B-R1742-Map20	295	313	+	15.8992	1.25e-06	0.00648	tcctctcaccctcttccac
AT2G45660	MIKC_MADS	DHX-incomp_MCL65_Alyr_TEdenovo-B-R1742-Map20	364	384	+	15.7681	2.07e-06	0.00651	tttttttttttttttttctga
AT2G45660	MIKC_MADS	DHX-incomp_MCL65_Alyr_TEdenovo-B-R1742-Map20	1298	1318	-	15.7536	2.1e-06	0.00656	TTCTATCTTTTTTTTTTTTTT
AT1G49480	B3	DHX-incomp_MCL65_Alyr_TEdenovo-B-R1742-Map20	1299	1313	+	16.2353	1.44e-06	0.00663	aaaaaaaaaaaaaga
AT1G49480	B3	DHX-incomp_MCL65_Alyr_TEdenovo-B-R1742-Map20	368	382	-	16.1176	1.6e-06	0.00689	AGAAAAAAAAAAAAA
AT1G49480	B3	DHX-incomp_MCL65_Alyr_TEdenovo-B-R1742-Map20	369	383	-	16.1029	1.65e-06	0.0069	CAGAAAAAAAAAAAA
AT1G49480	B3	DHX-incomp_MCL65_Alyr_TEdenovo-B-R1742-Map20	360	374	-	16.0588	1.77e-06	0.0069	AAAAAAAAAAAAAAC
AT4G38910	BBR-BPC	DHX-incomp_MCL65_Alyr_TEdenovo-B-R1742-Map20	279	308	-	-24.6456	9.93e-07	0.00691	AGAGGGTGAGAGGATGAGAGGATGAGAGGA
AT5G17430	AP2	DHX-incomp_MCL65_Alyr_TEdenovo-B-R1742-Map20	364	383	-	16.3544	1.39e-06	0.00749	CAGAAAAAAAAAAAAAAAAA
AT4G38910	BBR-BPC	DHX-incomp_MCL671_Alyr_TEdenovo-B-G2952-Map3	994	1023	-	10.3418	1.86e-10	9.33e-05	AAAGAGACAAAGAGATAGAAAGAGAGAGCT
AT2G01930	BBR-BPC	DHX-incomp_MCL671_Alyr_TEdenovo-B-G2952-Map3	997	1020	-	25.1562	1.2e-09	0.00022	GAGACAAAGAGATAGAAAGAGAGA
AT2G01930	BBR-BPC	DHX-incomp_MCL671_Alyr_TEdenovo-B-G2952-Map3	999	1022	-	23.625	2.77e-09	0.000317	AAGAGACAAAGAGATAGAAAGAGA
AT2G01930	BBR-BPC	DHX-incomp_MCL671_Alyr_TEdenovo-B-G2952-Map3	995	1018	-	20.2188	1.58e-08	0.000633	GACAAAGAGATAGAAAGAGAGAGC
AT5G42520	BBR-BPC	DHX-incomp_MCL671_Alyr_TEdenovo-B-G2952-Map3	1000	1020	+	18.1233	5.06e-08	0.00199	ctctttctatctctttgtctc
AT5G42520	BBR-BPC	DHX-incomp_MCL671_Alyr_TEdenovo-B-G2952-Map3	883	903	+	17.8082	5.83e-08	0.00199	tcacatctctctctatctctc
AT4G38910	BBR-BPC	DHX-incomp_MCL671_Alyr_TEdenovo-B-G2952-Map3	996	1025	-	-13.6835	9.28e-08	0.00237	CCAAAGAGACAAAGAGATAGAAAGAGAGAG
AT4G38910	BBR-BPC	DHX-incomp_MCL671_Alyr_TEdenovo-B-G2952-Map3	992	1021	-	-14.6076	1.15e-07	0.00237	AGAGACAAAGAGATAGAAAGAGAGAGCTTG
AT5G42520	BBR-BPC	DHX-incomp_MCL671_Alyr_TEdenovo-B-G2952-Map3	885	905	+	16.0411	1.26e-07	0.00321	acatctctctctatctctctg
AT5G42520	BBR-BPC	DHX-incomp_MCL671_Alyr_TEdenovo-B-G2952-Map3	996	1016	+	15.863	1.36e-07	0.00321	ctctctctttctatctctttg
AT4G38910	BBR-BPC	DHX-incomp_MCL671_Alyr_TEdenovo-B-G2952-Map3	990	1019	-	-19.2152	3.17e-07	0.00346	AGACAAAGAGATAGAAAGAGAGAGCTTGGT
AT2G01930	BBR-BPC	DHX-incomp_MCL671_Alyr_TEdenovo-B-G2952-Map3	991	1014	-	13.7812	3.06e-07	0.00394	AAGAGATAGAAAGAGAGAGCTTGG
AT2G01930	BBR-BPC	DHX-incomp_MCL671_Alyr_TEdenovo-B-G2952-Map3	886	909	-	12.8438	4.56e-07	0.0048	ATAACAGAGAGATAGAGAGAGATG
AT2G01930	BBR-BPC	DHX-incomp_MCL671_Alyr_TEdenovo-B-G2952-Map3	993	1016	-	12.6406	4.96e-07	0.00502	CAAAGAGATAGAAAGAGAGAGCTT
AT2G01930	BBR-BPC	DHX-incomp_MCL671_Alyr_TEdenovo-B-G2952-Map3	884	907	-	11.9375	6.64e-07	0.00593	AACAGAGAGATAGAGAGAGATGTG
AT5G42520	BBR-BPC	DHX-incomp_MCL671_Alyr_TEdenovo-B-G2952-Map3	889	909	+	12.2466	5.96e-07	0.00743	ctctctctatctctctgttat
AT2G45660	MIKC_MADS	DHX-incomp_MCL671_Alyr_TEdenovo-B-G2952-Map3	941	961	-	15.5072	2.67e-06	0.00745	TCTTCTCTTCTCTTGTTCTTC
AT2G45660	MIKC_MADS	DHX-incomp_MCL671_Alyr_TEdenovo-B-G2952-Map3	1003	1023	+	15.4203	2.89e-06	0.00776	tttctatctctttgtctcttt
AT5G42520	BBR-BPC	DHX-incomp_MCL671_Alyr_TEdenovo-B-G2952-Map3	994	1014	+	11.8904	6.84e-07	0.00777	agctctctctttctatctctt
AT5G42520	BBR-BPC	DHX-incomp_MCL671_Alyr_TEdenovo-B-G2952-Map3	990	1010	+	11.6027	7.65e-07	0.00797	accaagctctctctttctatc
AT5G42520	BBR-BPC	DHX-incomp_MCL671_Alyr_TEdenovo-B-G2952-Map3	887	907	+	11.3425	8.45e-07	0.00847	atctctctctatctctctgtt
AT2G01930	BBR-BPC	DHX-incomp_MCL671_Alyr_TEdenovo-B-G2952-Map3	888	911	-	10.0625	1.41e-06	0.00869	TTATAACAGAGAGATAGAGAGAGA
AT2G01930	BBR-BPC	DHX-incomp_MCL671_Alyr_TEdenovo-B-G2952-Map3	882	905	-	9.21875	1.97e-06	0.00995	CAGAGAGATAGAGAGAGATGTGAG
AT1G49480	B3	DHX-incomp-chim_MCL23_Alyr_TEdenovo-B-P13.172-Map20	308	322	+	15.5735	2.78e-06	0.00971	aaaaaaaaaaaatca
AT2G45660	MIKC_MADS	DTX-comp_MCL106_Alyr_TEdenovo-B-G470-Map20_reversed	2927	2947	-	18.3043	8.29e-08	0.00136	CCTTTTTTTCTTTTTTTTTCC
AT2G45660	MIKC_MADS	DTX-comp_MCL106_Alyr_TEdenovo-B-G470-Map20_reversed	2929	2949	-	17.4928	2.82e-07	0.00215	GCCCTTTTTTTCTTTTTTTTT
AT1G49480	B3	DTX-comp_MCL106_Alyr_TEdenovo-B-G470-Map20_reversed	1332	1346	+	17.3382	3.76e-07	0.00273	aacagaaaaaaaaaa
AT2G45660	MIKC_MADS	DTX-comp_MCL106_Alyr_TEdenovo-B-G470-Map20_reversed	2925	2945	-	17	5.33e-07	0.0029	TTTTTTTCTTTTTTTTTCCCG
AT5G17430	AP2	DTX-comp_MCL106_Alyr_TEdenovo-B-G470-Map20_reversed	2926	2945	+	16.9241	8.14e-07	0.00615	gggaaaaaaaaagaaaaaaa
AT5G17430	AP2	DTX-comp_MCL106_Alyr_TEdenovo-B-G470-Map20_reversed	2928	2947	+	16.8734	8.53e-07	0.00616	gaaaaaaaaagaaaaaaagg
AT1G72050	C2H2	DTX-comp_MCL106_Alyr_TEdenovo-B-G470-Map20_reversed	460	478	+	16.0084	1.17e-06	0.00625	cttctctcctctcctccgc
AT5G17430	AP2	DTX-comp_MCL106_Alyr_TEdenovo-B-G470-Map20_reversed	2927	2946	+	16.2658	1.51e-06	0.00795	ggaaaaaaaaagaaaaaaag
AT2G45660	MIKC_MADS	DTX-comp_MCL106_Alyr_TEdenovo-B-G470-Map20_reversed	2928	2948	-	15.1884	3.58e-06	0.00874	CCCTTTTTTTCTTTTTTTTTC
AT5G63090	LBD	DTX-comp_MCL106_Alyr_TEdenovo-B-G470-Map20_reversed	285	305	+	17.1094	4.8e-07	0.00876	cctgcctccgctccctccgat
AT2G45660	MIKC_MADS	DTX-comp_MCL106_Alyr_TEdenovo-B-G470-Map20_reversed	2287	2307	-	15.1594	3.68e-06	0.00892	CTCCTCCTTCACTCTTTCCCT
AT1G72050	C2H2	DTX-comp_MCL106_Alyr_TEdenovo-B-G470-Map20_reversed	1655	1673	+	14.7143	2.55e-06	0.00983	cctcctctcaatcatcttc
AT2G45660	MIKC_MADS	DTX-comp_MCL1531_Alyr_TEdenovo-B-R520-Map3	3094	3114	-	18.4928	6.01e-08	0.00136	TTTCTTTCTTTTTTTCTTCTT
AT2G45660	MIKC_MADS	DTX-comp_MCL1531_Alyr_TEdenovo-B-R520-Map3	3096	3116	-	18	1.35e-07	0.00171	CTTTTCTTTCTTTTTTTCTTC
AT2G45660	MIKC_MADS	DTX-comp_MCL1531_Alyr_TEdenovo-B-R520-Map3	3102	3122	-	17.971	1.41e-07	0.00171	TTTCATCTTTTCTTTCTTTTT
AT2G45660	MIKC_MADS	DTX-comp_MCL1531_Alyr_TEdenovo-B-R520-Map3	3092	3112	-	16.9855	5.43e-07	0.0029	TCTTTCTTTTTTTCTTCTTGT
AT5G17430	AP2	DTX-comp_MCL1531_Alyr_TEdenovo-B-R520-Map3	3097	3116	+	18.9367	8.55e-08	0.00433	aagaaaaaaagaaagaaaag
AT5G17430	AP2	DTX-comp_MCL1531_Alyr_TEdenovo-B-R520-Map3	3095	3114	+	17.6076	4.06e-07	0.00483	agaagaaaaaaagaaagaaa
AT5G17430	AP2	DTX-comp_MCL1531_Alyr_TEdenovo-B-R520-Map3	3093	3112	+	17.4177	4.96e-07	0.00489	caagaagaaaaaaagaaaga
AT2G45660	MIKC_MADS	DTX-comp_MCL1531_Alyr_TEdenovo-B-R520-Map3	3097	3117	-	15.6377	2.35e-06	0.00709	TCTTTTCTTTCTTTTTTTCTT
AT4G38910	BBR-BPC	DTX-comp_MCL1531_Alyr_TEdenovo-B-R520-Map3	3100	3129	+	-25.7468	1.25e-06	0.00772	aaaaaaagaaagaaaagatgaaatggtgag
AT5G17430	AP2	DTX-comp_MCL1531_Alyr_TEdenovo-B-R520-Map3	1464	1483	+	16.2152	1.58e-06	0.00816	tatgacaaaaaagaaagaaa
AT1G51600	GATA	DTX-comp_MCL1803_Alyr_TEdenovo-B-R854-Map3	326	344	+	33.7397	6.76e-12	3.51e-06	catcatcatcatcatcatc
AT3G06740	GATA	DTX-comp_MCL1803_Alyr_TEdenovo-B-R854-Map3	326	344	+	32.5362	6.76e-12	3.52e-06	catcatcatcatcatcatc
AT1G51600	GATA	DTX-comp_MCL1803_Alyr_TEdenovo-B-R854-Map3	329	347	+	29.9863	7.14e-11	1.23e-05	catcatcatcatcatcttc
AT3G06740	GATA	DTX-comp_MCL1803_Alyr_TEdenovo-B-R854-Map3	329	347	+	28.5362	1.59e-10	2.76e-05	catcatcatcatcatcttc
AT1G51600	GATA	DTX-comp_MCL1803_Alyr_TEdenovo-B-R854-Map3	332	350	+	27.3562	5.74e-10	4.96e-05	catcatcatcatcttcttc
AT5G49300	GATA	DTX-comp_MCL1803_Alyr_TEdenovo-B-R854-Map3	323	349	+	28.1379	2.07e-10	0.000108	attcatcatcatcatcatcatcttctt
AT5G49300	GATA	DTX-comp_MCL1803_Alyr_TEdenovo-B-R854-Map3	326	352	+	25.2184	1e-09	0.00013	catcatcatcatcatcatcttcttctt
AT1G51600	GATA	DTX-comp_MCL1803_Alyr_TEdenovo-B-R854-Map3	335	353	+	24.4521	4.44e-09	0.000209	catcatcatcttcttcttc
AT3G06740	GATA	DTX-comp_MCL1803_Alyr_TEdenovo-B-R854-Map3	332	350	+	25.4638	2.02e-09	0.00021	catcatcatcatcttcttc
AT3G21175	GATA	DTX-comp_MCL1803_Alyr_TEdenovo-B-R854-Map3	325	339	+	27.6094	2.18e-09	0.000284	tcatcatcatcatca
AT3G21175	GATA	DTX-comp_MCL1803_Alyr_TEdenovo-B-R854-Map3	328	342	+	27.6094	2.18e-09	0.000284	tcatcatcatcatca
AT1G51600	GATA	DTX-comp_MCL1803_Alyr_TEdenovo-B-R854-Map3	338	356	+	23.6164	7.4e-09	0.000295	catcatcttcttcttcatc
AT1G51600	GATA	DTX-comp_MCL1803_Alyr_TEdenovo-B-R854-Map3	274	292	+	22.7671	1.26e-08	0.000408	catcatcaccatcatcttt
AT1G51600	GATA	DTX-comp_MCL1803_Alyr_TEdenovo-B-R854-Map3	341	359	+	22.2466	1.7e-08	0.000491	catcttcttcttcatcatc
AT3G21175	GATA	DTX-comp_MCL1803_Alyr_TEdenovo-B-R854-Map3	273	287	+	24.25	6.57e-09	0.000685	tcatcatcaccatca
AT3G21175	GATA	DTX-comp_MCL1803_Alyr_TEdenovo-B-R854-Map3	331	345	+	23.9531	9.85e-09	0.000855	tcatcatcatcatct
AT5G49300	GATA	DTX-comp_MCL1803_Alyr_TEdenovo-B-R854-Map3	332	358	+	19.5632	1.48e-08	0.00113	catcatcatcatcttcttcttcatcat
AT5G49300	GATA	DTX-comp_MCL1803_Alyr_TEdenovo-B-R854-Map3	329	355	+	19.4943	1.53e-08	0.00113	catcatcatcatcatcttcttcttcat
AT3G06740	GATA	DTX-comp_MCL1803_Alyr_TEdenovo-B-R854-Map3	274	292	+	22.1014	2.21e-08	0.00144	catcatcaccatcatcttt
AT2G45660	MIKC_MADS	DTX-comp_MCL1803_Alyr_TEdenovo-B-R854-Map3	169	189	-	17.8986	1.58e-07	0.00174	TTTTTTTTTTTGTTTTTTTCG
AT3G06740	GATA	DTX-comp_MCL1803_Alyr_TEdenovo-B-R854-Map3	335	353	+	21.4493	3.36e-08	0.0018	catcatcatcttcttcttc
AT3G06740	GATA	DTX-comp_MCL1803_Alyr_TEdenovo-B-R854-Map3	338	356	+	21.4058	3.46e-08	0.0018	catcatcttcttcttcatc
AT3G06740	GATA	DTX-comp_MCL1803_Alyr_TEdenovo-B-R854-Map3	323	341	+	20.7246	5.31e-08	0.00251	attcatcatcatcatcatc
AT5G49300	GATA	DTX-comp_MCL1803_Alyr_TEdenovo-B-R854-Map3	335	361	+	16.7931	4.82e-08	0.00278	catcatcatcttcttcttcatcatcac
AT3G24050	GATA	DTX-comp_MCL1803_Alyr_TEdenovo-B-R854-Map3	274	288	-	21.1765	2.08e-08	0.00319	ATGATGGTGATGATG
AT3G24050	GATA	DTX-comp_MCL1803_Alyr_TEdenovo-B-R854-Map3	326	340	-	20.8088	3.24e-08	0.00319	ATGATGATGATGATG
AT3G24050	GATA	DTX-comp_MCL1803_Alyr_TEdenovo-B-R854-Map3	329	343	-	20.8088	3.24e-08	0.00319	ATGATGATGATGATG
AT1G49480	B3	DTX-comp_MCL1803_Alyr_TEdenovo-B-R854-Map3	176	190	+	16.6618	9.43e-07	0.00478	aacaaaaaaaaaaac
AT5G13910	ERF	DTX-comp_MCL1803_Alyr_TEdenovo-B-R854-Map3	533	553	+	20.5469	7.13e-08	0.00523	ctcgccgccgctgatctcttc
AT2G45660	MIKC_MADS	DTX-comp_MCL1803_Alyr_TEdenovo-B-R854-Map3	559	579	+	16	1.64e-06	0.0057	tctctccgtcgctttttctct
AT1G72050	C2H2	DTX-comp_MCL1803_Alyr_TEdenovo-B-R854-Map3	341	359	+	16.2353	1.01e-06	0.00585	catcttcttcttcatcatc
AT1G72050	C2H2	DTX-comp_MCL1803_Alyr_TEdenovo-B-R854-Map3	338	356	+	16.2185	1.02e-06	0.00585	catcatcttcttcttcatc
AT1G72050	C2H2	DTX-comp_MCL1803_Alyr_TEdenovo-B-R854-Map3	335	353	+	16.0756	1.12e-06	0.00612	catcatcatcttcttcttc
AT1G51600	GATA	DTX-comp_MCL1803_Alyr_TEdenovo-B-R854-Map3	280	298	+	16.7534	3.26e-07	0.00627	caccatcatctttttcttc
AT1G72050	C2H2	DTX-comp_MCL1803_Alyr_TEdenovo-B-R854-Map3	332	350	+	15.9244	1.23e-06	0.00644	catcatcatcatcttcttc
AT3G21175	GATA	DTX-comp_MCL1803_Alyr_TEdenovo-B-R854-Map3	334	348	+	19.0156	1.26e-07	0.00678	tcatcatcatcttct
AT3G21175	GATA	DTX-comp_MCL1803_Alyr_TEdenovo-B-R854-Map3	276	290	+	18.7812	1.43e-07	0.00678	tcatcaccatcatct
AT4G38910	BBR-BPC	DTX-comp_MCL1803_Alyr_TEdenovo-B-R854-Map3	497	526	-	-24.6582	9.96e-07	0.00691	AGGGTGACAGAGAGATGAAAGAAGAGACAT
AT1G72050	C2H2	DTX-comp_MCL1803_Alyr_TEdenovo-B-R854-Map3	326	344	+	15.6555	1.45e-06	0.00729	catcatcatcatcatcatc
AT1G72050	C2H2	DTX-comp_MCL1803_Alyr_TEdenovo-B-R854-Map3	329	347	+	15.6387	1.47e-06	0.00729	catcatcatcatcatcttc
AT2G45660	MIKC_MADS	DTX-comp_MCL1803_Alyr_TEdenovo-B-R854-Map3	171	191	-	15.5217	2.63e-06	0.00739	GGTTTTTTTTTTTGTTTTTTT
AT2G01930	BBR-BPC	DTX-comp_MCL1803_Alyr_TEdenovo-B-R854-Map3	502	525	-	10.8125	1.05e-06	0.00756	GGGTGACAGAGAGATGAAAGAAGA
AT2G01930	BBR-BPC	DTX-comp_MCL1803_Alyr_TEdenovo-B-R854-Map3	547	570	-	10.7812	1.06e-06	0.00756	GCGACGGAGAGATGAAGGAAGAGA
AT1G49480	B3	DTX-comp_MCL1803_Alyr_TEdenovo-B-R854-Map3	172	186	+	15.9853	1.98e-06	0.00768	aaaaaacaaaaaaaa
AT5G49300	GATA	DTX-comp_MCL1803_Alyr_TEdenovo-B-R854-Map3	338	364	+	13.069	2.08e-07	0.00772	catcatcttcttcttcatcatcaccct
AT4G38910	BBR-BPC	DTX-comp_MCL1803_Alyr_TEdenovo-B-R854-Map3	548	577	-	-26.0253	1.33e-06	0.00795	AGAAAAAGCGACGGAGAGATGAAGGAAGAG
AT2G01930	BBR-BPC	DTX-comp_MCL1803_Alyr_TEdenovo-B-R854-Map3	500	523	-	10.5312	1.17e-06	0.00802	GTGACAGAGAGATGAAAGAAGAGA
AT2G01930	BBR-BPC	DTX-comp_MCL1803_Alyr_TEdenovo-B-R854-Map3	555	578	-	10.4062	1.23e-06	0.00821	GAGAAAAAGCGACGGAGAGATGAA
AT3G06740	GATA	DTX-comp_MCL1803_Alyr_TEdenovo-B-R854-Map3	341	359	+	18.1304	2.54e-07	0.00832	catcttcttcttcatcatc
AT1G49480	B3	DTX-comp_MCL1803_Alyr_TEdenovo-B-R854-Map3	170	184	+	15.7647	2.34e-06	0.00861	gaaaaaaacaaaaaa
AT1G72050	C2H2	DTX-comp_MCL1803_Alyr_TEdenovo-B-R854-Map3	344	362	+	15.0252	2.12e-06	0.00876	cttcttcttcatcatcacc
AT3G06740	GATA	DTX-comp_MCL1803_Alyr_TEdenovo-B-R854-Map3	271	289	+	17.5362	3.55e-07	0.00922	attcatcatcaccatcatc
AT5G44210	ERF	DTX-comp_MCL1803_Alyr_TEdenovo-B-R854-Map3	534	554	-	17.7344	3.63e-07	0.00963	GGAAGAGATCAGCGGCGGCGA
AT1G49480	B3	DTX-comp_MCL1803_Alyr_TEdenovo-B-R854-Map3	590	604	-	15.5735	2.78e-06	0.00971	AAAAGAAAAAAAAAG
AT5G63090	LBD	DTX-comp_MCL47_Alyr_TEdenovo-B-R2238-Map12_reversed	4824	4844	+	24.6562	3.21e-09	0.000527	tcctcctcctcagccgcagca
AT1G72050	C2H2	DTX-comp_MCL47_Alyr_TEdenovo-B-R2238-Map12_reversed	4822	4840	+	21.1597	3.65e-08	0.000691	actcctcctcctcagccgc
AT5G25390	ERF	DTX-comp_MCL47_Alyr_TEdenovo-B-R2238-Map12_reversed	4824	4844	+	22.2754	1.33e-08	0.00147	tcctcctcctcagccgcagca
AT5G63090	LBD	DTX-comp_MCL47_Alyr_TEdenovo-B-R2238-Map12_reversed	4821	4841	+	21.875	2.37e-08	0.00167	gactcctcctcctcagccgca
AT5G25390	ERF	DTX-comp_MCL47_Alyr_TEdenovo-B-R2238-Map12_reversed	4833	4853	+	20.6812	3.37e-08	0.00197	tcagccgcagcatcagccacc
AT4G38910	BBR-BPC	DTX-comp_MCL47_Alyr_TEdenovo-B-R2238-Map12_reversed	4257	4286	-	-7.01266	1.9e-08	0.00198	CGATTGAGAGAGAGAGGGGACGATTGAGAG
AT4G38910	BBR-BPC	DTX-comp_MCL47_Alyr_TEdenovo-B-R2238-Map12_reversed	4251	4280	-	-8.8481	3.01e-08	0.00216	AGAGAGAGAGGGGACGATTGAGAGATTGAG
AT1G72050	C2H2	DTX-comp_MCL47_Alyr_TEdenovo-B-R2238-Map12_reversed	4825	4843	+	18.6218	2.17e-07	0.00228	cctcctcctcagccgcagc
AT4G38910	BBR-BPC	DTX-comp_MCL47_Alyr_TEdenovo-B-R2238-Map12_reversed	4247	4276	-	-11.4304	5.45e-08	0.00237	AGAGAGGGGACGATTGAGAGATTGAGAGAG
AT4G38910	BBR-BPC	DTX-comp_MCL47_Alyr_TEdenovo-B-R2238-Map12_reversed	4255	4284	-	-17.3797	2.11e-07	0.00265	ATTGAGAGAGAGAGGGGACGATTGAGAGAT
AT4G38910	BBR-BPC	DTX-comp_MCL47_Alyr_TEdenovo-B-R2238-Map12_reversed	4249	4278	-	-17.4177	2.13e-07	0.00265	AGAGAGAGGGGACGATTGAGAGATTGAGAG
AT5G44210	ERF	DTX-comp_MCL47_Alyr_TEdenovo-B-R2238-Map12_reversed	4831	4851	-	22.375	1.76e-08	0.00304	TGGCTGATGCTGCGGCTGAGG
AT1G72050	C2H2	DTX-comp_MCL47_Alyr_TEdenovo-B-R2238-Map12_reversed	4819	4837	+	17.7563	3.85e-07	0.00332	cagactcctcctcctcagc
AT3G20310	ERF	DTX-comp_MCL47_Alyr_TEdenovo-B-R2238-Map12_reversed	4822	4842	+	21.3281	3.51e-08	0.00355	actcctcctcctcagccgcag
AT5G25390	ERF	DTX-comp_MCL47_Alyr_TEdenovo-B-R2238-Map12_reversed	4821	4841	+	19.0145	8.57e-08	0.0038	gactcctcctcctcagccgca
AT5G47220	ERF	DTX-comp_MCL47_Alyr_TEdenovo-B-R2238-Map12_reversed	4837	4857	+	20.7812	6.18e-08	0.00389	ccgcagcatcagccaccgtct
AT5G25390	ERF	DTX-comp_MCL47_Alyr_TEdenovo-B-R2238-Map12_reversed	4426	4446	-	18.6377	1.05e-07	0.00402	AGCGCCACCTCCGCGACCTCG
AT5G25390	ERF	DTX-comp_MCL47_Alyr_TEdenovo-B-R2238-Map12_reversed	4836	4856	+	18.1159	1.39e-07	0.00402	gccgcagcatcagccaccgtc
AT5G25390	ERF	DTX-comp_MCL47_Alyr_TEdenovo-B-R2238-Map12_reversed	4818	4838	+	17.6232	1.81e-07	0.00427	acagactcctcctcctcagcc
AT5G42520	BBR-BPC	DTX-comp_MCL47_Alyr_TEdenovo-B-R2238-Map12_reversed	4261	4281	+	14.6301	2.29e-07	0.00433	caatcgtcccctctctctctc
AT1G65620	LBD	DTX-comp_MCL47_Alyr_TEdenovo-B-R2238-Map12_reversed	4822	4842	+	20.6875	5.94e-08	0.00434	actcctcctcctcagccgcag
AT4G27950	ERF	DTX-comp_MCL47_Alyr_TEdenovo-B-R2238-Map12_reversed	4831	4851	+	21.4853	3.22e-08	0.00435	cctcagccgcagcatcagcca
AT5G63090	LBD	DTX-comp_MCL47_Alyr_TEdenovo-B-R2238-Map12_reversed	4833	4853	+	19.4062	1.19e-07	0.0045	tcagccgcagcatcagccacc
AT2G45660	MIKC_MADS	DTX-comp_MCL47_Alyr_TEdenovo-B-R2238-Map12_reversed	2981	3001	-	16.4058	1.06e-06	0.00451	TTTTTGTTTGTTTTTTTTTTT
AT2G01930	BBR-BPC	DTX-comp_MCL47_Alyr_TEdenovo-B-R2238-Map12_reversed	4262	4285	-	13.0781	4.13e-07	0.00454	GATTGAGAGAGAGAGGGGACGATT
AT1G65620	LBD	DTX-comp_MCL47_Alyr_TEdenovo-B-R2238-Map12_reversed	4831	4851	+	19.3438	1.49e-07	0.0047	cctcagccgcagcatcagcca
AT4G38910	BBR-BPC	DTX-comp_MCL47_Alyr_TEdenovo-B-R2238-Map12_reversed	4259	4288	-	-22.0759	5.88e-07	0.00487	ATCGATTGAGAGAGAGAGGGGACGATTGAG
AT3G23240	ERF	DTX-comp_MCL47_Alyr_TEdenovo-B-R2238-Map12_reversed	4828	4855	+	21.625	4.15e-08	0.00491	cctcctcagccgcagcatcagccaccgt
AT5G25390	ERF	DTX-comp_MCL47_Alyr_TEdenovo-B-R2238-Map12_reversed	4830	4850	+	17.1304	2.35e-07	0.00498	tcctcagccgcagcatcagcc
AT1G71450	ERF	DTX-comp_MCL47_Alyr_TEdenovo-B-R2238-Map12_reversed	4823	4842	+	19.2656	1.44e-07	0.0051	ctcctcctcctcagccgcag
AT1G03800	ERF	DTX-comp_MCL47_Alyr_TEdenovo-B-R2238-Map12_reversed	4824	4844	+	20.3594	8.57e-08	0.00544	tcctcctcctcagccgcagca
AT5G42520	BBR-BPC	DTX-comp_MCL47_Alyr_TEdenovo-B-R2238-Map12_reversed	4267	4287	+	13.7123	3.33e-07	0.00549	tcccctctctctctcaatcga
AT5G25390	ERF	DTX-comp_MCL47_Alyr_TEdenovo-B-R2238-Map12_reversed	4429	4449	-	16.6667	2.99e-07	0.0056	GGTAGCGCCACCTCCGCGACC
AT5G25390	ERF	DTX-comp_MCL47_Alyr_TEdenovo-B-R2238-Map12_reversed	4845	4865	+	16.5072	3.24e-07	0.00564	tcagccaccgtctcctcaaac
AT3G20310	ERF	DTX-comp_MCL47_Alyr_TEdenovo-B-R2238-Map12_reversed	4837	4857	+	19.4688	1.39e-07	0.00568	ccgcagcatcagccaccgtct
AT1G65620	LBD	DTX-comp_MCL47_Alyr_TEdenovo-B-R2238-Map12_reversed	4819	4839	+	18.9219	1.96e-07	0.00582	cagactcctcctcctcagccg
AT5G63090	LBD	DTX-comp_MCL47_Alyr_TEdenovo-B-R2238-Map12_reversed	4836	4856	+	18.2344	2.46e-07	0.00638	gccgcagcatcagccaccgtc
AT4G27950	ERF	DTX-comp_MCL47_Alyr_TEdenovo-B-R2238-Map12_reversed	4425	4445	-	18.8676	1.62e-07	0.00664	GCGCCACCTCCGCGACCTCGA
AT5G25390	ERF	DTX-comp_MCL47_Alyr_TEdenovo-B-R2238-Map12_reversed	4827	4847	+	15.8696	4.49e-07	0.00667	tcctcctcagccgcagcatca
AT5G42520	BBR-BPC	DTX-comp_MCL47_Alyr_TEdenovo-B-R2238-Map12_reversed	4263	4283	+	12.1507	6.19e-07	0.00753	atcgtcccctctctctctcaa
AT5G63090	LBD	DTX-comp_MCL47_Alyr_TEdenovo-B-R2238-Map12_reversed	4525	4545	-	17.6719	3.45e-07	0.00794	TACGCCACCTCCGGCGGCTTC
AT1G72050	C2H2	DTX-comp_MCL47_Alyr_TEdenovo-B-R2238-Map12_reversed	7150	7168	+	15.3025	1.8e-06	0.00796	ctcctctatccaccgcctc
AT1G71450	ERF	DTX-comp_MCL47_Alyr_TEdenovo-B-R2238-Map12_reversed	4838	4857	+	17.625	4.53e-07	0.00839	cgcagcatcagccaccgtct
AT5G44210	ERF	DTX-comp_MCL47_Alyr_TEdenovo-B-R2238-Map12_reversed	4834	4854	-	18.9531	1.73e-07	0.00851	CGGTGGCTGATGCTGCGGCTG
AT2G40340	ERF	DTX-comp_MCL47_Alyr_TEdenovo-B-R2238-Map12_reversed	4824	4844	-	19.9412	9.08e-08	0.00866	TGCTGCGGCTGAGGAGGAGGA
AT1G21910	ERF	DTX-comp_MCL47_Alyr_TEdenovo-B-R2238-Map12_reversed	4837	4856	+	21.1875	3.72e-08	0.00868	ccgcagcatcagccaccgtc
AT1G49480	B3	DTX-comp_MCL47_Alyr_TEdenovo-B-R2238-Map12_reversed	6682	6696	-	15.7353	2.43e-06	0.00879	GAAAAAAAAAAACAA
AT5G63090	LBD	DTX-comp_MCL47_Alyr_TEdenovo-B-R2238-Map12_reversed	4827	4847	+	17.0312	5.02e-07	0.00884	tcctcctcagccgcagcatca
AT2G40340	ERF	DTX-comp_MCL47_Alyr_TEdenovo-B-R2238-Map12_reversed	4833	4853	-	19.0588	1.59e-07	0.00892	GGTGGCTGATGCTGCGGCTGA
AT2G40340	ERF	DTX-comp_MCL47_Alyr_TEdenovo-B-R2238-Map12_reversed	4426	4446	+	18.6176	2.09e-07	0.00904	cgaggtcgcggaggtggcgct
AT1G72050	C2H2	DTX-comp_MCL47_Alyr_TEdenovo-B-R2238-Map12_reversed	4828	4846	+	14.8571	2.35e-06	0.00917	cctcctcagccgcagcatc
AT2G01930	BBR-BPC	DTX-comp_MCL47_Alyr_TEdenovo-B-R2238-Map12_reversed	4252	4275	-	9.53125	1.74e-06	0.00927	GAGAGGGGACGATTGAGAGATTGA
AT1G53910	ERF	DTX-comp_MCL47_Alyr_TEdenovo-B-R2238-Map12_reversed	4831	4851	-	21.0156	5.71e-08	0.00944	TGGCTGATGCTGCGGCTGAGG
AT4G28140	ERF	DTX-comp_MCL47_Alyr_TEdenovo-B-R2238-Map12_reversed	4837	4856	-	21.1562	2.95e-08	0.00955	GACGGTGGCTGATGCTGCGG
AT5G44210	ERF	DTX-comp_MCL47_Alyr_TEdenovo-B-R2238-Map12_reversed	4822	4842	-	17.6406	3.84e-07	0.00963	CTGCGGCTGAGGAGGAGGAGT
AT2G01930	BBR-BPC	DTX-comp_MCL47_Alyr_TEdenovo-B-R2238-Map12_reversed	4242	4265	-	9.375	1.85e-06	0.00965	GATTGAGAGATTGAGAGAGAAACC
AT5G63090	LBD	DTX-comp_MCL47_Alyr_TEdenovo-B-R2238-Map12_reversed	4528	4548	-	16.6875	6.13e-07	0.00978	GGTTACGCCACCTCCGGCGGC
AT1G51600	GATA	DTX-comp-chim_MCL22_Alyr_TEdenovo-B-R113-Map20_reversed	1206	1224	-	24.6712	3.89e-09	0.000202	CATCATCATCTCCATCGTC
AT1G51600	GATA	DTX-comp-chim_MCL22_Alyr_TEdenovo-B-R113-Map20_reversed	1233	1251	-	24.6712	3.89e-09	0.000202	CATCATCATCTCCATCGTC
AT5G19790	ERF	DTX-comp-chim_MCL22_Alyr_TEdenovo-B-R113-Map20_reversed	8253	8267	-	23.6719	8.68e-10	0.000419	TCGTCGCCGCCGGCG
AT3G06740	GATA	DTX-comp-chim_MCL22_Alyr_TEdenovo-B-R113-Map20_reversed	1206	1224	-	22.5362	1.66e-08	0.00123	CATCATCATCTCCATCGTC
AT3G06740	GATA	DTX-comp-chim_MCL22_Alyr_TEdenovo-B-R113-Map20_reversed	1233	1251	-	22.5362	1.66e-08	0.00123	CATCATCATCTCCATCGTC
AT5G47220	ERF	DTX-comp-chim_MCL22_Alyr_TEdenovo-B-R113-Map20_reversed	8253	8273	-	23.1875	1e-08	0.0013	TCTCAATCGTCGCCGCCGGCG
AT5G19790	ERF	DTX-comp-chim_MCL22_Alyr_TEdenovo-B-R113-Map20_reversed	8218	8232	-	22.0469	7.94e-09	0.00192	TCGTCGTCGCCGGCG
AT2G45660	MIKC_MADS	DTX-comp-chim_MCL22_Alyr_TEdenovo-B-R113-Map20_reversed	8302	8322	+	17.6232	2.35e-07	0.00198	ttttttttttcttctttttcg
AT5G61600	ERF	DTX-comp-chim_MCL22_Alyr_TEdenovo-B-R113-Map20_reversed	8254	8272	-	22.5469	1.7e-08	0.00211	CTCAATCGTCGCCGCCGGC
AT2G45660	MIKC_MADS	DTX-comp-chim_MCL22_Alyr_TEdenovo-B-R113-Map20_reversed	8300	8320	+	17.3333	3.49e-07	0.00238	gtttttttttttcttcttttt
AT5G02460	Dof	DTX-comp-chim_MCL22_Alyr_TEdenovo-B-R113-Map20_reversed	8301	8321	-	19.5938	6.19e-09	0.00245	GAAAAAGAAGAAAAAAAAAAA
AT2G45660	MIKC_MADS	DTX-comp-chim_MCL22_Alyr_TEdenovo-B-R113-Map20_reversed	8299	8319	+	17.2319	3.98e-07	0.00251	tgtttttttttttcttctttt
AT5G13910	ERF	DTX-comp-chim_MCL22_Alyr_TEdenovo-B-R113-Map20_reversed	8245	8265	-	21.9531	2.58e-08	0.00254	GTCGCCGCCGGCGATTCCTCT
AT1G71450	ERF	DTX-comp-chim_MCL22_Alyr_TEdenovo-B-R113-Map20_reversed	8253	8272	-	21.0312	3.89e-08	0.00275	CTCAATCGTCGCCGCCGGCG
AT5G05550	Trihelix	DTX-comp-chim_MCL22_Alyr_TEdenovo-B-R113-Map20_reversed	8215	8229	+	21.1875	6.74e-09	0.00328	aatcgccggcgacga
AT5G44210	ERF	DTX-comp-chim_MCL22_Alyr_TEdenovo-B-R113-Map20_reversed	8244	8264	+	21.375	3.54e-08	0.00355	cagaggaatcgccggcggcga
AT5G63090	LBD	DTX-comp-chim_MCL22_Alyr_TEdenovo-B-R113-Map20_reversed	8242	8262	-	19.7188	9.8e-08	0.00402	GCCGCCGGCGATTCCTCTGTC
AT1G65620	LBD	DTX-comp-chim_MCL22_Alyr_TEdenovo-B-R113-Map20_reversed	8244	8264	-	20.4062	7.23e-08	0.00434	TCGCCGCCGGCGATTCCTCTG
AT1G65620	LBD	DTX-comp-chim_MCL22_Alyr_TEdenovo-B-R113-Map20_reversed	8206	8226	-	20.3438	7.55e-08	0.00434	TCGCCGGCGATTCCTCTGCCG
AT2G45660	MIKC_MADS	DTX-comp-chim_MCL22_Alyr_TEdenovo-B-R113-Map20_reversed	8303	8323	+	16.4638	9.98e-07	0.00435	tttttttttcttctttttcgt
AT3G20310	ERF	DTX-comp-chim_MCL22_Alyr_TEdenovo-B-R113-Map20_reversed	8253	8273	-	19.9844	9.6e-08	0.00441	TCTCAATCGTCGCCGCCGGCG
AT3G23240	ERF	DTX-comp-chim_MCL22_Alyr_TEdenovo-B-R113-Map20_reversed	8243	8270	-	23.0781	1.23e-08	0.00444	CAATCGTCGCCGCCGGCGATTCCTCTGT
AT5G47230	ERF	DTX-comp-chim_MCL22_Alyr_TEdenovo-B-R113-Map20_reversed	8253	8267	-	21.0625	4.76e-08	0.00473	TCGTCGCCGCCGGCG
AT5G17430	AP2	DTX-comp-chim_MCL22_Alyr_TEdenovo-B-R113-Map20_reversed	8299	8318	-	17.3291	5.43e-07	0.005	AAAGAAGAAAAAAAAAAACA
AT5G63090	LBD	DTX-comp-chim_MCL22_Alyr_TEdenovo-B-R113-Map20_reversed	8207	8227	-	18.9531	1.58e-07	0.00507	GTCGCCGGCGATTCCTCTGCC
AT1G71450	ERF	DTX-comp-chim_MCL22_Alyr_TEdenovo-B-R113-Map20_reversed	8218	8237	-	18.9062	1.87e-07	0.00536	CTCAATCGTCGTCGCCGGCG
AT1G03800	ERF	DTX-comp-chim_MCL22_Alyr_TEdenovo-B-R113-Map20_reversed	8254	8274	-	20.9844	5.48e-08	0.00537	CTCTCAATCGTCGCCGCCGGC
AT1G49480	B3	DTX-comp-chim_MCL22_Alyr_TEdenovo-B-R113-Map20_reversed	8301	8315	-	16.4853	1.11e-06	0.00541	GAAGAAAAAAAAAAA
AT5G25390	ERF	DTX-comp-chim_MCL22_Alyr_TEdenovo-B-R113-Map20_reversed	8242	8262	-	16.7681	2.83e-07	0.0056	GCCGCCGGCGATTCCTCTGTC
AT5G25390	ERF	DTX-comp-chim_MCL22_Alyr_TEdenovo-B-R113-Map20_reversed	8207	8227	-	16.7391	2.88e-07	0.0056	GTCGCCGGCGATTCCTCTGCC
AT4G27950	ERF	DTX-comp-chim_MCL22_Alyr_TEdenovo-B-R113-Map20_reversed	8247	8267	-	19.8088	9.25e-08	0.00568	TCGTCGCCGCCGGCGATTCCT
AT1G51600	GATA	DTX-comp-chim_MCL22_Alyr_TEdenovo-B-R113-Map20_reversed	1203	1221	-	16.8904	3.05e-07	0.00608	CATCATCTCCATCGTCGAC
AT1G51600	GATA	DTX-comp-chim_MCL22_Alyr_TEdenovo-B-R113-Map20_reversed	1230	1248	-	16.8904	3.05e-07	0.00608	CATCATCTCCATCGTCGAC
AT5G05550	Trihelix	DTX-comp-chim_MCL22_Alyr_TEdenovo-B-R113-Map20_reversed	8250	8264	+	20.3906	2.52e-08	0.00613	aatcgccggcggcga
AT5G17430	AP2	DTX-comp-chim_MCL22_Alyr_TEdenovo-B-R113-Map20_reversed	8301	8320	-	16.962	7.83e-07	0.00615	AAAAAGAAGAAAAAAAAAAA
AT5G17430	AP2	DTX-comp-chim_MCL22_Alyr_TEdenovo-B-R113-Map20_reversed	8302	8321	-	16.9494	7.93e-07	0.00615	GAAAAAGAAGAAAAAAAAAA
AT5G63090	LBD	DTX-comp-chim_MCL22_Alyr_TEdenovo-B-R113-Map20_reversed	8204	8224	-	18.2656	2.41e-07	0.00638	GCCGGCGATTCCTCTGCCGTC
AT3G23220	ERF	DTX-comp-chim_MCL22_Alyr_TEdenovo-B-R113-Map20_reversed	8253	8267	+	22.0156	2.77e-08	0.00664	cgccggcggcgacga
AT5G13910	ERF	DTX-comp-chim_MCL22_Alyr_TEdenovo-B-R113-Map20_reversed	8248	8268	-	19.8906	1.12e-07	0.00687	ATCGTCGCCGCCGGCGATTCC
AT5G25190	ERF	DTX-comp-chim_MCL22_Alyr_TEdenovo-B-R113-Map20_reversed	8247	8265	+	19.5	1.51e-07	0.00744	aggaatcgccggcggcgac
AT3G24050	GATA	DTX-comp-chim_MCL22_Alyr_TEdenovo-B-R113-Map20_reversed	1183	1197	+	19.0735	1.63e-07	0.00766	atggagatgatgatg
AT3G24050	GATA	DTX-comp-chim_MCL22_Alyr_TEdenovo-B-R113-Map20_reversed	1210	1224	+	19.0735	1.63e-07	0.00766	atggagatgatgatg
AT3G24050	GATA	DTX-comp-chim_MCL22_Alyr_TEdenovo-B-R113-Map20_reversed	1237	1251	+	19.0735	1.63e-07	0.00766	atggagatgatgatg
AT1G71450	ERF	DTX-comp-chim_MCL22_Alyr_TEdenovo-B-R113-Map20_reversed	8256	8275	-	17.7188	4.26e-07	0.00839	TCTCTCAATCGTCGCCGCCG
AT3G20310	ERF	DTX-comp-chim_MCL22_Alyr_TEdenovo-B-R113-Map20_reversed	8256	8276	-	18.0625	3.67e-07	0.00843	TTCTCTCAATCGTCGCCGCCG
AT1G65620	LBD	DTX-comp-chim_MCL22_Alyr_TEdenovo-B-R113-Map20_reversed	8209	8229	-	18.0312	3.46e-07	0.00848	TCGTCGCCGGCGATTCCTCTG
AT5G44210	ERF	DTX-comp-chim_MCL22_Alyr_TEdenovo-B-R113-Map20_reversed	8247	8267	+	18.6875	2.04e-07	0.00851	aggaatcgccggcggcgacga
AT5G63090	LBD	DTX-comp-chim_MCL22_Alyr_TEdenovo-B-R113-Map20_reversed	8254	8274	-	17.2031	4.54e-07	0.00861	CTCTCAATCGTCGCCGCCGGC
AT4G17490	ERF	DTX-comp-chim_MCL22_Alyr_TEdenovo-B-R113-Map20_reversed	8250	8270	-	20.3594	8.46e-08	0.00911	CAATCGTCGCCGCCGGCGATT
AT3G58630	Trihelix	DTX-comp-chim_MCL22_Alyr_TEdenovo-B-R113-Map20_reversed	8214	8228	+	21.0938	1.85e-08	0.00912	gaatcgccggcgacg
AT5G64750	ERF	DTX-comp-chim_MCL22_Alyr_TEdenovo-B-R113-Map20_reversed	8245	8263	+	21.3438	3.79e-08	0.00918	agaggaatcgccggcggcg
AT3G06740	GATA	DTX-comp-chim_MCL22_Alyr_TEdenovo-B-R113-Map20_reversed	1203	1221	-	17.2899	4.08e-07	0.00922	CATCATCTCCATCGTCGAC
AT3G06740	GATA	DTX-comp-chim_MCL22_Alyr_TEdenovo-B-R113-Map20_reversed	1230	1248	-	17.2899	4.08e-07	0.00922	CATCATCTCCATCGTCGAC
AT5G51190	ERF	DTX-comp-chim_MCL22_Alyr_TEdenovo-B-R113-Map20_reversed	8252	8266	+	20.7812	7.76e-08	0.00962	tcgccggcggcgacg
AT1G49480	B3	DTX-comp-chim_MCL22_Alyr_TEdenovo-B-R113-Map20_reversed	4466	4480	+	15.5	2.92e-06	0.00996	gaaaaaaaaaaatag
AT4G18450	ERF	DTX-comp-chim_MCL22_Alyr_TEdenovo-B-R113-Map20_reversed	8255	8271	+	19.5938	1.46e-07	0.00996	ccggcggcgacgattga
AT5G18450	ERF	DTX-incomp_MCL105_Alyr_TEdenovo-B-R585-Map4	4277	4291	+	25.9688	2.21e-10	0.000112	ggcggaggcggcggt
AT5G42520	BBR-BPC	DTX-incomp_MCL105_Alyr_TEdenovo-B-R585-Map4	4562	4582	+	27.7671	3.45e-10	0.000176	tcgcctctctctctctctctc
AT5G07310	ERF	DTX-incomp_MCL105_Alyr_TEdenovo-B-R585-Map4	4276	4290	-	25.7188	8.53e-10	0.000424	CCGCCGCCTCCGCCT
AT5G42520	BBR-BPC	DTX-incomp_MCL105_Alyr_TEdenovo-B-R585-Map4	4564	4584	+	22.8767	5.12e-09	0.000523	gcctctctctctctctctcgt
AT2G01930	BBR-BPC	DTX-incomp_MCL105_Alyr_TEdenovo-B-R585-Map4	4567	4590	-	20.6094	1.3e-08	0.000633	AAAAAAACGAGAGAGAGAGAGAGA
AT2G01930	BBR-BPC	DTX-incomp_MCL105_Alyr_TEdenovo-B-R585-Map4	4559	4582	-	20.25	1.56e-08	0.000633	GAGAGAGAGAGAGAGAGGCGATGG
AT5G25390	ERF	DTX-incomp_MCL105_Alyr_TEdenovo-B-R585-Map4	4274	4294	-	24.6667	3.03e-09	0.000738	GTTACCGCCGCCTCCGCCTCT
AT5G63090	LBD	DTX-incomp_MCL105_Alyr_TEdenovo-B-R585-Map4	4274	4294	-	22.8594	1.19e-08	0.00112	GTTACCGCCGCCTCCGCCTCT
AT2G01930	BBR-BPC	DTX-incomp_MCL105_Alyr_TEdenovo-B-R585-Map4	4561	4584	-	18.5	3.65e-08	0.00123	ACGAGAGAGAGAGAGAGAGGCGAT
AT4G27950	ERF	DTX-incomp_MCL105_Alyr_TEdenovo-B-R585-Map4	4273	4293	-	24.1324	5.23e-09	0.00128	TTACCGCCGCCTCCGCCTCTT
AT2G45660	MIKC_MADS	DTX-incomp_MCL105_Alyr_TEdenovo-B-R585-Map4	4569	4589	+	18.5217	5.71e-08	0.00136	tctctctctctctcgtttttt
AT2G45660	MIKC_MADS	DTX-incomp_MCL105_Alyr_TEdenovo-B-R585-Map4	4563	4583	+	18.3623	7.53e-08	0.00136	cgcctctctctctctctctcg
AT5G47220	ERF	DTX-incomp_MCL105_Alyr_TEdenovo-B-R585-Map4	4279	4299	-	22.7031	1.48e-08	0.00149	TCTCAGTTACCGCCGCCTCCG
AT5G25390	ERF	DTX-incomp_MCL105_Alyr_TEdenovo-B-R585-Map4	4271	4291	-	21.3478	2.29e-08	0.0016	ACCGCCGCCTCCGCCTCTTTG
AT1G49480	B3	DTX-incomp_MCL105_Alyr_TEdenovo-B-R585-Map4	3625	3639	+	17.9853	2.02e-07	0.0017	aaaaaaaaaaaaaaa
AT1G49480	B3	DTX-incomp_MCL105_Alyr_TEdenovo-B-R585-Map4	3626	3640	+	17.9853	2.02e-07	0.0017	aaaaaaaaaaaaaaa
AT1G49480	B3	DTX-incomp_MCL105_Alyr_TEdenovo-B-R585-Map4	3627	3641	+	17.9853	2.02e-07	0.0017	aaaaaaaaaaaaaaa
AT5G42520	BBR-BPC	DTX-incomp_MCL105_Alyr_TEdenovo-B-R585-Map4	4566	4586	+	19.274	2.99e-08	0.00176	ctctctctctctctctcgttt
AT1G49480	B3	DTX-incomp_MCL105_Alyr_TEdenovo-B-R585-Map4	3622	3636	+	17.9118	2.23e-07	0.00185	cacaaaaaaaaaaaa
AT4G38910	BBR-BPC	DTX-incomp_MCL105_Alyr_TEdenovo-B-R585-Map4	4566	4595	-	-3.24051	7.46e-09	0.00188	AAAAAAAAAAAACGAGAGAGAGAGAGAGAG
AT4G38910	BBR-BPC	DTX-incomp_MCL105_Alyr_TEdenovo-B-R585-Map4	4564	4593	-	-7.13924	1.97e-08	0.00198	AAAAAAAAAACGAGAGAGAGAGAGAGAGGC
AT5G42520	BBR-BPC	DTX-incomp_MCL105_Alyr_TEdenovo-B-R585-Map4	4560	4580	+	17.8493	5.72e-08	0.00199	catcgcctctctctctctctc
AT2G01930	BBR-BPC	DTX-incomp_MCL105_Alyr_TEdenovo-B-R585-Map4	4569	4592	-	16.875	7.78e-08	0.00207	AAAAAAAAACGAGAGAGAGAGAGA
AT1G03800	ERF	DTX-incomp_MCL105_Alyr_TEdenovo-B-R585-Map4	4274	4294	-	22.8906	1.26e-08	0.00211	GTTACCGCCGCCTCCGCCTCT
AT4G38910	BBR-BPC	DTX-incomp_MCL105_Alyr_TEdenovo-B-R585-Map4	4568	4597	-	-8.81013	2.98e-08	0.00216	AAAAAAAAAAAAAACGAGAGAGAGAGAGAG
AT1G49480	B3	DTX-incomp_MCL105_Alyr_TEdenovo-B-R585-Map4	3623	3637	+	17.7059	2.9e-07	0.00223	acaaaaaaaaaaaaa
AT4G38910	BBR-BPC	DTX-incomp_MCL105_Alyr_TEdenovo-B-R585-Map4	4558	4587	-	-14.038	1.01e-07	0.00237	AAAACGAGAGAGAGAGAGAGAGGCGATGGA
AT4G38910	BBR-BPC	DTX-incomp_MCL105_Alyr_TEdenovo-B-R585-Map4	4554	4583	-	-14.1013	1.02e-07	0.00237	CGAGAGAGAGAGAGAGAGGCGATGGAGGCG
AT5G63090	LBD	DTX-incomp_MCL105_Alyr_TEdenovo-B-R585-Map4	4271	4291	-	21.1562	3.84e-08	0.00237	ACCGCCGCCTCCGCCTCTTTG
AT4G38910	BBR-BPC	DTX-incomp_MCL105_Alyr_TEdenovo-B-R585-Map4	4562	4591	-	-15.8987	1.52e-07	0.00254	AAAAAAAACGAGAGAGAGAGAGAGAGGCGA
AT5G13910	ERF	DTX-incomp_MCL105_Alyr_TEdenovo-B-R585-Map4	4274	4294	-	22.25	2.06e-08	0.00254	GTTACCGCCGCCTCCGCCTCT
AT4G17490	ERF	DTX-incomp_MCL105_Alyr_TEdenovo-B-R585-Map4	4276	4296	-	23.9531	7.47e-09	0.00258	CAGTTACCGCCGCCTCCGCCT
AT4G38910	BBR-BPC	DTX-incomp_MCL105_Alyr_TEdenovo-B-R585-Map4	4552	4581	-	-16.3924	1.71e-07	0.00262	AGAGAGAGAGAGAGAGGCGATGGAGGCGAT
AT4G38910	BBR-BPC	DTX-incomp_MCL105_Alyr_TEdenovo-B-R585-Map4	4560	4589	-	-16.7595	1.84e-07	0.00265	AAAAAACGAGAGAGAGAGAGAGAGGCGATG
AT4G38910	BBR-BPC	DTX-incomp_MCL105_Alyr_TEdenovo-B-R585-Map4	5372	5401	-	-17.481	2.16e-07	0.00265	GCAGAAACGAAGAAGAAGAACGAGAGAGAG
AT4G18450	ERF	DTX-incomp_MCL105_Alyr_TEdenovo-B-R585-Map4	4275	4291	+	22.9688	1.42e-08	0.0027	gaggcggaggcggcggt
AT1G49480	B3	DTX-incomp_MCL105_Alyr_TEdenovo-B-R585-Map4	3624	3638	+	17.3088	4.09e-07	0.00273	caaaaaaaaaaaaaa
AT5G61600	ERF	DTX-incomp_MCL105_Alyr_TEdenovo-B-R585-Map4	4274	4292	-	21.9062	2.77e-08	0.00275	TACCGCCGCCTCCGCCTCT
AT5G25390	ERF	DTX-incomp_MCL105_Alyr_TEdenovo-B-R585-Map4	4277	4297	-	19.7681	5.65e-08	0.00275	TCAGTTACCGCCGCCTCCGCC
AT5G17430	AP2	DTX-incomp_MCL105_Alyr_TEdenovo-B-R585-Map4	4569	4588	-	20.2532	1.22e-08	0.00279	AAAAACGAGAGAGAGAGAGA
AT5G25190	ERF	DTX-incomp_MCL105_Alyr_TEdenovo-B-R585-Map4	4276	4294	+	22.1562	2.09e-08	0.00279	aggcggaggcggcggtaac
AT5G17430	AP2	DTX-incomp_MCL105_Alyr_TEdenovo-B-R585-Map4	4577	4596	-	19.8608	2.3e-08	0.00291	AAAAAAAAAAAAACGAGAGA
AT5G44210	ERF	DTX-incomp_MCL105_Alyr_TEdenovo-B-R585-Map4	4273	4293	+	22.125	2.1e-08	0.00304	aagaggcggaggcggcggtaa
AT1G71450	ERF	DTX-incomp_MCL105_Alyr_TEdenovo-B-R585-Map4	4276	4295	-	20.6719	5.12e-08	0.00316	AGTTACCGCCGCCTCCGCCT
AT2G01930	BBR-BPC	DTX-incomp_MCL105_Alyr_TEdenovo-B-R585-Map4	4565	4588	-	15.1094	1.72e-07	0.00321	AAAAACGAGAGAGAGAGAGAGAGG
AT2G01930	BBR-BPC	DTX-incomp_MCL105_Alyr_TEdenovo-B-R585-Map4	4557	4580	-	14.9375	1.85e-07	0.00321	GAGAGAGAGAGAGAGGCGATGGAG
AT5G25190	ERF	DTX-incomp_MCL105_Alyr_TEdenovo-B-R585-Map4	4273	4291	+	21.3281	3.97e-08	0.00322	aagaggcggaggcggcggt
AT5G61600	ERF	DTX-incomp_MCL105_Alyr_TEdenovo-B-R585-Map4	4280	4298	-	21.1406	4.83e-08	0.00343	CTCAGTTACCGCCGCCTCC
AT5G47220	ERF	DTX-incomp_MCL105_Alyr_TEdenovo-B-R585-Map4	4273	4293	-	21.0156	5.23e-08	0.00389	TTACCGCCGCCTCCGCCTCTT
AT2G01930	BBR-BPC	DTX-incomp_MCL105_Alyr_TEdenovo-B-R585-Map4	5369	5392	-	13.6875	3.19e-07	0.00394	AAGAAGAAGAACGAGAGAGAGAAT
AT3G20310	ERF	DTX-incomp_MCL105_Alyr_TEdenovo-B-R585-Map4	4276	4296	-	20.9531	4.67e-08	0.00394	CAGTTACCGCCGCCTCCGCCT
AT1G72050	C2H2	DTX-incomp_MCL105_Alyr_TEdenovo-B-R585-Map4	4275	4293	-	17.1765	5.61e-07	0.00408	TTACCGCCGCCTCCGCCTC
AT5G25390	ERF	DTX-incomp_MCL105_Alyr_TEdenovo-B-R585-Map4	1785	1805	+	17.8696	1.59e-07	0.00408	ttcgactccgtcaccaccgtt
AT3G20310	ERF	DTX-incomp_MCL105_Alyr_TEdenovo-B-R585-Map4	4273	4293	-	20.1875	8.28e-08	0.00419	TTACCGCCGCCTCCGCCTCTT
AT2G45660	MIKC_MADS	DTX-incomp_MCL105_Alyr_TEdenovo-B-R585-Map4	4573	4593	+	16.4783	9.82e-07	0.00435	tctctctctcgtttttttttt
AT1G22810	ERF	DTX-incomp_MCL105_Alyr_TEdenovo-B-R585-Map4	4277	4291	+	22.6719	9.13e-09	0.00464	ggcggaggcggcggt
AT1G65620	LBD	DTX-incomp_MCL105_Alyr_TEdenovo-B-R585-Map4	4276	4296	-	19.6875	1.18e-07	0.00467	CAGTTACCGCCGCCTCCGCCT
AT5G47230	ERF	DTX-incomp_MCL105_Alyr_TEdenovo-B-R585-Map4	4276	4290	-	22.1562	2.16e-08	0.00473	CCGCCGCCTCCGCCT
AT4G27950	ERF	DTX-incomp_MCL105_Alyr_TEdenovo-B-R585-Map4	4270	4290	-	20.5588	5.82e-08	0.00476	CCGCCGCCTCCGCCTCTTTGA
AT3G23240	ERF	DTX-incomp_MCL105_Alyr_TEdenovo-B-R585-Map4	4269	4296	-	21.8594	3.45e-08	0.00491	CAGTTACCGCCGCCTCCGCCTCTTTGAA
AT1G71450	ERF	DTX-incomp_MCL105_Alyr_TEdenovo-B-R585-Map4	4273	4292	-	19.3594	1.35e-07	0.0051	TACCGCCGCCTCCGCCTCTT
AT2G01930	BBR-BPC	DTX-incomp_MCL105_Alyr_TEdenovo-B-R585-Map4	4571	4594	-	12.5312	5.19e-07	0.00515	AAAAAAAAAAACGAGAGAGAGAGA
AT1G71450	ERF	DTX-incomp_MCL105_Alyr_TEdenovo-B-R585-Map4	4279	4298	-	18.9062	1.87e-07	0.00536	CTCAGTTACCGCCGCCTCCG
AT2G45660	MIKC_MADS	DTX-incomp_MCL105_Alyr_TEdenovo-B-R585-Map4	5371	5391	+	16.087	1.5e-06	0.0054	tctctctctcgttcttcttct
AT1G72050	C2H2	DTX-incomp_MCL105_Alyr_TEdenovo-B-R585-Map4	4272	4290	-	16.4454	8.9e-07	0.00541	CCGCCGCCTCCGCCTCTTT
AT5G17430	AP2	DTX-incomp_MCL105_Alyr_TEdenovo-B-R585-Map4	4016	4035	-	17.1899	6.26e-07	0.00556	TGTACAGAGAAGAAGAGAAG
AT1G03800	ERF	DTX-incomp_MCL105_Alyr_TEdenovo-B-R585-Map4	4280	4300	-	19.8594	1.21e-07	0.00565	ATCTCAGTTACCGCCGCCTCC
AT3G20310	ERF	DTX-incomp_MCL105_Alyr_TEdenovo-B-R585-Map4	4279	4299	-	18.9844	1.95e-07	0.00568	TCTCAGTTACCGCCGCCTCCG
AT5G65130	ERF	DTX-incomp_MCL105_Alyr_TEdenovo-B-R585-Map4	4276	4290	-	21.1562	4.56e-08	0.00573	CCGCCGCCTCCGCCT
AT2G01930	BBR-BPC	DTX-incomp_MCL105_Alyr_TEdenovo-B-R585-Map4	4563	4586	-	11.8906	6.77e-07	0.00593	AAACGAGAGAGAGAGAGAGAGGCG
AT5G42520	BBR-BPC	DTX-incomp_MCL105_Alyr_TEdenovo-B-R585-Map4	4558	4578	+	13.4384	3.72e-07	0.00594	tccatcgcctctctctctctc
AT4G27950	ERF	DTX-incomp_MCL105_Alyr_TEdenovo-B-R585-Map4	4276	4296	-	19.3088	1.25e-07	0.00614	CAGTTACCGCCGCCTCCGCCT
AT5G17430	AP2	DTX-incomp_MCL105_Alyr_TEdenovo-B-R585-Map4	4565	4584	-	16.9367	8.04e-07	0.00615	ACGAGAGAGAGAGAGAGAGG
AT5G17430	AP2	DTX-incomp_MCL105_Alyr_TEdenovo-B-R585-Map4	4575	4594	-	16.8987	8.34e-07	0.00616	AAAAAAAAAAACGAGAGAGA
AT2G40340	ERF	DTX-incomp_MCL105_Alyr_TEdenovo-B-R585-Map4	4271	4291	+	21.2206	3.88e-08	0.00652	caaagaggcggaggcggcggt
AT5G47230	ERF	DTX-incomp_MCL105_Alyr_TEdenovo-B-R585-Map4	4279	4293	-	20.0938	9.56e-08	0.00667	TTACCGCCGCCTCCG
AT1G49480	B3	DTX-incomp_MCL105_Alyr_TEdenovo-B-R585-Map4	4582	4596	-	16.1029	1.65e-06	0.0069	AAAAAAAAAAAAACG
AT1G49480	B3	DTX-incomp_MCL105_Alyr_TEdenovo-B-R585-Map4	4583	4597	-	16.0588	1.77e-06	0.0069	AAAAAAAAAAAAAAC
AT5G51190	ERF	DTX-incomp_MCL105_Alyr_TEdenovo-B-R585-Map4	4278	4292	+	21.625	4.1e-08	0.00697	gcggaggcggcggta
AT3G20310	ERF	DTX-incomp_MCL105_Alyr_TEdenovo-B-R585-Map4	1786	1806	+	18.5312	2.67e-07	0.00705	tcgactccgtcaccaccgtta
AT1G72050	C2H2	DTX-incomp_MCL105_Alyr_TEdenovo-B-R585-Map4	4556	4574	+	15.605	1.5e-06	0.00733	cctccatcgcctctctctc
AT2G45660	MIKC_MADS	DTX-incomp_MCL105_Alyr_TEdenovo-B-R585-Map4	4577	4597	+	15.5797	2.49e-06	0.00736	tctctcgtttttttttttttt
AT5G42520	BBR-BPC	DTX-incomp_MCL105_Alyr_TEdenovo-B-R585-Map4	4568	4588	+	12.4384	5.53e-07	0.00743	ctctctctctctctcgttttt
AT2G45660	MIKC_MADS	DTX-incomp_MCL105_Alyr_TEdenovo-B-R585-Map4	4576	4596	+	15.4783	2.74e-06	0.00753	ctctctcgttttttttttttt
AT1G72360	ERF	DTX-incomp_MCL105_Alyr_TEdenovo-B-R585-Map4	4276	4296	-	21.9688	3.03e-08	0.00759	CAGTTACCGCCGCCTCCGCCT
AT5G25390	ERF	DTX-incomp_MCL105_Alyr_TEdenovo-B-R585-Map4	4552	4572	+	15.2029	6.27e-07	0.00784	atcgcctccatcgcctctctc
AT1G71450	ERF	DTX-incomp_MCL105_Alyr_TEdenovo-B-R585-Map4	1787	1806	+	17.6406	4.49e-07	0.00839	cgactccgtcaccaccgtta
AT2G01930	BBR-BPC	DTX-incomp_MCL105_Alyr_TEdenovo-B-R585-Map4	5367	5390	-	10.2344	1.32e-06	0.00846	GAAGAAGAACGAGAGAGAGAATGC
AT1G65620	LBD	DTX-incomp_MCL105_Alyr_TEdenovo-B-R585-Map4	4273	4293	-	17.9844	3.57e-07	0.00848	TTACCGCCGCCTCCGCCTCTT
AT5G44210	ERF	DTX-incomp_MCL105_Alyr_TEdenovo-B-R585-Map4	4270	4290	+	19.0312	1.65e-07	0.00851	tcaaagaggcggaggcggcgg
AT5G17430	AP2	DTX-incomp_MCL105_Alyr_TEdenovo-B-R585-Map4	5373	5392	-	16.0633	1.81e-06	0.00859	AAGAAGAAGAACGAGAGAGA
AT3G23220	ERF	DTX-incomp_MCL105_Alyr_TEdenovo-B-R585-Map4	4279	4293	+	20.2656	9.91e-08	0.00864	cggaggcggcggtaa
AT3G23220	ERF	DTX-incomp_MCL105_Alyr_TEdenovo-B-R585-Map4	4276	4290	+	20.1719	1.06e-07	0.00864	aggcggaggcggcgg
AT4G38910	BBR-BPC	DTX-incomp_MCL105_Alyr_TEdenovo-B-R585-Map4	3641	3670	-	-27	1.62e-06	0.00926	AAAGGGATTCGGAGAGAAAGAGTAGAAGAT
AT5G17430	AP2	DTX-incomp_MCL105_Alyr_TEdenovo-B-R585-Map4	4567	4586	-	15.8481	2.18e-06	0.00936	AAACGAGAGAGAGAGAGAGA
AT1G53910	ERF	DTX-incomp_MCL105_Alyr_TEdenovo-B-R585-Map4	4273	4293	+	20.4375	8.73e-08	0.00944	aagaggcggaggcggcggtaa
AT1G71450	ERF	DTX-incomp_MCL105_Alyr_TEdenovo-B-R585-Map4	1784	1803	+	17.3281	5.54e-07	0.00964	attcgactccgtcaccaccg
AT2G33710	ERF	DTX-incomp_MCL105_Alyr_TEdenovo-B-R585-Map4	4276	4290	-	20.9219	6.04e-08	0.00995	CCGCCGCCTCCGCCT
AT4G18450	ERF	DTX-incomp_MCL105_Alyr_TEdenovo-B-R585-Map4	4281	4297	+	19.4375	1.61e-07	0.00996	gaggcggcggtaactga
AT5G63090	LBD	DTX-incomp_MCL1333_Alyr_TEdenovo-B-R3251-Map3	1006	1026	-	22.875	1.18e-08	0.00112	TTCTCCTCCGCTTCCGCCGAT
AT5G25390	ERF	DTX-incomp_MCL1333_Alyr_TEdenovo-B-R3251-Map3	1006	1026	-	22.058	1.51e-08	0.00147	TTCTCCTCCGCTTCCGCCGAT
AT1G65620	LBD	DTX-incomp_MCL1333_Alyr_TEdenovo-B-R3251-Map3	1008	1028	-	24.5	3.21e-09	0.00153	GCTTCTCCTCCGCTTCCGCCG
AT1G71450	ERF	DTX-incomp_MCL1333_Alyr_TEdenovo-B-R3251-Map3	1008	1027	-	21.9375	1.92e-08	0.00237	CTTCTCCTCCGCTTCCGCCG
AT5G25190	ERF	DTX-incomp_MCL1333_Alyr_TEdenovo-B-R3251-Map3	1008	1026	+	22.0938	2.2e-08	0.00279	cggcggaagcggaggagaa
AT2G45660	MIKC_MADS	DTX-incomp_MCL1333_Alyr_TEdenovo-B-R3251-Map3	771	791	-	16.6377	8.2e-07	0.00381	GTTTGTTCTCTGTCTTTCTCT
AT1G03800	ERF	DTX-incomp_MCL1333_Alyr_TEdenovo-B-R3251-Map3	909	929	-	19.8281	1.24e-07	0.00565	TCCCATCTCTCCTCCGCCGTT
AT3G20310	ERF	DTX-incomp_MCL1333_Alyr_TEdenovo-B-R3251-Map3	908	928	-	19.1719	1.71e-07	0.00568	CCCATCTCTCCTCCGCCGTTT
AT5G07310	ERF	DTX-incomp_MCL1333_Alyr_TEdenovo-B-R3251-Map3	1008	1022	-	20.4219	7.06e-08	0.00594	CCTCCGCTTCCGCCG
AT5G18450	ERF	DTX-incomp_MCL1333_Alyr_TEdenovo-B-R3251-Map3	1009	1023	+	20.9688	4.87e-08	0.00615	ggcggaagcggagga
AT5G25390	ERF	DTX-incomp_MCL1333_Alyr_TEdenovo-B-R3251-Map3	1009	1029	-	16.2029	3.79e-07	0.00616	TGCTTCTCCTCCGCTTCCGCC
AT4G27950	ERF	DTX-incomp_MCL1333_Alyr_TEdenovo-B-R3251-Map3	1008	1028	-	18.2941	2.27e-07	0.00695	GCTTCTCCTCCGCTTCCGCCG
AT1G71450	ERF	DTX-incomp_MCL1333_Alyr_TEdenovo-B-R3251-Map3	1005	1024	-	18.125	3.22e-07	0.00759	CTCCTCCGCTTCCGCCGATT
AT2G45660	MIKC_MADS	DTX-incomp_MCL1333_Alyr_TEdenovo-B-R3251-Map3	767	787	-	15.3478	3.1e-06	0.0079	GTTCTCTGTCTTTCTCTGTTA
AT1G72050	C2H2	DTX-incomp_MCL1333_Alyr_TEdenovo-B-R3251-Map3	1007	1025	-	15.2773	1.82e-06	0.00796	TCTCCTCCGCTTCCGCCGA
AT5G42520	BBR-BPC	DTX-incomp_MCL1333_Alyr_TEdenovo-B-R3251-Map3	766	786	-	11.6849	7.41e-07	0.00797	TTCTCTGTCTTTCTCTGTTAC
AT2G45660	MIKC_MADS	DTX-incomp_MCL1333_Alyr_TEdenovo-B-R3251-Map3	1088	1108	-	15.2609	3.36e-06	0.00826	GTTCTCTCTTCTCTTCTCTCG
AT1G72050	C2H2	DTX-incomp_MCL1333_Alyr_TEdenovo-B-R3251-Map3	1010	1028	-	15.1092	2.02e-06	0.0085	GCTTCTCCTCCGCTTCCGC
AT2G40340	ERF	DTX-incomp_MCL1333_Alyr_TEdenovo-B-R3251-Map3	1006	1026	+	17.8824	3.28e-07	0.00972	atcggcggaagcggaggagaa
AT1G72050	C2H2	DTX-incomp_MCL1395_Alyr_TEdenovo-B-R3914-Map6	961	979	-	29.7395	1.99e-11	9.78e-06	CCTCTTCCTCCACCTCCTC
AT1G72050	C2H2	DTX-incomp_MCL1395_Alyr_TEdenovo-B-R3914-Map6	964	982	-	28.6891	6.79e-11	1.67e-05	CCTCCTCTTCCTCCACCTC
AT1G72050	C2H2	DTX-incomp_MCL1395_Alyr_TEdenovo-B-R3914-Map6	967	985	-	26.8067	3.62e-10	5.94e-05	TCTCCTCCTCTTCCTCCAC
AT1G72050	C2H2	DTX-incomp_MCL1395_Alyr_TEdenovo-B-R3914-Map6	958	976	-	23.9748	4.13e-09	0.000226	CTTCCTCCACCTCCTCACC
AT1G72050	C2H2	DTX-incomp_MCL1395_Alyr_TEdenovo-B-R3914-Map6	970	988	-	21.7899	2.31e-08	0.000599	TCATCTCCTCCTCTTCCTC
AT1G72050	C2H2	DTX-incomp_MCL1395_Alyr_TEdenovo-B-R3914-Map6	973	991	-	19.7059	1.04e-07	0.00138	CTTTCATCTCCTCCTCTTC
AT1G72050	C2H2	DTX-incomp_MCL1395_Alyr_TEdenovo-B-R3914-Map6	955	973	-	19.2605	1.41e-07	0.00169	CCTCCACCTCCTCACCACC
AT5G25390	ERF	DTX-incomp_MCL1395_Alyr_TEdenovo-B-R3914-Map6	966	986	-	20.5507	3.63e-08	0.00197	ATCTCCTCCTCTTCCTCCACC
AT3G24050	GATA	DTX-incomp_MCL1395_Alyr_TEdenovo-B-R3914-Map6	950	964	+	20.6471	3.71e-08	0.00319	atggtggtggtgagg
AT5G63090	LBD	DTX-incomp_MCL1395_Alyr_TEdenovo-B-R3914-Map6	963	983	-	20.0938	7.71e-08	0.00345	TCCTCCTCTTCCTCCACCTCC
AT5G25390	ERF	DTX-incomp_MCL1395_Alyr_TEdenovo-B-R3914-Map6	960	980	-	18.029	1.46e-07	0.00402	TCCTCTTCCTCCACCTCCTCA
AT2G40340	ERF	DTX-incomp_MCL1395_Alyr_TEdenovo-B-R3914-Map6	963	983	+	22.2794	1.86e-08	0.00469	ggaggtggaggaagaggagga
AT1G71450	ERF	DTX-incomp_MCL1395_Alyr_TEdenovo-B-R3914-Map6	962	981	-	18.8438	1.95e-07	0.00536	CTCCTCTTCCTCCACCTCCT
AT5G63090	LBD	DTX-incomp_MCL1395_Alyr_TEdenovo-B-R3914-Map6	966	986	-	18.4375	2.17e-07	0.0063	ATCTCCTCCTCTTCCTCCACC
AT3G20310	ERF	DTX-incomp_MCL1395_Alyr_TEdenovo-B-R3914-Map6	962	982	-	18.4688	2.79e-07	0.00705	CCTCCTCTTCCTCCACCTCCT
AT1G71450	ERF	DTX-incomp_MCL1395_Alyr_TEdenovo-B-R3914-Map6	965	984	-	18.1719	3.12e-07	0.00759	CTCCTCCTCTTCCTCCACCT
AT2G01930	BBR-BPC	DTX-incomp_MCL1395_Alyr_TEdenovo-B-R3914-Map6	880	903	+	10.4844	1.2e-06	0.00807	gaggtggagtgaatgagtgagata
AT2G40340	ERF	DTX-incomp_MCL1395_Alyr_TEdenovo-B-R3914-Map6	966	986	+	18.1324	2.82e-07	0.00904	ggtggaggaagaggaggagat
AT5G25390	ERF	DTX-incomp_MCL1395_Alyr_TEdenovo-B-R3914-Map6	963	983	-	14.5942	8.47e-07	0.0096	TCCTCCTCTTCCTCCACCTCC
AT4G33280	B3	DTX-incomp_MCL165_Alyr_TEdenovo-B-R2293-Map11	376	396	-	35.9853	5.67e-13	5.9e-08	TTTACGTTTTTGGCGGGAAAA
AT4G33280	B3	DTX-incomp_MCL165_Alyr_TEdenovo-B-R2293-Map11	455	475	-	35.9853	5.67e-13	5.9e-08	TTTACGTTTTTGGCGGGAAAA
AT4G33280	B3	DTX-incomp_MCL165_Alyr_TEdenovo-B-R2293-Map11	483	503	-	35.9853	5.67e-13	5.9e-08	TTTACGTTTTTGGCGGGAAAA
AT4G33280	B3	DTX-incomp_MCL165_Alyr_TEdenovo-B-R2293-Map11	562	582	-	35.9853	5.67e-13	5.9e-08	TTTACGTTTTTGGCGGGAAAA
AT4G33280	B3	DTX-incomp_MCL165_Alyr_TEdenovo-B-R2293-Map11	590	610	-	35.9853	5.67e-13	5.9e-08	TTTACGTTTTTGGCGGGAAAA
AT4G30080	ARF	DTX-incomp_MCL165_Alyr_TEdenovo-B-R2293-Map11	376	396	-	37.425	5.67e-13	5.91e-08	TTTACGTTTTTGGCGGGAAAA
AT4G30080	ARF	DTX-incomp_MCL165_Alyr_TEdenovo-B-R2293-Map11	455	475	-	37.425	5.67e-13	5.91e-08	TTTACGTTTTTGGCGGGAAAA
AT4G30080	ARF	DTX-incomp_MCL165_Alyr_TEdenovo-B-R2293-Map11	483	503	-	37.425	5.67e-13	5.91e-08	TTTACGTTTTTGGCGGGAAAA
AT4G30080	ARF	DTX-incomp_MCL165_Alyr_TEdenovo-B-R2293-Map11	562	582	-	37.425	5.67e-13	5.91e-08	TTTACGTTTTTGGCGGGAAAA
AT4G30080	ARF	DTX-incomp_MCL165_Alyr_TEdenovo-B-R2293-Map11	590	610	-	37.425	5.67e-13	5.91e-08	TTTACGTTTTTGGCGGGAAAA
AT5G14960	E2F/DP	DTX-incomp_MCL165_Alyr_TEdenovo-B-R2293-Map11	376	395	-	30.25	1.13e-12	1.18e-07	TTACGTTTTTGGCGGGAAAA
AT5G14960	E2F/DP	DTX-incomp_MCL165_Alyr_TEdenovo-B-R2293-Map11	455	474	-	30.25	1.13e-12	1.18e-07	TTACGTTTTTGGCGGGAAAA
AT5G14960	E2F/DP	DTX-incomp_MCL165_Alyr_TEdenovo-B-R2293-Map11	483	502	-	30.25	1.13e-12	1.18e-07	TTACGTTTTTGGCGGGAAAA
AT5G14960	E2F/DP	DTX-incomp_MCL165_Alyr_TEdenovo-B-R2293-Map11	562	581	-	30.25	1.13e-12	1.18e-07	TTACGTTTTTGGCGGGAAAA
AT5G14960	E2F/DP	DTX-incomp_MCL165_Alyr_TEdenovo-B-R2293-Map11	590	609	-	30.25	1.13e-12	1.18e-07	TTACGTTTTTGGCGGGAAAA
AT4G30080	ARF	DTX-incomp_MCL165_Alyr_TEdenovo-B-R2293-Map11	292	312	-	29.2	1.6e-10	1.39e-05	TTCACATTTTTGGCGGGAAAA
AT4G33280	B3	DTX-incomp_MCL165_Alyr_TEdenovo-B-R2293-Map11	292	312	-	29.4853	1.72e-10	1.49e-05	TTCACATTTTTGGCGGGAAAA
AT5G14960	E2F/DP	DTX-incomp_MCL165_Alyr_TEdenovo-B-R2293-Map11	404	423	-	28.4531	1.99e-10	1.73e-05	AAAATTTTTTGGCGGGAAAA
AT3G48160	E2F/DP	DTX-incomp_MCL165_Alyr_TEdenovo-B-R2293-Map11	583	603	+	28.5735	7.51e-11	3.9e-05	tccgtaattttcccgccaaaa
AT3G48160	E2F/DP	DTX-incomp_MCL165_Alyr_TEdenovo-B-R2293-Map11	397	417	+	27.75	2.92e-10	5.06e-05	tccgtgattttcccgccaaaa
AT3G48160	E2F/DP	DTX-incomp_MCL165_Alyr_TEdenovo-B-R2293-Map11	476	496	+	27.75	2.92e-10	5.06e-05	tccgtgattttcccgccaaaa
AT3G48160	E2F/DP	DTX-incomp_MCL165_Alyr_TEdenovo-B-R2293-Map11	448	468	+	27.5	4.1e-10	5.33e-05	tatgtaattttcccgccaaaa
AT3G48160	E2F/DP	DTX-incomp_MCL165_Alyr_TEdenovo-B-R2293-Map11	369	389	+	27.2206	5.79e-10	6.02e-05	tccgtagttttcccgccaaaa
AT5G14960	E2F/DP	DTX-incomp_MCL165_Alyr_TEdenovo-B-R2293-Map11	292	311	-	26.9688	1.01e-09	7.5e-05	TCACATTTTTGGCGGGAAAA
AT3G48160	E2F/DP	DTX-incomp_MCL165_Alyr_TEdenovo-B-R2293-Map11	285	305	+	26.7941	9.5e-10	8.23e-05	tctttaattttcccgccaaaa
AT4G33280	B3	DTX-incomp_MCL165_Alyr_TEdenovo-B-R2293-Map11	404	424	-	26.4412	1.18e-09	8.73e-05	TAAAATTTTTTGGCGGGAAAA
AT4G30080	ARF	DTX-incomp_MCL165_Alyr_TEdenovo-B-R2293-Map11	671	691	-	25.475	1.5e-09	0.000112	TTTACGTTTTTGGCGGTAAAA
AT3G48160	E2F/DP	DTX-incomp_MCL165_Alyr_TEdenovo-B-R2293-Map11	555	575	+	26.1765	1.78e-09	0.000116	tgtaaaattttcccgccaaaa
AT3G48160	E2F/DP	DTX-incomp_MCL165_Alyr_TEdenovo-B-R2293-Map11	504	524	+	26.0441	2.01e-09	0.000116	tccgtgattttcccgccaaat
AT3G48160	E2F/DP	DTX-incomp_MCL165_Alyr_TEdenovo-B-R2293-Map11	611	631	+	26.0441	2.01e-09	0.000116	tccgtgattttcccgccaaat
AT3G48160	E2F/DP	DTX-incomp_MCL165_Alyr_TEdenovo-B-R2293-Map11	340	360	+	25.8235	2.46e-09	0.000128	ttcgtgattttcccgccaaaa
AT4G33280	B3	DTX-incomp_MCL165_Alyr_TEdenovo-B-R2293-Map11	347	367	-	24.5441	3.35e-09	0.000218	TTACGTTTTTTGGCGGGAAAA
AT5G14960	E2F/DP	DTX-incomp_MCL165_Alyr_TEdenovo-B-R2293-Map11	347	366	-	25.0938	3.86e-09	0.000251	TACGTTTTTTGGCGGGAAAA
AT5G14960	E2F/DP	DTX-incomp_MCL165_Alyr_TEdenovo-B-R2293-Map11	511	530	-	23.9844	8.08e-09	0.000468	AAAAAAATTTGGCGGGAAAA
AT4G33280	B3	DTX-incomp_MCL165_Alyr_TEdenovo-B-R2293-Map11	671	691	-	22.3824	9.91e-09	0.000573	TTTACGTTTTTGGCGGTAAAA
AT5G14960	E2F/DP	DTX-incomp_MCL165_Alyr_TEdenovo-B-R2293-Map11	671	690	-	22.5312	2.04e-08	0.00106	TTACGTTTTTGGCGGTAAAA
AT5G14960	E2F/DP	DTX-incomp_MCL165_Alyr_TEdenovo-B-R2293-Map11	618	637	-	22.3281	2.32e-08	0.0011	ACTATTATTTGGCGGGAAAA
AT4G30080	ARF	DTX-incomp_MCL165_Alyr_TEdenovo-B-R2293-Map11	348	368	-	17.4875	7.49e-08	0.00488	TTTACGTTTTTTGGCGGGAAA
AT5G42520	BBR-BPC	DTX-incomp_MCL1659_Alyr_TEdenovo-B-R677-Map11	801	821	+	25.6986	1.13e-09	0.000277	tactctctctctctctcactt
AT2G01930	BBR-BPC	DTX-incomp_MCL1659_Alyr_TEdenovo-B-R677-Map11	798	821	-	20.75	1.22e-08	0.000633	AAGTGAGAGAGAGAGAGAGTAACT
AT2G01930	BBR-BPC	DTX-incomp_MCL1659_Alyr_TEdenovo-B-R677-Map11	796	819	-	20.125	1.66e-08	0.000633	GTGAGAGAGAGAGAGAGTAACTCA
AT5G42520	BBR-BPC	DTX-incomp_MCL1659_Alyr_TEdenovo-B-R677-Map11	803	823	+	20.2329	1.9e-08	0.00138	ctctctctctctctcacttat
AT5G42520	BBR-BPC	DTX-incomp_MCL1659_Alyr_TEdenovo-B-R677-Map11	797	817	+	19.1918	3.1e-08	0.00176	gagttactctctctctctctc
AT5G42520	BBR-BPC	DTX-incomp_MCL1659_Alyr_TEdenovo-B-R677-Map11	799	819	+	18.8493	3.63e-08	0.00186	gttactctctctctctctcac
AT2G01930	BBR-BPC	DTX-incomp_MCL1659_Alyr_TEdenovo-B-R677-Map11	802	825	-	17.0469	7.19e-08	0.00202	GTATAAGTGAGAGAGAGAGAGAGT
AT4G38910	BBR-BPC	DTX-incomp_MCL1659_Alyr_TEdenovo-B-R677-Map11	797	826	-	-11.9494	6.11e-08	0.00237	AGTATAAGTGAGAGAGAGAGAGAGTAACTC
AT4G38910	BBR-BPC	DTX-incomp_MCL1659_Alyr_TEdenovo-B-R677-Map11	795	824	-	-14.3797	1.09e-07	0.00237	TATAAGTGAGAGAGAGAGAGAGTAACTCAT
AT5G42520	BBR-BPC	DTX-incomp_MCL1659_Alyr_TEdenovo-B-R677-Map11	795	815	+	15.1918	1.81e-07	0.0037	atgagttactctctctctctc
AT4G38910	BBR-BPC	DTX-incomp_MCL1659_Alyr_TEdenovo-B-R677-Map11	803	832	-	-20.0127	3.78e-07	0.00405	ATATTTAGTATAAGTGAGAGAGAGAGAGAG
AT4G38910	BBR-BPC	DTX-incomp_MCL1659_Alyr_TEdenovo-B-R677-Map11	805	834	-	-23.481	7.77e-07	0.00592	AAATATTTAGTATAAGTGAGAGAGAGAGAG
AT4G38910	BBR-BPC	DTX-incomp_MCL1659_Alyr_TEdenovo-B-R677-Map11	799	828	-	-27.1899	1.68e-06	0.00947	TTAGTATAAGTGAGAGAGAGAGAGAGTAAC
AT4G38000	Dof	DTX-incomp_MCL17_Alyr_TEdenovo-B-G2915-Map5	849	876	+	20.2656	8.14e-09	0.00105	attttcgttttttttttttttcttttta
AT2G45660	MIKC_MADS	DTX-incomp_MCL17_Alyr_TEdenovo-B-G2915-Map5	851	871	+	18.7101	4.06e-08	0.00106	tttcgttttttttttttttct
AT2G45660	MIKC_MADS	DTX-incomp_MCL17_Alyr_TEdenovo-B-G2915-Map5	855	875	+	18.1159	1.13e-07	0.00159	gttttttttttttttcttttt
AT1G49480	B3	DTX-incomp_MCL17_Alyr_TEdenovo-B-G2915-Map5	856	870	-	18.3529	9.26e-08	0.0017	GAAAAAAAAAAAAAA
AT5G02460	Dof	DTX-incomp_MCL17_Alyr_TEdenovo-B-G2915-Map5	856	876	-	19.1875	1.42e-08	0.00245	TAAAAAGAAAAAAAAAAAAAA
AT1G49480	B3	DTX-incomp_MCL17_Alyr_TEdenovo-B-G2915-Map5	858	872	-	16.7794	7.88e-07	0.00421	AAGAAAAAAAAAAAA
AT1G49480	B3	DTX-incomp_MCL17_Alyr_TEdenovo-B-G2915-Map5	860	874	-	16.7353	8.35e-07	0.00428	AAAAGAAAAAAAAAA
AT2G45660	MIKC_MADS	DTX-incomp_MCL17_Alyr_TEdenovo-B-G2915-Map5	850	870	+	16.2609	1.25e-06	0.00473	ttttcgttttttttttttttc
AT2G45660	MIKC_MADS	DTX-incomp_MCL17_Alyr_TEdenovo-B-G2915-Map5	854	874	+	16.1884	1.35e-06	0.00496	cgttttttttttttttctttt
AT2G45660	MIKC_MADS	DTX-incomp_MCL17_Alyr_TEdenovo-B-G2915-Map5	1636	1656	-	16.1739	1.37e-06	0.005	TTTTTCTCTTGCTTTCTTTTG
AT5G17430	AP2	DTX-incomp_MCL17_Alyr_TEdenovo-B-G2915-Map5	854	873	-	16.8861	8.43e-07	0.00616	AAAGAAAAAAAAAAAAAACG
AT5G17430	AP2	DTX-incomp_MCL17_Alyr_TEdenovo-B-G2915-Map5	857	876	-	16.7848	9.29e-07	0.00643	TAAAAAGAAAAAAAAAAAAA
AT5G17430	AP2	DTX-incomp_MCL17_Alyr_TEdenovo-B-G2915-Map5	856	875	-	16.4937	1.22e-06	0.00688	AAAAAGAAAAAAAAAAAAAA
AT1G49480	B3	DTX-incomp_MCL17_Alyr_TEdenovo-B-G2915-Map5	857	871	-	16.1176	1.6e-06	0.00689	AGAAAAAAAAAAAAA
AT1G49480	B3	DTX-incomp_MCL17_Alyr_TEdenovo-B-G2915-Map5	859	873	-	16.1176	1.6e-06	0.00689	AAAGAAAAAAAAAAA
AT1G49480	B3	DTX-incomp_MCL17_Alyr_TEdenovo-B-G2915-Map5	854	868	-	16.1029	1.65e-06	0.0069	AAAAAAAAAAAAACG
AT1G49480	B3	DTX-incomp_MCL17_Alyr_TEdenovo-B-G2915-Map5	855	869	-	16.0588	1.77e-06	0.0069	AAAAAAAAAAAAAAC
AT2G45660	MIKC_MADS	DTX-incomp_MCL17_Alyr_TEdenovo-B-G2915-Map5	857	877	+	15.5652	2.52e-06	0.00737	tttttttttttttctttttaa
AT3G06740	GATA	DTX-incomp_MCL17_Alyr_TEdenovo-B-G2915-Map5	1075	1093	-	17.1884	4.31e-07	0.00934	GATCATCATGATATGCATC
AT2G45420	LBD	DTX-incomp_MCL22_Alyr_TEdenovo-B-R3366-Map7	2503	2521	-	20.2344	3.11e-08	0.00774	CCGACTGCGTGTTTTCCGG
AT1G65620	LBD	DTX-incomp_MCL22_Alyr_TEdenovo-B-R3366-Map7	2501	2521	-	17.8438	3.9e-07	0.00882	CCGACTGCGTGTTTTCCGGCA
AT2G40340	ERF	DTX-incomp_MCL396_Alyr_TEdenovo-B-R6114-Map4	441	461	-	30.4706	1.77e-11	8.93e-06	GGTGGTGGCGGCAGCGGCGGA
AT1G71450	ERF	DTX-incomp_MCL396_Alyr_TEdenovo-B-R6114-Map4	443	462	+	27.3125	1.56e-10	7.69e-05	cgccgctgccgccaccacca
AT5G47220	ERF	DTX-incomp_MCL396_Alyr_TEdenovo-B-R6114-Map4	442	462	+	27.3906	2.14e-10	0.000108	ccgccgctgccgccaccacca
AT5G25390	ERF	DTX-incomp_MCL396_Alyr_TEdenovo-B-R6114-Map4	438	458	+	28.1739	2.86e-10	0.000139	gcttccgccgctgccgccacc
AT5G63090	LBD	DTX-incomp_MCL396_Alyr_TEdenovo-B-R6114-Map4	438	458	+	27.3281	3.82e-10	0.000148	gcttccgccgctgccgccacc
AT5G63090	LBD	DTX-incomp_MCL396_Alyr_TEdenovo-B-R6114-Map4	441	461	+	26.7812	6.01e-10	0.000148	tccgccgctgccgccaccacc
AT3G20310	ERF	DTX-incomp_MCL396_Alyr_TEdenovo-B-R6114-Map4	442	462	+	25.9844	6.29e-10	0.000221	ccgccgctgccgccaccacca
AT3G20310	ERF	DTX-incomp_MCL396_Alyr_TEdenovo-B-R6114-Map4	439	459	+	25.6406	8.75e-10	0.000221	cttccgccgctgccgccacca
AT1G72050	C2H2	DTX-incomp_MCL396_Alyr_TEdenovo-B-R6114-Map4	367	385	+	24.0672	3.83e-09	0.000226	tctccccaccctcctcctc
AT5G44210	ERF	DTX-incomp_MCL396_Alyr_TEdenovo-B-R6114-Map4	439	459	-	26.875	5.12e-10	0.000257	TGGTGGCGGCAGCGGCGGAAG
AT1G03800	ERF	DTX-incomp_MCL396_Alyr_TEdenovo-B-R6114-Map4	441	461	+	26.2188	6.15e-10	0.000309	tccgccgctgccgccaccacc
AT5G47220	ERF	DTX-incomp_MCL396_Alyr_TEdenovo-B-R6114-Map4	439	459	+	25.5312	1.32e-09	0.000333	cttccgccgctgccgccacca
AT5G18450	ERF	DTX-incomp_MCL396_Alyr_TEdenovo-B-R6114-Map4	441	455	-	24.4062	1.42e-09	0.000359	GGCGGCAGCGGCGGA
AT5G13910	ERF	DTX-incomp_MCL396_Alyr_TEdenovo-B-R6114-Map4	438	458	+	26.0156	8.49e-10	0.000418	gcttccgccgctgccgccacc
AT5G07310	ERF	DTX-incomp_MCL396_Alyr_TEdenovo-B-R6114-Map4	442	456	+	24.9844	1.68e-09	0.000424	ccgccgctgccgcca
AT1G71450	ERF	DTX-incomp_MCL396_Alyr_TEdenovo-B-R6114-Map4	440	459	+	24.7188	1.84e-09	0.000454	ttccgccgctgccgccacca
AT5G61600	ERF	DTX-incomp_MCL396_Alyr_TEdenovo-B-R6114-Map4	443	461	+	25.8125	1.05e-09	0.000523	cgccgctgccgccaccacc
AT1G72050	C2H2	DTX-incomp_MCL396_Alyr_TEdenovo-B-R6114-Map4	370	388	+	21.395	3.07e-08	0.000617	ccccaccctcctcctccag
AT2G01930	BBR-BPC	DTX-incomp_MCL396_Alyr_TEdenovo-B-R6114-Map4	618	641	+	20.1406	1.65e-08	0.000633	gggaagtagagagagagagaggac
AT5G42520	BBR-BPC	DTX-incomp_MCL396_Alyr_TEdenovo-B-R6114-Map4	620	640	-	21.8493	8.6e-09	0.000732	TCCTCTCTCTCTCTCTACTTC
AT5G25390	ERF	DTX-incomp_MCL396_Alyr_TEdenovo-B-R6114-Map4	441	461	+	23.8696	5.01e-09	0.000814	tccgccgctgccgccaccacc
AT4G27950	ERF	DTX-incomp_MCL396_Alyr_TEdenovo-B-R6114-Map4	439	459	+	25.5735	1.78e-09	0.000874	cttccgccgctgccgccacca
AT1G72050	C2H2	DTX-incomp_MCL396_Alyr_TEdenovo-B-R6114-Map4	706	724	+	19.5546	1.15e-07	0.00149	cttctccttcttcatcctc
AT5G25390	ERF	DTX-incomp_MCL396_Alyr_TEdenovo-B-R6114-Map4	444	464	+	21.5217	2.07e-08	0.0016	gccgctgccgccaccaccaaa
AT3G20310	ERF	DTX-incomp_MCL396_Alyr_TEdenovo-B-R6114-Map4	436	456	+	22.875	1.02e-08	0.00172	tggcttccgccgctgccgcca
AT5G42520	BBR-BPC	DTX-incomp_MCL396_Alyr_TEdenovo-B-R6114-Map4	618	638	-	18.5342	4.2e-08	0.00195	CTCTCTCTCTCTCTACTTCCC
AT1G03800	ERF	DTX-incomp_MCL396_Alyr_TEdenovo-B-R6114-Map4	438	458	+	22.9531	1.2e-08	0.00211	gcttccgccgctgccgccacc
AT5G61600	ERF	DTX-incomp_MCL396_Alyr_TEdenovo-B-R6114-Map4	440	458	+	22.625	1.6e-08	0.00211	ttccgccgctgccgccacc
AT4G38910	BBR-BPC	DTX-incomp_MCL396_Alyr_TEdenovo-B-R6114-Map4	605	634	+	-14.1772	1.04e-07	0.00237	agagttttagatcgggaagtagagagagag
AT1G71450	ERF	DTX-incomp_MCL396_Alyr_TEdenovo-B-R6114-Map4	437	456	+	22.2656	1.47e-08	0.00237	ggcttccgccgctgccgcca
AT5G13910	ERF	DTX-incomp_MCL396_Alyr_TEdenovo-B-R6114-Map4	441	461	+	22.7188	1.44e-08	0.00254	tccgccgctgccgccaccacc
AT4G16750	ERF	DTX-incomp_MCL396_Alyr_TEdenovo-B-R6114-Map4	338	352	+	21.4688	5.12e-09	0.00255	cgccgtcaccgccac
AT4G18450	ERF	DTX-incomp_MCL396_Alyr_TEdenovo-B-R6114-Map4	441	457	-	22.8906	1.51e-08	0.0027	GTGGCGGCAGCGGCGGA
AT5G25190	ERF	DTX-incomp_MCL396_Alyr_TEdenovo-B-R6114-Map4	438	456	-	23.4062	7.31e-09	0.00279	TGGCGGCAGCGGCGGAAGC
AT5G42520	BBR-BPC	DTX-incomp_MCL396_Alyr_TEdenovo-B-R6114-Map4	626	646	-	16.589	9.97e-08	0.003	ACCATGTCCTCTCTCTCTCTC
AT4G18450	ERF	DTX-incomp_MCL396_Alyr_TEdenovo-B-R6114-Map4	444	460	-	22.2344	2.45e-08	0.00303	GTGGTGGCGGCAGCGGC
AT5G42520	BBR-BPC	DTX-incomp_MCL396_Alyr_TEdenovo-B-R6114-Map4	624	644	-	16.0411	1.26e-07	0.00321	CATGTCCTCTCTCTCTCTCTA
AT2G01930	BBR-BPC	DTX-incomp_MCL396_Alyr_TEdenovo-B-R6114-Map4	616	639	+	15.0938	1.73e-07	0.00321	tcgggaagtagagagagagagagg
AT5G61600	ERF	DTX-incomp_MCL396_Alyr_TEdenovo-B-R6114-Map4	335	353	+	21.375	4.08e-08	0.00339	cctcgccgtcaccgccact
AT5G07310	ERF	DTX-incomp_MCL396_Alyr_TEdenovo-B-R6114-Map4	337	351	+	21.3906	3.43e-08	0.00346	tcgccgtcaccgcca
AT5G47220	ERF	DTX-incomp_MCL396_Alyr_TEdenovo-B-R6114-Map4	334	354	+	20.9531	5.47e-08	0.00389	tcctcgccgtcaccgccactg
AT5G25390	ERF	DTX-incomp_MCL396_Alyr_TEdenovo-B-R6114-Map4	435	455	+	18.1739	1.35e-07	0.00402	atggcttccgccgctgccgcc
AT1G72050	C2H2	DTX-incomp_MCL396_Alyr_TEdenovo-B-R6114-Map4	373	391	+	17.1681	5.64e-07	0.00408	caccctcctcctccagttc
AT3G20310	ERF	DTX-incomp_MCL396_Alyr_TEdenovo-B-R6114-Map4	334	354	+	20.5625	6.27e-08	0.00419	tcctcgccgtcaccgccactg
AT3G20310	ERF	DTX-incomp_MCL396_Alyr_TEdenovo-B-R6114-Map4	331	351	+	20.2812	7.72e-08	0.00419	ctatcctcgccgtcaccgcca
AT1G12630	ERF	DTX-incomp_MCL396_Alyr_TEdenovo-B-R6114-Map4	437	457	+	21.4688	8.73e-09	0.00426	ggcttccgccgctgccgccac
AT5G25390	ERF	DTX-incomp_MCL396_Alyr_TEdenovo-B-R6114-Map4	333	353	+	17.5942	1.84e-07	0.00427	atcctcgccgtcaccgccact
AT1G65620	LBD	DTX-incomp_MCL396_Alyr_TEdenovo-B-R6114-Map4	439	459	+	21.4219	3.52e-08	0.00434	cttccgccgctgccgccacca
AT1G65620	LBD	DTX-incomp_MCL396_Alyr_TEdenovo-B-R6114-Map4	436	456	+	21.125	4.36e-08	0.00434	tggcttccgccgctgccgcca
AT4G27950	ERF	DTX-incomp_MCL396_Alyr_TEdenovo-B-R6114-Map4	442	462	+	21.3382	3.54e-08	0.00435	ccgccgctgccgccaccacca
AT5G25390	ERF	DTX-incomp_MCL396_Alyr_TEdenovo-B-R6114-Map4	336	356	+	17.3768	2.06e-07	0.00457	ctcgccgtcaccgccactgtg
AT5G47230	ERF	DTX-incomp_MCL396_Alyr_TEdenovo-B-R6114-Map4	445	459	+	21.0469	4.83e-08	0.00473	ccgctgccgccacca
AT2G45660	MIKC_MADS	DTX-incomp_MCL396_Alyr_TEdenovo-B-R6114-Map4	619	639	-	16.2464	1.27e-06	0.00473	CCTCTCTCTCTCTCTACTTCC
AT4G27950	ERF	DTX-incomp_MCL396_Alyr_TEdenovo-B-R6114-Map4	334	354	+	20.7794	5.07e-08	0.00476	tcctcgccgtcaccgccactg
AT1G71450	ERF	DTX-incomp_MCL396_Alyr_TEdenovo-B-R6114-Map4	335	354	+	19.5312	1.19e-07	0.00491	cctcgccgtcaccgccactg
AT4G27950	ERF	DTX-incomp_MCL396_Alyr_TEdenovo-B-R6114-Map4	340	360	+	20.1029	7.73e-08	0.00542	ccgtcaccgccactgtggctg
AT1G03800	ERF	DTX-incomp_MCL396_Alyr_TEdenovo-B-R6114-Map4	333	353	+	19.8906	1.19e-07	0.00565	atcctcgccgtcaccgccact
AT5G65130	ERF	DTX-incomp_MCL396_Alyr_TEdenovo-B-R6114-Map4	445	459	+	20.8438	5.81e-08	0.00573	ccgctgccgccacca
AT2G45660	MIKC_MADS	DTX-incomp_MCL396_Alyr_TEdenovo-B-R6114-Map4	1830	1850	+	15.971	1.69e-06	0.00575	ccttgctcttttcttttcttt
AT5G65130	ERF	DTX-incomp_MCL396_Alyr_TEdenovo-B-R6114-Map4	448	462	+	20.25	9.03e-08	0.00619	ctgccgccaccacca
AT5G65130	ERF	DTX-incomp_MCL396_Alyr_TEdenovo-B-R6114-Map4	337	351	+	20.1406	9.81e-08	0.00619	tcgccgtcaccgcca
AT5G65130	ERF	DTX-incomp_MCL396_Alyr_TEdenovo-B-R6114-Map4	442	456	+	20.0938	1e-07	0.00619	ccgccgctgccgcca
AT2G01930	BBR-BPC	DTX-incomp_MCL396_Alyr_TEdenovo-B-R6114-Map4	622	645	+	11.5938	7.64e-07	0.00624	agtagagagagagagaggacatgg
AT2G45660	MIKC_MADS	DTX-incomp_MCL396_Alyr_TEdenovo-B-R6114-Map4	700	720	+	15.8116	1.98e-06	0.00632	cttcttcttctccttcttcat
AT4G27950	ERF	DTX-incomp_MCL396_Alyr_TEdenovo-B-R6114-Map4	445	465	+	18.9853	1.52e-07	0.00664	ccgctgccgccaccaccaaat
AT1G72050	C2H2	DTX-incomp_MCL396_Alyr_TEdenovo-B-R6114-Map4	703	721	+	15.7815	1.34e-06	0.00689	cttcttctccttcttcatc
AT5G19790	ERF	DTX-incomp_MCL396_Alyr_TEdenovo-B-R6114-Map4	442	456	+	20.5312	4.6e-08	0.00741	ccgccgctgccgcca
AT2G01930	BBR-BPC	DTX-incomp_MCL396_Alyr_TEdenovo-B-R6114-Map4	620	643	+	10.75	1.08e-06	0.00756	gaagtagagagagagagaggacat
AT5G44210	ERF	DTX-incomp_MCL396_Alyr_TEdenovo-B-R6114-Map4	334	354	-	19.9688	9.05e-08	0.00756	CAGTGGCGGTGACGGCGAGGA
AT2G45660	MIKC_MADS	DTX-incomp_MCL396_Alyr_TEdenovo-B-R6114-Map4	1836	1856	+	15.4493	2.82e-06	0.00765	tcttttcttttctttattctg
AT3G24050	GATA	DTX-incomp_MCL396_Alyr_TEdenovo-B-R6114-Map4	642	656	+	19.3824	1.21e-07	0.00766	atggtaatggtggtg
AT5G47230	ERF	DTX-incomp_MCL396_Alyr_TEdenovo-B-R6114-Map4	448	462	+	19.5469	1.4e-07	0.00784	ctgccgccaccacca
AT5G67190	ERF	DTX-incomp_MCL396_Alyr_TEdenovo-B-R6114-Map4	337	351	+	21.3438	1.62e-08	0.00789	tcgccgtcaccgcca
AT1G72050	C2H2	DTX-incomp_MCL396_Alyr_TEdenovo-B-R6114-Map4	700	718	+	15.2101	1.9e-06	0.00811	cttcttcttctccttcttc
AT3G11020	ERF	DTX-incomp_MCL396_Alyr_TEdenovo-B-R6114-Map4	337	357	-	21.0469	1.67e-08	0.00828	CCACAGTGGCGGTGACGGCGA
AT1G44830	ERF	DTX-incomp_MCL396_Alyr_TEdenovo-B-R6114-Map4	337	351	+	22.3281	1.69e-08	0.00847	tcgccgtcaccgcca
AT1G65620	LBD	DTX-incomp_MCL396_Alyr_TEdenovo-B-R6114-Map4	322	342	+	18.1406	3.23e-07	0.00848	cctcttcctctatcctcgccg
AT5G44210	ERF	DTX-incomp_MCL396_Alyr_TEdenovo-B-R6114-Map4	442	462	-	18.8125	1.89e-07	0.00851	TGGTGGTGGCGGCAGCGGCGG
AT5G17430	AP2	DTX-incomp_MCL396_Alyr_TEdenovo-B-R6114-Map4	695	714	-	16.0253	1.87e-06	0.00861	AAGGAGAAGAAGAAGAGTCA
AT3G23220	ERF	DTX-incomp_MCL396_Alyr_TEdenovo-B-R6114-Map4	445	459	-	19.9219	1.26e-07	0.00864	TGGTGGCGGCAGCGG
AT5G44210	ERF	DTX-incomp_MCL396_Alyr_TEdenovo-B-R6114-Map4	340	360	-	18.5312	2.24e-07	0.00865	CAGCCACAGTGGCGGTGACGG
AT5G44210	ERF	DTX-incomp_MCL396_Alyr_TEdenovo-B-R6114-Map4	445	465	-	18.3906	2.45e-07	0.00865	ATTTGGTGGTGGCGGCAGCGG
AT1G21910	ERF	DTX-incomp_MCL396_Alyr_TEdenovo-B-R6114-Map4	331	350	+	21.0312	4.35e-08	0.00868	ctatcctcgccgtcaccgcc
AT1G21910	ERF	DTX-incomp_MCL396_Alyr_TEdenovo-B-R6114-Map4	442	461	+	20.8281	5.32e-08	0.00868	ccgccgctgccgccaccacc
AT2G40340	ERF	DTX-incomp_MCL396_Alyr_TEdenovo-B-R6114-Map4	336	356	-	18.1029	2.87e-07	0.00904	CACAGTGGCGGTGACGGCGAG
AT1G65620	LBD	DTX-incomp_MCL396_Alyr_TEdenovo-B-R6114-Map4	334	354	+	17.6562	4.38e-07	0.00904	tcctcgccgtcaccgccactg
AT5G17430	AP2	DTX-incomp_MCL396_Alyr_TEdenovo-B-R6114-Map4	618	637	+	15.9367	2.02e-06	0.00906	gggaagtagagagagagaga
AT4G17490	ERF	DTX-incomp_MCL396_Alyr_TEdenovo-B-R6114-Map4	445	465	+	20.125	9.71e-08	0.00911	ccgctgccgccaccaccaaat
AT5G64750	ERF	DTX-incomp_MCL396_Alyr_TEdenovo-B-R6114-Map4	440	458	-	21.4375	3.51e-08	0.00918	GGTGGCGGCAGCGGCGGAA
AT1G53910	ERF	DTX-incomp_MCL396_Alyr_TEdenovo-B-R6114-Map4	439	459	-	20.9688	5.91e-08	0.00944	TGGTGGCGGCAGCGGCGGAAG
AT5G13910	ERF	DTX-incomp_MCL396_Alyr_TEdenovo-B-R6114-Map4	333	353	+	19.125	1.85e-07	0.00947	atcctcgccgtcaccgccact
AT4G28140	ERF	DTX-incomp_MCL396_Alyr_TEdenovo-B-R6114-Map4	331	350	-	20.8125	4.13e-08	0.00955	GGCGGTGACGGCGAGGATAG
AT4G28140	ERF	DTX-incomp_MCL396_Alyr_TEdenovo-B-R6114-Map4	442	461	-	20.125	7.86e-08	0.00955	GGTGGTGGCGGCAGCGGCGG
AT4G28140	ERF	DTX-incomp_MCL396_Alyr_TEdenovo-B-R6114-Map4	436	455	-	19.8125	1.04e-07	0.00955	GGCGGCAGCGGCGGAAGCCA
AT4G38910	BBR-BPC	DTX-incomp_MCL396_Alyr_TEdenovo-B-R6114-Map4	371	400	-	-27.3671	1.74e-06	0.00956	AGAGAAAGGGAACTGGAGGAGGAGGGTGGG
AT4G17490	ERF	DTX-incomp_MCL396_Alyr_TEdenovo-B-R6114-Map4	442	462	+	19.7188	1.23e-07	0.00959	ccgccgctgccgccaccacca
AT5G13910	ERF	DTX-incomp_MCL396_Alyr_TEdenovo-B-R6114-Map4	339	359	+	18.8906	2.15e-07	0.00962	gccgtcaccgccactgtggct
AT5G63090	LBD	DTX-incomp_MCL396_Alyr_TEdenovo-B-R6114-Map4	324	344	+	16.6406	6.3e-07	0.00978	tcttcctctatcctcgccgtc
AT4G38000	Dof	DTX-incomp_MCL400_Alyr_TEdenovo-B-G3677-Map6	2594	2621	-	21.1094	2.27e-09	0.00039	CTTTTCTTCTTCTTCTTTCTTCTTTTTT
AT1G72050	C2H2	DTX-incomp_MCL400_Alyr_TEdenovo-B-G3677-Map6	1948	1966	+	22.3025	1.57e-08	0.000491	ccttttccttttcctcctc
AT1G72050	C2H2	DTX-incomp_MCL400_Alyr_TEdenovo-B-G3677-Map6	1906	1924	+	21.8992	2.13e-08	0.000582	ctttctccttctccttctc
AT2G01930	BBR-BPC	DTX-incomp_MCL400_Alyr_TEdenovo-B-G3677-Map6	1903	1926	-	21.1719	9.85e-09	0.000633	ATGAGAAGGAGAAGGAGAAAGAGA
AT2G45660	MIKC_MADS	DTX-incomp_MCL400_Alyr_TEdenovo-B-G3677-Map6	701	721	+	19.7101	4.34e-09	0.000742	tttctttctctctttcttttt
AT2G45660	MIKC_MADS	DTX-incomp_MCL400_Alyr_TEdenovo-B-G3677-Map6	2580	2600	-	19.5507	6.56e-09	0.000815	CTTTTTTTTTTCTCTCTTTTC
AT1G72050	C2H2	DTX-incomp_MCL400_Alyr_TEdenovo-B-G3677-Map6	1900	1918	+	20.7815	4.82e-08	0.000879	ccttctctttctccttctc
AT1G72050	C2H2	DTX-incomp_MCL400_Alyr_TEdenovo-B-G3677-Map6	1912	1930	+	20.3697	6.51e-08	0.00103	ccttctccttctcattctc
AT2G45660	MIKC_MADS	DTX-incomp_MCL400_Alyr_TEdenovo-B-G3677-Map6	275	295	+	19.0725	1.96e-08	0.00106	cttcttcttctttttttttct
AT2G45660	MIKC_MADS	DTX-incomp_MCL400_Alyr_TEdenovo-B-G3677-Map6	2582	2602	-	18.8841	2.9e-08	0.00106	TTCTTTTTTTTTTCTCTCTTT
AT2G45660	MIKC_MADS	DTX-incomp_MCL400_Alyr_TEdenovo-B-G3677-Map6	2578	2598	-	18.8261	3.24e-08	0.00106	TTTTTTTTTCTCTCTTTTCTC
AT2G45660	MIKC_MADS	DTX-incomp_MCL400_Alyr_TEdenovo-B-G3677-Map6	2586	2606	-	18.7826	3.53e-08	0.00106	TTTCTTCTTTTTTTTTTCTCT
AT5G49300	GATA	DTX-incomp_MCL400_Alyr_TEdenovo-B-G3677-Map6	849	875	-	19.977	1.23e-08	0.00113	CAACGTCACCATCATTGTTACCATCAT
AT5G66940	Dof	DTX-incomp_MCL400_Alyr_TEdenovo-B-G3677-Map6	2588	2616	-	20.4531	3.84e-09	0.00124	CTTCTTCTTCTTTCTTCTTTTTTTTTTCT
AT5G66940	Dof	DTX-incomp_MCL400_Alyr_TEdenovo-B-G3677-Map6	268	296	+	20.3125	4.87e-09	0.00124	tcttcttcttcttcttctttttttttctt
AT2G45660	MIKC_MADS	DTX-incomp_MCL400_Alyr_TEdenovo-B-G3677-Map6	269	289	+	18.4928	6.01e-08	0.00136	cttcttcttcttcttcttttt
AT2G45660	MIKC_MADS	DTX-incomp_MCL400_Alyr_TEdenovo-B-G3677-Map6	1901	1921	+	18.4493	6.49e-08	0.00136	cttctctttctccttctcctt
AT2G45660	MIKC_MADS	DTX-incomp_MCL400_Alyr_TEdenovo-B-G3677-Map6	2584	2604	-	18.2899	8.49e-08	0.00136	TCTTCTTTTTTTTTTCTCTCT
AT2G45660	MIKC_MADS	DTX-incomp_MCL400_Alyr_TEdenovo-B-G3677-Map6	2602	2622	-	18.2899	8.49e-08	0.00136	TCTTTTCTTCTTCTTCTTTCT
AT2G45660	MIKC_MADS	DTX-incomp_MCL400_Alyr_TEdenovo-B-G3677-Map6	2596	2616	-	18.1014	1.15e-07	0.00159	CTTCTTCTTCTTTCTTCTTTT
AT1G49480	B3	DTX-incomp_MCL400_Alyr_TEdenovo-B-G3677-Map6	1616	1630	+	18.3088	1.1e-07	0.0017	accaaaaaaaaaaaa
AT1G49480	B3	DTX-incomp_MCL400_Alyr_TEdenovo-B-G3677-Map6	1619	1633	+	17.9853	2.02e-07	0.0017	aaaaaaaaaaaaaaa
AT2G45660	MIKC_MADS	DTX-incomp_MCL400_Alyr_TEdenovo-B-G3677-Map6	272	292	+	18	1.35e-07	0.00171	cttcttcttcttctttttttt
AT2G45660	MIKC_MADS	DTX-incomp_MCL400_Alyr_TEdenovo-B-G3677-Map6	266	286	+	17.8841	1.61e-07	0.00174	tctcttcttcttcttcttctt
AT2G01930	BBR-BPC	DTX-incomp_MCL400_Alyr_TEdenovo-B-G3677-Map6	1897	1920	-	17.5156	5.79e-08	0.00183	AGGAGAAGGAGAAAGAGAAGGATA
AT2G45660	MIKC_MADS	DTX-incomp_MCL400_Alyr_TEdenovo-B-G3677-Map6	703	723	+	17.7826	1.87e-07	0.00183	tctttctctctttctttttca
AT2G43000	NAC	DTX-incomp_MCL400_Alyr_TEdenovo-B-G3677-Map6	2427	2446	-	22.4062	3.92e-09	0.00191	CGCCGTGAGAACTCCGCCGT
AT2G45660	MIKC_MADS	DTX-incomp_MCL400_Alyr_TEdenovo-B-G3677-Map6	2593	2613	-	17.6377	2.31e-07	0.00198	CTTCTTCTTTCTTCTTTTTTT
AT2G45660	MIKC_MADS	DTX-incomp_MCL400_Alyr_TEdenovo-B-G3677-Map6	2659	2679	-	17.6087	2.4e-07	0.00199	CTTCTTCGTTTCTCTCTGTCT
AT2G01930	BBR-BPC	DTX-incomp_MCL400_Alyr_TEdenovo-B-G3677-Map6	1891	1914	-	16.6719	8.54e-08	0.00216	AGGAGAAAGAGAAGGATAAGGAGA
AT3G55370	Dof	DTX-incomp_MCL400_Alyr_TEdenovo-B-G3677-Map6	1618	1638	-	19.75	5.29e-09	0.00223	TTTACTTTTTTTTTTTTTTTG
AT2G45660	MIKC_MADS	DTX-incomp_MCL400_Alyr_TEdenovo-B-G3677-Map6	2592	2612	-	17.4058	3.17e-07	0.00229	TTCTTCTTTCTTCTTTTTTTT
AT2G01930	BBR-BPC	DTX-incomp_MCL400_Alyr_TEdenovo-B-G3677-Map6	1901	1924	-	16.2188	1.05e-07	0.00231	GAGAAGGAGAAGGAGAAAGAGAAG
AT4G38910	BBR-BPC	DTX-incomp_MCL400_Alyr_TEdenovo-B-G3677-Map6	1902	1931	-	-12.9367	7.72e-08	0.00237	TGAGAATGAGAAGGAGAAGGAGAAAGAGAA
AT4G38910	BBR-BPC	DTX-incomp_MCL400_Alyr_TEdenovo-B-G3677-Map6	1904	1933	-	-14.0506	1.01e-07	0.00237	ACTGAGAATGAGAAGGAGAAGGAGAAAGAG
AT4G38910	BBR-BPC	DTX-incomp_MCL400_Alyr_TEdenovo-B-G3677-Map6	1920	1949	-	-14.2025	1.05e-07	0.00237	GGAGACTGAGACTGAGACTGAGAATGAGAA
AT2G45660	MIKC_MADS	DTX-incomp_MCL400_Alyr_TEdenovo-B-G3677-Map6	278	298	+	17.3333	3.49e-07	0.00238	cttcttctttttttttcttct
AT2G45660	MIKC_MADS	DTX-incomp_MCL400_Alyr_TEdenovo-B-G3677-Map6	1619	1639	-	17.2174	4.06e-07	0.00251	TTTTACTTTTTTTTTTTTTTT
AT2G45660	MIKC_MADS	DTX-incomp_MCL400_Alyr_TEdenovo-B-G3677-Map6	279	299	+	17.2174	4.06e-07	0.00251	ttcttctttttttttcttctc
AT4G38910	BBR-BPC	DTX-incomp_MCL400_Alyr_TEdenovo-B-G3677-Map6	1890	1919	-	-15.7595	1.48e-07	0.00254	GGAGAAGGAGAAAGAGAAGGATAAGGAGAA
AT4G38910	BBR-BPC	DTX-incomp_MCL400_Alyr_TEdenovo-B-G3677-Map6	1898	1927	-	-17.3544	2.1e-07	0.00265	AATGAGAAGGAGAAGGAGAAAGAGAAGGAT
AT2G45660	MIKC_MADS	DTX-incomp_MCL400_Alyr_TEdenovo-B-G3677-Map6	1903	1923	+	17.1304	4.53e-07	0.00268	tctctttctccttctccttct
AT1G49480	B3	DTX-incomp_MCL400_Alyr_TEdenovo-B-G3677-Map6	1618	1632	+	17.3088	4.09e-07	0.00273	caaaaaaaaaaaaaa
AT5G17430	AP2	DTX-incomp_MCL400_Alyr_TEdenovo-B-G3677-Map6	264	283	-	20.0633	1.65e-08	0.00279	AAGAAGAAGAAGAAGAGAGG
AT2G45660	MIKC_MADS	DTX-incomp_MCL400_Alyr_TEdenovo-B-G3677-Map6	2589	2609	-	17.029	5.15e-07	0.00288	TTCTTTCTTCTTTTTTTTTTC
AT2G45660	MIKC_MADS	DTX-incomp_MCL400_Alyr_TEdenovo-B-G3677-Map6	2599	2619	-	17	5.33e-07	0.0029	TTTCTTCTTCTTCTTTCTTCT
AT4G38000	Dof	DTX-incomp_MCL400_Alyr_TEdenovo-B-G3677-Map6	263	290	+	19.2344	3.33e-08	0.00292	tcctctcttcttcttcttcttctttttt
AT1G72050	C2H2	DTX-incomp_MCL400_Alyr_TEdenovo-B-G3677-Map6	1894	1912	+	17.8992	3.5e-07	0.00314	ccttatccttctctttctc
AT2G01930	BBR-BPC	DTX-incomp_MCL400_Alyr_TEdenovo-B-G3677-Map6	701	724	-	15.2031	1.65e-07	0.00321	CTGAAAAAGAAAGAGAGAAAGAAA
AT2G01930	BBR-BPC	DTX-incomp_MCL400_Alyr_TEdenovo-B-G3677-Map6	409	432	-	14.8906	1.89e-07	0.00321	GATGGAGAAAAAGAAATAGAGAGG
AT5G42520	BBR-BPC	DTX-incomp_MCL400_Alyr_TEdenovo-B-G3677-Map6	696	716	+	15.6986	1.46e-07	0.00323	accattttctttctctctttc
AT2G01930	BBR-BPC	DTX-incomp_MCL400_Alyr_TEdenovo-B-G3677-Map6	1909	1932	-	14.5312	2.22e-07	0.0033	CTGAGAATGAGAAGGAGAAGGAGA
AT4G38910	BBR-BPC	DTX-incomp_MCL400_Alyr_TEdenovo-B-G3677-Map6	1892	1921	-	-19.038	3.05e-07	0.00346	AAGGAGAAGGAGAAAGAGAAGGATAAGGAG
AT4G38910	BBR-BPC	DTX-incomp_MCL400_Alyr_TEdenovo-B-G3677-Map6	1900	1929	-	-19.0506	3.06e-07	0.00346	AGAATGAGAAGGAGAAGGAGAAAGAGAAGG
AT1G49480	B3	DTX-incomp_MCL400_Alyr_TEdenovo-B-G3677-Map6	1617	1631	+	17.0294	5.92e-07	0.00349	ccaaaaaaaaaaaaa
AT2G01930	BBR-BPC	DTX-incomp_MCL400_Alyr_TEdenovo-B-G3677-Map6	699	722	-	14.3125	2.44e-07	0.00352	GAAAAAGAAAGAGAGAAAGAAAAT
AT1G72050	C2H2	DTX-incomp_MCL400_Alyr_TEdenovo-B-G3677-Map6	1888	1906	+	17.5042	4.54e-07	0.00353	tcttctccttatccttctc
AT2G45660	MIKC_MADS	DTX-incomp_MCL400_Alyr_TEdenovo-B-G3677-Map6	2590	2610	-	16.7246	7.42e-07	0.00365	CTTCTTTCTTCTTTTTTTTTT
AT5G02460	Dof	DTX-incomp_MCL400_Alyr_TEdenovo-B-G3677-Map6	2594	2614	+	18.6406	3.59e-08	0.00382	aaaaaagaagaaagaagaaga
AT2G01930	BBR-BPC	DTX-incomp_MCL400_Alyr_TEdenovo-B-G3677-Map6	1945	1968	-	13.6875	3.19e-07	0.00394	GAGAGGAGGAAAAGGAAAAGGAGA
AT1G72050	C2H2	DTX-incomp_MCL400_Alyr_TEdenovo-B-G3677-Map6	1945	1963	+	17.2857	5.23e-07	0.00396	tctccttttccttttcctc
AT5G42520	BBR-BPC	DTX-incomp_MCL400_Alyr_TEdenovo-B-G3677-Map6	1904	1924	+	14.8219	2.12e-07	0.00416	ctctttctccttctccttctc
AT1G49480	B3	DTX-incomp_MCL400_Alyr_TEdenovo-B-G3677-Map6	1620	1634	+	16.8235	7.48e-07	0.00417	aaaaaaaaaaaaaag
AT5G17430	AP2	DTX-incomp_MCL400_Alyr_TEdenovo-B-G3677-Map6	2591	2610	+	19.2025	6.07e-08	0.00433	aaaaaaaaagaagaaagaag
AT5G17430	AP2	DTX-incomp_MCL400_Alyr_TEdenovo-B-G3677-Map6	2605	2624	+	19.0886	7.03e-08	0.00433	aagaagaagaagaaaagaga
AT5G17430	AP2	DTX-incomp_MCL400_Alyr_TEdenovo-B-G3677-Map6	281	300	-	18.6709	1.19e-07	0.00443	GGAGAAGAAAAAAAAAGAAG
AT5G17430	AP2	DTX-incomp_MCL400_Alyr_TEdenovo-B-G3677-Map6	703	722	-	18.4051	1.64e-07	0.00443	GAAAAAGAAAGAGAGAAAGA
AT5G17430	AP2	DTX-incomp_MCL400_Alyr_TEdenovo-B-G3677-Map6	701	720	-	18.3165	1.82e-07	0.00443	AAAAGAAAGAGAGAAAGAAA
AT5G17430	AP2	DTX-incomp_MCL400_Alyr_TEdenovo-B-G3677-Map6	2589	2608	+	18.3165	1.82e-07	0.00443	gaaaaaaaaaagaagaaaga
AT2G01930	BBR-BPC	DTX-incomp_MCL400_Alyr_TEdenovo-B-G3677-Map6	697	720	-	13.2812	3.79e-07	0.00446	AAAAGAAAGAGAGAAAGAAAATGG
AT2G45660	MIKC_MADS	DTX-incomp_MCL400_Alyr_TEdenovo-B-G3677-Map6	1877	1897	+	16.4203	1.05e-06	0.00449	cttctgcttcttcttctcctt
AT2G45660	MIKC_MADS	DTX-incomp_MCL400_Alyr_TEdenovo-B-G3677-Map6	277	297	+	16.3768	1.1e-06	0.00451	tcttcttctttttttttcttc
AT4G38910	BBR-BPC	DTX-incomp_MCL400_Alyr_TEdenovo-B-G3677-Map6	1914	1943	-	-21.3418	5.04e-07	0.00453	TGAGACTGAGACTGAGAATGAGAAGGAGAA
AT4G38910	BBR-BPC	DTX-incomp_MCL400_Alyr_TEdenovo-B-G3677-Map6	1926	1955	-	-21.3797	5.08e-07	0.00453	GGAAAAGGAGACTGAGACTGAGACTGAGAA
AT1G72050	C2H2	DTX-incomp_MCL400_Alyr_TEdenovo-B-G3677-Map6	266	284	+	16.916	6.63e-07	0.00453	tctcttcttcttcttcttc
AT2G01930	BBR-BPC	DTX-incomp_MCL400_Alyr_TEdenovo-B-G3677-Map6	1911	1934	-	13.0938	4.1e-07	0.00454	GACTGAGAATGAGAAGGAGAAGGA
AT5G42520	BBR-BPC	DTX-incomp_MCL400_Alyr_TEdenovo-B-G3677-Map6	1898	1918	+	14.3562	2.56e-07	0.00468	atccttctctttctccttctc
AT2G45660	MIKC_MADS	DTX-incomp_MCL400_Alyr_TEdenovo-B-G3677-Map6	281	301	+	16.3188	1.17e-06	0.00469	cttctttttttttcttctcca
AT2G45660	MIKC_MADS	DTX-incomp_MCL400_Alyr_TEdenovo-B-G3677-Map6	271	291	+	16.2899	1.21e-06	0.00469	tcttcttcttcttcttttttt
AT5G17430	AP2	DTX-incomp_MCL400_Alyr_TEdenovo-B-G3677-Map6	2579	2598	+	17.8101	3.26e-07	0.00471	agaaaagagagaaaaaaaaa
AT2G45660	MIKC_MADS	DTX-incomp_MCL400_Alyr_TEdenovo-B-G3677-Map6	409	429	+	16.2464	1.27e-06	0.00473	cctctctatttctttttctcc
AT2G01930	BBR-BPC	DTX-incomp_MCL400_Alyr_TEdenovo-B-G3677-Map6	2585	2608	+	12.875	4.5e-07	0.0048	gagagaaaaaaaaaagaagaaaga
AT5G17430	AP2	DTX-incomp_MCL400_Alyr_TEdenovo-B-G3677-Map6	1905	1924	-	17.6582	3.85e-07	0.00483	GAGAAGGAGAAGGAGAAAGA
AT5G17430	AP2	DTX-incomp_MCL400_Alyr_TEdenovo-B-G3677-Map6	2587	2606	+	17.6076	4.06e-07	0.00483	gagaaaaaaaaaagaagaaa
AT5G17430	AP2	DTX-incomp_MCL400_Alyr_TEdenovo-B-G3677-Map6	2597	2616	+	17.5823	4.17e-07	0.00483	aaagaagaaagaagaagaag
AT5G17430	AP2	DTX-incomp_MCL400_Alyr_TEdenovo-B-G3677-Map6	2584	2603	+	17.5696	4.23e-07	0.00483	agagagaaaaaaaaaagaag
AT5G17430	AP2	DTX-incomp_MCL400_Alyr_TEdenovo-B-G3677-Map6	259	278	-	17.557	4.29e-07	0.00483	GAAGAAGAAGAGAGGAGAGG
AT4G38910	BBR-BPC	DTX-incomp_MCL400_Alyr_TEdenovo-B-G3677-Map6	1908	1937	-	-21.9367	5.68e-07	0.00484	TGAGACTGAGAATGAGAAGGAGAAGGAGAA
AT5G17430	AP2	DTX-incomp_MCL400_Alyr_TEdenovo-B-G3677-Map6	2594	2613	+	17.481	4.65e-07	0.00489	aaaaaagaagaaagaagaag
AT2G01930	BBR-BPC	DTX-incomp_MCL400_Alyr_TEdenovo-B-G3677-Map6	1899	1922	-	12.75	4.74e-07	0.00489	GAAGGAGAAGGAGAAAGAGAAGGA
AT4G38910	BBR-BPC	DTX-incomp_MCL400_Alyr_TEdenovo-B-G3677-Map6	2602	2631	+	-22.2152	6.03e-07	0.00489	agaaagaagaagaagaaaagagattgaaag
AT1G72050	C2H2	DTX-incomp_MCL400_Alyr_TEdenovo-B-G3677-Map6	1903	1921	+	16.563	8.27e-07	0.00515	tctctttctccttctcctt
AT2G01930	BBR-BPC	DTX-incomp_MCL400_Alyr_TEdenovo-B-G3677-Map6	405	428	-	12.2969	5.73e-07	0.0054	GAGAAAAAGAAATAGAGAGGAAAT
AT2G01930	BBR-BPC	DTX-incomp_MCL400_Alyr_TEdenovo-B-G3677-Map6	1905	1928	-	12.2812	5.76e-07	0.0054	GAATGAGAAGGAGAAGGAGAAAGA
AT4G38910	BBR-BPC	DTX-incomp_MCL400_Alyr_TEdenovo-B-G3677-Map6	1884	1913	-	-23.3544	7.6e-07	0.00592	GGAGAAAGAGAAGGATAAGGAGAAGAAGAA
AT2G01930	BBR-BPC	DTX-incomp_MCL400_Alyr_TEdenovo-B-G3677-Map6	1915	1938	-	11.9219	6.68e-07	0.00593	CTGAGACTGAGAATGAGAAGGAGA
AT2G01930	BBR-BPC	DTX-incomp_MCL400_Alyr_TEdenovo-B-G3677-Map6	55	78	-	11.8594	6.86e-07	0.00593	GAGAGGGGTAGTGAGAATAAGTGA
AT2G01930	BBR-BPC	DTX-incomp_MCL400_Alyr_TEdenovo-B-G3677-Map6	407	430	-	11.8281	6.94e-07	0.00593	TGGAGAAAAAGAAATAGAGAGGAA
AT2G45660	MIKC_MADS	DTX-incomp_MCL400_Alyr_TEdenovo-B-G3677-Map6	1891	1911	+	15.913	1.79e-06	0.00595	tctccttatccttctctttct
AT2G45660	MIKC_MADS	DTX-incomp_MCL400_Alyr_TEdenovo-B-G3677-Map6	2587	2607	-	15.8986	1.82e-06	0.00595	CTTTCTTCTTTTTTTTTTCTC
AT5G17430	AP2	DTX-incomp_MCL400_Alyr_TEdenovo-B-G3677-Map6	2602	2621	+	17.0506	7.18e-07	0.00596	agaaagaagaagaagaaaag
AT5G17430	AP2	DTX-incomp_MCL400_Alyr_TEdenovo-B-G3677-Map6	278	297	-	16.9747	7.74e-07	0.00615	GAAGAAAAAAAAAGAAGAAG
AT5G17430	AP2	DTX-incomp_MCL400_Alyr_TEdenovo-B-G3677-Map6	275	294	-	16.7848	9.29e-07	0.00643	GAAAAAAAAAGAAGAAGAAG
AT5G17430	AP2	DTX-incomp_MCL400_Alyr_TEdenovo-B-G3677-Map6	2581	2600	+	16.7722	9.4e-07	0.00643	aaaagagagaaaaaaaaaag
AT4G38910	BBR-BPC	DTX-incomp_MCL400_Alyr_TEdenovo-B-G3677-Map6	1922	1951	-	-24.0253	8.76e-07	0.00646	AAGGAGACTGAGACTGAGACTGAGAATGAG
AT2G45660	MIKC_MADS	DTX-incomp_MCL400_Alyr_TEdenovo-B-G3677-Map6	263	283	+	15.6957	2.22e-06	0.00682	tcctctcttcttcttcttctt
AT5G17430	AP2	DTX-incomp_MCL400_Alyr_TEdenovo-B-G3677-Map6	1903	1922	-	16.6456	1.06e-06	0.00686	GAAGGAGAAGGAGAAAGAGA
AT5G17430	AP2	DTX-incomp_MCL400_Alyr_TEdenovo-B-G3677-Map6	705	724	-	16.5949	1.11e-06	0.00686	CTGAAAAAGAAAGAGAGAAA
AT5G42520	BBR-BPC	DTX-incomp_MCL400_Alyr_TEdenovo-B-G3677-Map6	700	720	+	12.8493	4.7e-07	0.00687	ttttctttctctctttctttt
AT2G45660	MIKC_MADS	DTX-incomp_MCL400_Alyr_TEdenovo-B-G3677-Map6	260	280	+	15.6522	2.32e-06	0.00703	ctctcctctcttcttcttctt
AT4G38910	BBR-BPC	DTX-incomp_MCL400_Alyr_TEdenovo-B-G3677-Map6	1906	1935	-	-24.9873	1.07e-06	0.00704	AGACTGAGAATGAGAAGGAGAAGGAGAAAG
AT4G38910	BBR-BPC	DTX-incomp_MCL400_Alyr_TEdenovo-B-G3677-Map6	2580	2609	+	-25	1.07e-06	0.00704	gaaaagagagaaaaaaaaaagaagaaagaa
AT1G72050	C2H2	DTX-incomp_MCL400_Alyr_TEdenovo-B-G3677-Map6	1909	1927	+	15.6975	1.41e-06	0.00718	tctccttctccttctcatt
AT2G45660	MIKC_MADS	DTX-incomp_MCL400_Alyr_TEdenovo-B-G3677-Map6	2600	2620	-	15.6087	2.42e-06	0.00724	TTTTCTTCTTCTTCTTTCTTC
AT2G45660	MIKC_MADS	DTX-incomp_MCL400_Alyr_TEdenovo-B-G3677-Map6	262	282	+	15.5942	2.45e-06	0.0073	ctcctctcttcttcttcttct
AT2G45660	MIKC_MADS	DTX-incomp_MCL400_Alyr_TEdenovo-B-G3677-Map6	1883	1903	+	15.5652	2.52e-06	0.00737	cttcttcttctccttatcctt
AT2G01930	BBR-BPC	DTX-incomp_MCL400_Alyr_TEdenovo-B-G3677-Map6	695	718	-	11.0625	9.48e-07	0.00738	AAGAAAGAGAGAAAGAAAATGGTC
AT1G72050	C2H2	DTX-incomp_MCL400_Alyr_TEdenovo-B-G3677-Map6	805	823	-	15.5714	1.53e-06	0.00738	CGGCCTCTTCGACCTCTTC
AT5G42520	BBR-BPC	DTX-incomp_MCL400_Alyr_TEdenovo-B-G3677-Map6	2658	2678	-	12.2466	5.96e-07	0.00743	TTCTTCGTTTCTCTCTGTCTC
AT2G45660	MIKC_MADS	DTX-incomp_MCL400_Alyr_TEdenovo-B-G3677-Map6	697	717	+	15.4783	2.74e-06	0.00753	ccattttctttctctctttct
AT2G01930	BBR-BPC	DTX-incomp_MCL400_Alyr_TEdenovo-B-G3677-Map6	1895	1918	-	10.875	1.02e-06	0.00756	GAGAAGGAGAAAGAGAAGGATAAG
AT1G72050	C2H2	DTX-incomp_MCL400_Alyr_TEdenovo-B-G3677-Map6	1874	1892	+	15.479	1.62e-06	0.00762	cttcttctgcttcttcttc
AT1G72050	C2H2	DTX-incomp_MCL400_Alyr_TEdenovo-B-G3677-Map6	324	342	+	15.4538	1.64e-06	0.00762	cttcttcttcttctccatc
AT2G45660	MIKC_MADS	DTX-incomp_MCL400_Alyr_TEdenovo-B-G3677-Map6	1945	1965	+	15.4348	2.85e-06	0.00771	tctccttttccttttcctcct
AT4G38910	BBR-BPC	DTX-incomp_MCL400_Alyr_TEdenovo-B-G3677-Map6	1910	1939	-	-25.5823	1.2e-06	0.00772	ACTGAGACTGAGAATGAGAAGGAGAAGGAG
AT1G49480	B3	DTX-incomp_MCL400_Alyr_TEdenovo-B-G3677-Map6	2585	2599	+	15.8971	2.11e-06	0.008	gagagaaaaaaaaaa
AT2G01930	BBR-BPC	DTX-incomp_MCL400_Alyr_TEdenovo-B-G3677-Map6	1893	1916	-	10.5625	1.16e-06	0.00802	GAAGGAGAAAGAGAAGGATAAGGA
AT2G45660	MIKC_MADS	DTX-incomp_MCL400_Alyr_TEdenovo-B-G3677-Map6	2665	2685	-	15.3188	3.18e-06	0.00803	TTTCATCTTCTTCGTTTCTCT
AT2G45660	MIKC_MADS	DTX-incomp_MCL400_Alyr_TEdenovo-B-G3677-Map6	321	341	+	15.3043	3.22e-06	0.0081	tctcttcttcttcttctccat
AT5G42520	BBR-BPC	DTX-incomp_MCL400_Alyr_TEdenovo-B-G3677-Map6	698	718	+	11.4521	8.1e-07	0.00828	cattttctttctctctttctt
AT2G01930	BBR-BPC	DTX-incomp_MCL400_Alyr_TEdenovo-B-G3677-Map6	1885	1908	-	10.2344	1.32e-06	0.00846	AAGAGAAGGATAAGGAGAAGAAGA
AT2G45660	MIKC_MADS	DTX-incomp_MCL400_Alyr_TEdenovo-B-G3677-Map6	2585	2605	-	15.2174	3.49e-06	0.00855	TTCTTCTTTTTTTTTTCTCTC
AT2G01930	BBR-BPC	DTX-incomp_MCL400_Alyr_TEdenovo-B-G3677-Map6	63	86	-	9.9375	1.49e-06	0.00869	TTGGGAAGGAGAGGGGTAGTGAGA
AT2G01930	BBR-BPC	DTX-incomp_MCL400_Alyr_TEdenovo-B-G3677-Map6	61	84	-	9.82812	1.55e-06	0.00881	GGGAAGGAGAGGGGTAGTGAGAAT
AT5G17430	AP2	DTX-incomp_MCL400_Alyr_TEdenovo-B-G3677-Map6	699	718	-	15.9367	2.02e-06	0.00906	AAGAAAGAGAGAAAGAAAAT
AT2G45660	MIKC_MADS	DTX-incomp_MCL400_Alyr_TEdenovo-B-G3677-Map6	2489	2509	-	15.1304	3.78e-06	0.0091	GTCCTCTCTCTTCTTCTTCGT
AT2G01930	BBR-BPC	DTX-incomp_MCL400_Alyr_TEdenovo-B-G3677-Map6	2660	2683	+	9.57812	1.71e-06	0.00927	gacagagagaaacgaagaagatga
AT2G45660	MIKC_MADS	DTX-incomp_MCL400_Alyr_TEdenovo-B-G3677-Map6	1948	1968	+	15.058	4.03e-06	0.00936	ccttttccttttcctcctctc
AT4G38000	Dof	DTX-incomp_MCL400_Alyr_TEdenovo-B-G3677-Map6	2579	2606	-	17.9062	1.67e-07	0.00956	TTTCTTCTTTTTTTTTTCTCTCTTTTCT
AT1G72050	C2H2	DTX-incomp_MCL400_Alyr_TEdenovo-B-G3677-Map6	1918	1936	+	14.6639	2.63e-06	0.01	ccttctcattctcagtctc
AT2G43000	NAC	DTX-incomp_MCL400_Alyr_TEdenovo-B-G3677-Map6	2441	2460	-	20.6094	4.12e-08	0.01	CGCCGTGAGAAATCCGCCGT
AT1G72050	C2H2	DTX-incomp_MCL552_Alyr_TEdenovo-B-R1393-Map5_reversed	2185	2203	+	25.2185	1.54e-09	0.000108	catcctcctcctcctcagc
AT1G72050	C2H2	DTX-incomp_MCL552_Alyr_TEdenovo-B-R1393-Map5_reversed	2182	2200	+	22.9244	9.72e-09	0.000399	tagcatcctcctcctcctc
AT1G72050	C2H2	DTX-incomp_MCL552_Alyr_TEdenovo-B-R1393-Map5_reversed	2188	2206	+	18.1765	2.92e-07	0.00271	cctcctcctcctcagctag
AT5G25390	ERF	DTX-incomp_MCL552_Alyr_TEdenovo-B-R1393-Map5_reversed	2184	2204	+	18.1304	1.38e-07	0.00402	gcatcctcctcctcctcagct
AT1G72050	C2H2	DTX-incomp_MCL552_Alyr_TEdenovo-B-R1393-Map5_reversed	806	824	-	16.8403	6.95e-07	0.00462	CATCCTCCATTTTCTCCTC
AT2G01930	BBR-BPC	DTX-incomp_MCL552_Alyr_TEdenovo-B-R1393-Map5_reversed	2243	2266	-	10.8906	1.02e-06	0.00756	AAGAGGAAGACAAAGGTTGAGAGA
AT5G63090	LBD	DTX-incomp_MCL552_Alyr_TEdenovo-B-R1393-Map5_reversed	2184	2204	+	17.4219	4e-07	0.00843	gcatcctcctcctcctcagct
AT1G72050	C2H2	DTX-incomp_MCL552_Alyr_TEdenovo-B-R1393-Map5_reversed	866	884	-	15.0924	2.04e-06	0.00851	CCAGCTCCTCCACATTCTC
AT1G72050	C2H2	DTX-incomp_MCL552_Alyr_TEdenovo-B-R1393-Map5_reversed	803	821	-	14.9412	2.23e-06	0.00894	CCTCCATTTTCTCCTCCAT
AT5G63090	LBD	DTX-incomp_MCL552_Alyr_TEdenovo-B-R1393-Map5_reversed	2187	2207	+	16.7031	6.07e-07	0.00978	tcctcctcctcctcagctaga
AT1G72050	C2H2	DTX-incomp_MCL622_Alyr_TEdenovo-B-G1708-Map3	305	323	+	20.2269	7.2e-08	0.00104	cctcttcttcttcttcttc
AT2G45660	MIKC_MADS	DTX-incomp_MCL622_Alyr_TEdenovo-B-G1708-Map3	308	328	+	17.6667	2.21e-07	0.00198	cttcttcttcttcttctcttc
AT2G45660	MIKC_MADS	DTX-incomp_MCL622_Alyr_TEdenovo-B-G1708-Map3	302	322	+	17.2609	3.84e-07	0.00248	tttcctcttcttcttcttctt
AT2G45660	MIKC_MADS	DTX-incomp_MCL622_Alyr_TEdenovo-B-G1708-Map3	305	325	+	17.1159	4.62e-07	0.0027	cctcttcttcttcttcttctc
AT1G72050	C2H2	DTX-incomp_MCL622_Alyr_TEdenovo-B-G1708-Map3	302	320	+	17.4958	4.56e-07	0.00353	tttcctcttcttcttcttc
AT2G45660	MIKC_MADS	DTX-incomp_MCL622_Alyr_TEdenovo-B-G1708-Map3	295	315	+	16.5797	8.76e-07	0.00403	cctcttctttcctcttcttct
AT2G45660	MIKC_MADS	DTX-incomp_MCL622_Alyr_TEdenovo-B-G1708-Map3	279	299	+	16.5072	9.51e-07	0.0043	cttcttcttcttctttcctct
AT5G17430	AP2	DTX-incomp_MCL622_Alyr_TEdenovo-B-G1708-Map3	288	307	-	18.8354	9.71e-08	0.00443	AGGAAAGAAGAGGAAAGAAG
AT5G17430	AP2	DTX-incomp_MCL622_Alyr_TEdenovo-B-G1708-Map3	298	317	-	18.2785	1.9e-07	0.00443	GAAGAAGAAGAGGAAAGAAG
AT2G45660	MIKC_MADS	DTX-incomp_MCL622_Alyr_TEdenovo-B-G1708-Map3	276	296	+	16.3768	1.1e-06	0.00451	gcccttcttcttcttctttcc
AT5G17430	AP2	DTX-incomp_MCL622_Alyr_TEdenovo-B-G1708-Map3	285	304	-	17.7722	3.39e-07	0.00471	AAAGAAGAGGAAAGAAGAAG
AT2G45660	MIKC_MADS	DTX-incomp_MCL622_Alyr_TEdenovo-B-G1708-Map3	310	330	+	16.1014	1.48e-06	0.00535	tcttcttcttcttctcttctt
AT2G45660	MIKC_MADS	DTX-incomp_MCL622_Alyr_TEdenovo-B-G1708-Map3	299	319	+	16.029	1.59e-06	0.00561	ttctttcctcttcttcttctt
AT5G17430	AP2	DTX-incomp_MCL622_Alyr_TEdenovo-B-G1708-Map3	295	314	-	17.1392	6.58e-07	0.00574	GAAGAAGAGGAAAGAAGAGG
AT2G45660	MIKC_MADS	DTX-incomp_MCL622_Alyr_TEdenovo-B-G1708-Map3	286	306	+	15.8986	1.82e-06	0.00595	ttcttctttcctcttctttcc
AT2G45660	MIKC_MADS	DTX-incomp_MCL622_Alyr_TEdenovo-B-G1708-Map3	285	305	+	15.8841	1.84e-06	0.00595	cttcttctttcctcttctttc
AT1G72050	C2H2	DTX-incomp_MCL622_Alyr_TEdenovo-B-G1708-Map3	1105	1123	-	15.4622	1.63e-06	0.00762	CTTCTTCTTCTTCTTCACC
AT2G45660	MIKC_MADS	DTX-incomp_MCL622_Alyr_TEdenovo-B-G1708-Map3	296	316	+	15.2609	3.36e-06	0.00826	ctcttctttcctcttcttctt
AT5G17430	AP2	DTX-incomp_MCL622_Alyr_TEdenovo-B-G1708-Map3	300	319	-	16.1519	1.67e-06	0.00854	AAGAAGAAGAAGAGGAAAGA
AT2G01930	BBR-BPC	DTX-incomp_MCL622_Alyr_TEdenovo-B-G1708-Map3	310	333	-	10.0625	1.41e-06	0.00869	GTGAAGAAGAGAAGAAGAAGAAGA
AT2G45660	MIKC_MADS	DTX-incomp_MCL622_Alyr_TEdenovo-B-G1708-Map3	301	321	+	15.1159	3.83e-06	0.0091	ctttcctcttcttcttcttct
AT4G38910	BBR-BPC	DTX-incomp_MCL692_Alyr_TEdenovo-B-G3531-Map3	2413	2442	+	-14.8481	1.21e-07	0.00237	agtgagatcgaaaggatgagagagggagac
AT4G38910	BBR-BPC	DTX-incomp_MCL692_Alyr_TEdenovo-B-G3531-Map3	2411	2440	+	-16.4304	1.72e-07	0.00262	acagtgagatcgaaaggatgagagagggag
AT1G18960	MYB_related	DTX-incomp_MCL692_Alyr_TEdenovo-B-G3531-Map3	1032	1053	+	18.7808	2.29e-08	0.00266	caacaacaacaacaaccagatc
AT2G01930	BBR-BPC	DTX-incomp_MCL692_Alyr_TEdenovo-B-G3531-Map3	2412	2435	+	9.92188	1.49e-06	0.00869	cagtgagatcgaaaggatgagaga
AT2G01930	BBR-BPC	DTX-incomp_MCL706_Alyr_TEdenovo-B-G3965-Map3	3280	3303	+	21.0625	1.04e-08	0.000633	gggtgagagacagagagaaagggg
AT2G45660	MIKC_MADS	DTX-incomp_MCL706_Alyr_TEdenovo-B-G3965-Map3	3348	3368	+	19.1449	1.69e-08	0.00106	tttttttttctttttctcttt
AT2G45660	MIKC_MADS	DTX-incomp_MCL706_Alyr_TEdenovo-B-G3965-Map3	3346	3366	+	19.0145	2.22e-08	0.00106	tttttttttttctttttctct
AT2G45660	MIKC_MADS	DTX-incomp_MCL706_Alyr_TEdenovo-B-G3965-Map3	3344	3364	+	18.7391	3.84e-08	0.00106	gttttttttttttctttttct
AT1G49480	B3	DTX-incomp_MCL706_Alyr_TEdenovo-B-G3965-Map3	1391	1405	+	18.9559	1.69e-08	0.0017	gacaaaaaaaaaaaa
AT1G49480	B3	DTX-incomp_MCL706_Alyr_TEdenovo-B-G3965-Map3	1394	1408	+	17.9853	2.02e-07	0.0017	aaaaaaaaaaaaaaa
AT2G01930	BBR-BPC	DTX-incomp_MCL706_Alyr_TEdenovo-B-G3965-Map3	3284	3307	+	17.3281	6.32e-08	0.00188	gagagacagagagaaaggggctgc
AT1G49480	B3	DTX-incomp_MCL706_Alyr_TEdenovo-B-G3965-Map3	1392	1406	+	17.7059	2.9e-07	0.00223	acaaaaaaaaaaaaa
AT4G38910	BBR-BPC	DTX-incomp_MCL706_Alyr_TEdenovo-B-G3965-Map3	3043	3072	+	-12.3671	6.77e-08	0.00237	agattgagagtgggagaacgagacatagac
AT4G38910	BBR-BPC	DTX-incomp_MCL706_Alyr_TEdenovo-B-G3965-Map3	3265	3294	+	-14.9241	1.22e-07	0.00237	agagattgagcggctgggtgagagacagag
AT2G45660	MIKC_MADS	DTX-incomp_MCL706_Alyr_TEdenovo-B-G3965-Map3	3430	3450	+	17.2029	4.13e-07	0.00251	ttttcttctctcttttttctt
AT4G38910	BBR-BPC	DTX-incomp_MCL706_Alyr_TEdenovo-B-G3965-Map3	3031	3060	+	-17.2152	2.04e-07	0.00265	gaagagggaacgagattgagagtgggagaa
AT4G38910	BBR-BPC	DTX-incomp_MCL706_Alyr_TEdenovo-B-G3965-Map3	3041	3070	+	-17.3924	2.12e-07	0.00265	cgagattgagagtgggagaacgagacatag
AT1G49480	B3	DTX-incomp_MCL706_Alyr_TEdenovo-B-G3965-Map3	1393	1407	+	17.3088	4.09e-07	0.00273	caaaaaaaaaaaaaa
AT1G49480	B3	DTX-incomp_MCL706_Alyr_TEdenovo-B-G3965-Map3	1396	1410	+	17.2647	4.6e-07	0.00291	aaaaaaaaaaaaaca
AT5G42520	BBR-BPC	DTX-incomp_MCL706_Alyr_TEdenovo-B-G3965-Map3	3282	3302	-	15.8356	1.38e-07	0.00321	CCCTTTCTCTCTGTCTCTCAC
AT4G38910	BBR-BPC	DTX-incomp_MCL706_Alyr_TEdenovo-B-G3965-Map3	3279	3308	+	-19.0759	3.08e-07	0.00346	tgggtgagagacagagagaaaggggctgcg
AT2G45660	MIKC_MADS	DTX-incomp_MCL706_Alyr_TEdenovo-B-G3965-Map3	3350	3370	+	16.7826	6.93e-07	0.00348	tttttttctttttctctttga
AT1G51600	GATA	DTX-incomp_MCL706_Alyr_TEdenovo-B-G3965-Map3	3010	3028	-	18.3014	1.5e-07	0.0037	AATCGTCCTCATCTTCATC
AT2G45660	MIKC_MADS	DTX-incomp_MCL706_Alyr_TEdenovo-B-G3965-Map3	3345	3365	+	16.6812	7.8e-07	0.00377	ttttttttttttctttttctc
AT2G45660	MIKC_MADS	DTX-incomp_MCL706_Alyr_TEdenovo-B-G3965-Map3	3422	3442	+	16.5652	8.9e-07	0.00406	tttctctattttcttctctct
AT1G49480	B3	DTX-incomp_MCL706_Alyr_TEdenovo-B-G3965-Map3	3345	3359	-	16.7794	7.88e-07	0.00421	AAGAAAAAAAAAAAA
AT1G49480	B3	DTX-incomp_MCL706_Alyr_TEdenovo-B-G3965-Map3	3347	3361	-	16.7353	8.35e-07	0.00428	AAAAGAAAAAAAAAA
AT4G38910	BBR-BPC	DTX-incomp_MCL706_Alyr_TEdenovo-B-G3965-Map3	3261	3290	+	-20.4684	4.17e-07	0.00428	agacagagattgagcggctgggtgagagac
AT5G17430	AP2	DTX-incomp_MCL706_Alyr_TEdenovo-B-G3965-Map3	3313	3332	+	18.1013	2.34e-07	0.00443	agagagaaagaagagagagg
AT5G17430	AP2	DTX-incomp_MCL706_Alyr_TEdenovo-B-G3965-Map3	3346	3365	-	18.0759	2.41e-07	0.00443	GAGAAAAAGAAAAAAAAAAA
AT2G01930	BBR-BPC	DTX-incomp_MCL706_Alyr_TEdenovo-B-G3965-Map3	3034	3057	+	13.2031	3.92e-07	0.00451	gagggaacgagattgagagtggga
AT4G38910	BBR-BPC	DTX-incomp_MCL706_Alyr_TEdenovo-B-G3965-Map3	3285	3314	+	-21.2532	4.94e-07	0.00453	agagacagagagaaaggggctgcgtttcag
AT4G38910	BBR-BPC	DTX-incomp_MCL706_Alyr_TEdenovo-B-G3965-Map3	3273	3302	+	-21.4557	5.14e-07	0.00453	agcggctgggtgagagacagagagaaaggg
AT4G38910	BBR-BPC	DTX-incomp_MCL706_Alyr_TEdenovo-B-G3965-Map3	3267	3296	+	-22.1013	5.9e-07	0.00487	agattgagcggctgggtgagagacagagag
AT5G17430	AP2	DTX-incomp_MCL706_Alyr_TEdenovo-B-G3965-Map3	3431	3450	-	17.4051	5.02e-07	0.00489	AAGAAAAAAGAGAGAAGAAA
AT4G38910	BBR-BPC	DTX-incomp_MCL706_Alyr_TEdenovo-B-G3965-Map3	3039	3068	+	-22.3797	6.23e-07	0.00497	aacgagattgagagtgggagaacgagacat
AT5G42520	BBR-BPC	DTX-incomp_MCL706_Alyr_TEdenovo-B-G3965-Map3	3286	3306	-	13.9589	3.01e-07	0.00531	CAGCCCCTTTCTCTCTGTCTC
AT1G51700	Dof	DTX-incomp_MCL706_Alyr_TEdenovo-B-G3965-Map3	3348	3368	-	17.3125	3.15e-08	0.0054	AAAGAGAAAAAGAAAAAAAAA
AT5G42520	BBR-BPC	DTX-incomp_MCL706_Alyr_TEdenovo-B-G3965-Map3	958	978	-	13.726	3.31e-07	0.00549	TCTTCTCTCTCTATCACTCTA
AT2G45660	MIKC_MADS	DTX-incomp_MCL706_Alyr_TEdenovo-B-G3965-Map3	3424	3444	+	16.029	1.59e-06	0.00561	tctctattttcttctctcttt
AT4G38910	BBR-BPC	DTX-incomp_MCL706_Alyr_TEdenovo-B-G3965-Map3	3035	3064	+	-23.4051	7.67e-07	0.00592	agggaacgagattgagagtgggagaacgag
AT5G49300	GATA	DTX-incomp_MCL706_Alyr_TEdenovo-B-G3965-Map3	3011	3037	-	13.931	1.5e-07	0.00599	CCTCTTCTTAATCGTCCTCATCTTCAT
AT1G72050	C2H2	DTX-incomp_MCL706_Alyr_TEdenovo-B-G3965-Map3	3019	3037	-	16.0588	1.13e-06	0.00612	CCTCTTCTTAATCGTCCTC
AT5G17430	AP2	DTX-incomp_MCL706_Alyr_TEdenovo-B-G3965-Map3	3434	3453	-	16.8608	8.64e-07	0.00616	CGAAAGAAAAAAGAGAGAAG
AT2G45660	MIKC_MADS	DTX-incomp_MCL706_Alyr_TEdenovo-B-G3965-Map3	1390	1410	-	15.7826	2.04e-06	0.00646	TGTTTTTTTTTTTTTTTGTCG
AT5G17430	AP2	DTX-incomp_MCL706_Alyr_TEdenovo-B-G3965-Map3	3347	3366	-	16.6329	1.07e-06	0.00686	AGAGAAAAAGAAAAAAAAAA
AT1G49480	B3	DTX-incomp_MCL706_Alyr_TEdenovo-B-G3965-Map3	3346	3360	-	16.1176	1.6e-06	0.00689	AAAGAAAAAAAAAAA
AT1G49480	B3	DTX-incomp_MCL706_Alyr_TEdenovo-B-G3965-Map3	1395	1409	+	16.0588	1.77e-06	0.0069	aaaaaaaaaaaaaac
AT4G38910	BBR-BPC	DTX-incomp_MCL706_Alyr_TEdenovo-B-G3965-Map3	3287	3316	+	-24.7468	1.01e-06	0.00691	agacagagagaaaggggctgcgtttcagag
AT2G01930	BBR-BPC	DTX-incomp_MCL706_Alyr_TEdenovo-B-G3965-Map3	3040	3063	+	11.2969	8.62e-07	0.00693	acgagattgagagtgggagaacga
AT4G38910	BBR-BPC	DTX-incomp_MCL706_Alyr_TEdenovo-B-G3965-Map3	3037	3066	+	-25.0253	1.08e-06	0.00704	ggaacgagattgagagtgggagaacgagac
AT2G45660	MIKC_MADS	DTX-incomp_MCL706_Alyr_TEdenovo-B-G3965-Map3	3432	3452	+	15.5507	2.56e-06	0.00737	ttcttctctcttttttctttc
AT2G45660	MIKC_MADS	DTX-incomp_MCL706_Alyr_TEdenovo-B-G3965-Map3	3283	3303	-	15.5362	2.59e-06	0.00737	CCCCTTTCTCTCTGTCTCTCA
AT5G42520	BBR-BPC	DTX-incomp_MCL706_Alyr_TEdenovo-B-G3965-Map3	3284	3304	-	12	6.56e-07	0.00762	GCCCCTTTCTCTCTGTCTCTC
AT4G38910	BBR-BPC	DTX-incomp_MCL706_Alyr_TEdenovo-B-G3965-Map3	3257	3286	+	-25.6709	1.23e-06	0.00772	cgcgagacagagattgagcggctgggtgag
AT2G45660	MIKC_MADS	DTX-incomp_MCL706_Alyr_TEdenovo-B-G3965-Map3	1392	1412	-	15.3623	3.06e-06	0.00783	TTTGTTTTTTTTTTTTTTTGT
AT5G42520	BBR-BPC	DTX-incomp_MCL706_Alyr_TEdenovo-B-G3965-Map3	960	980	-	11.7808	7.14e-07	0.00793	TATCTTCTCTCTCTATCACTC
AT5G17430	AP2	DTX-incomp_MCL706_Alyr_TEdenovo-B-G3965-Map3	3348	3367	-	16.1392	1.69e-06	0.00856	AAGAGAAAAAGAAAAAAAAA
AT5G17430	AP2	DTX-incomp_MCL706_Alyr_TEdenovo-B-G3965-Map3	1393	1412	+	16.038	1.85e-06	0.00859	caaaaaaaaaaaaaaacaaa
AT5G17430	AP2	DTX-incomp_MCL706_Alyr_TEdenovo-B-G3965-Map3	3349	3368	-	16.038	1.85e-06	0.00859	AAAGAGAAAAAGAAAAAAAA
AT2G01930	BBR-BPC	DTX-incomp_MCL706_Alyr_TEdenovo-B-G3965-Map3	3424	3447	-	9.84375	1.54e-06	0.00881	AAAAAAGAGAGAAGAAAATAGAGA
AT4G38910	BBR-BPC	DTX-incomp_MCL706_Alyr_TEdenovo-B-G3965-Map3	3281	3310	+	-26.7089	1.53e-06	0.00903	ggtgagagacagagagaaaggggctgcgtt
AT2G01930	BBR-BPC	DTX-incomp_MCL706_Alyr_TEdenovo-B-G3965-Map3	950	973	+	9.54688	1.73e-06	0.00927	cagaaatctagagtgatagagaga
AT5G42520	BBR-BPC	DTX-incomp_MCL706_Alyr_TEdenovo-B-G3965-Map3	3280	3300	-	11	9.62e-07	0.00946	CTTTCTCTCTGTCTCTCACCC
AT5G17430	AP2	DTX-incomp_MCL706_Alyr_TEdenovo-B-G3965-Map3	3424	3443	-	15.8101	2.25e-06	0.0095	AAGAGAGAAGAAAATAGAGA
AT4G38910	BBR-BPC	DTX-incomp_MCL706_Alyr_TEdenovo-B-G3965-Map3	3029	3058	+	-27.4177	1.75e-06	0.00956	aagaagagggaacgagattgagagtgggag
AT5G17430	AP2	DTX-incomp_MCL706_Alyr_TEdenovo-B-G3965-Map3	3212	3231	+	15.7595	2.35e-06	0.00969	taagaggaggaaacgagaca
AT2G45660	MIKC_MADS	DTX-incomp_MCL706_Alyr_TEdenovo-B-G3965-Map3	3311	3331	-	14.9855	4.3e-06	0.00976	CTCTCTCTTCTTTCTCTCTGA
AT2G01930	BBR-BPC	DTX-incomp_MCL706_Alyr_TEdenovo-B-G3965-Map3	3042	3065	+	9.3125	1.9e-06	0.00979	gagattgagagtgggagaacgaga
AT5G02460	Dof	DTX-incomp_MCL706_Alyr_TEdenovo-B-G3965-Map3	3343	3363	-	17.7188	1.48e-07	0.00991	GAAAAAGAAAAAAAAAAAACT
AT1G03840	C2H2	DTX-incomp_MCL71_Alyr_TEdenovo-B-P395.287-Map6	977	996	-	22.7188	2.32e-09	0.000596	TACAAAACGACAAAAAAAAT
AT5G03150	C2H2	DTX-incomp_MCL71_Alyr_TEdenovo-B-P395.287-Map6	977	996	+	22.125	3.43e-09	0.000887	attttttttgtcgttttgta
AT1G55110	C2H2	DTX-incomp_MCL71_Alyr_TEdenovo-B-P395.287-Map6	979	996	-	22.25	5.51e-09	0.00141	TACAAAACGACAAAAAAA
AT5G66730	C2H2	DTX-incomp_MCL71_Alyr_TEdenovo-B-P395.287-Map6	980	996	-	21.8438	6.73e-09	0.00174	TACAAAACGACAAAAAA
AT1G14580	C2H2	DTX-incomp_MCL71_Alyr_TEdenovo-B-P395.287-Map6	977	996	+	22.6324	6.84e-09	0.00174	attttttttgtcgttttgta
AT1G49480	B3	DTX-incomp_MCL71_Alyr_TEdenovo-B-P395.287-Map6	1152	1166	-	17.6324	3.16e-07	0.00239	GAAAAAAAAAAAACA
AT4G38000	Dof	DTX-incomp_MCL71_Alyr_TEdenovo-B-P395.287-Map6	924	951	+	19.2188	3.4e-08	0.00292	atttttttgttttttttttaattttttt
AT2G02080	C2H2	DTX-incomp_MCL71_Alyr_TEdenovo-B-P395.287-Map6	980	996	-	21.875	1.31e-08	0.00338	TACAAAACGACAAAAAA
AT3G55370	Dof	DTX-incomp_MCL71_Alyr_TEdenovo-B-P395.287-Map6	884	904	+	18.8594	2.56e-08	0.00346	ttttctttttaattttttttt
AT2G02070	C2H2	DTX-incomp_MCL71_Alyr_TEdenovo-B-P395.287-Map6	981	996	+	21.6849	1.58e-08	0.00401	tttttgtcgttttgta
AT3G13810	C2H2	DTX-incomp_MCL71_Alyr_TEdenovo-B-P395.287-Map6	975	995	+	19.1094	1.82e-08	0.00468	taattttttttgtcgttttgt
AT2G45660	MIKC_MADS	DTX-incomp_MCL71_Alyr_TEdenovo-B-P395.287-Map6	1086	1106	+	15.8841	1.84e-06	0.00595	tctttttgtttttttattttt
AT3G50700	C2H2	DTX-incomp_MCL71_Alyr_TEdenovo-B-P395.287-Map6	982	996	-	21.443	2.94e-08	0.00754	TACAAAACGACAAAA
AT5G17430	AP2	DTX-incomp_MCL71_Alyr_TEdenovo-B-P395.287-Map6	1147	1166	-	15.8354	2.21e-06	0.00939	GAAAAAAAAAAAACAAAAAA
AT5G17430	AP2	DTX-incomp_MCL71_Alyr_TEdenovo-B-P395.287-Map6	1084	1103	-	15.7848	2.3e-06	0.00955	AATAAAAAAACAAAAAGAAA
AT1G49480	B3	DTX-incomp_MCL71_Alyr_TEdenovo-B-P395.287-Map6	920	934	-	15.5	2.92e-06	0.00996	AACAAAAAAATAAAA
AT1G19790	SRS	DTX-incomp_MCL72_Alyr_TEdenovo-B-R1006-Map10	4118	4140	+	31.6947	2.83e-11	1.47e-05	aaaccctaaacattataccctaa
AT2G45660	MIKC_MADS	DTX-incomp_MCL72_Alyr_TEdenovo-B-R1006-Map10	1015	1035	-	17.0435	5.06e-07	0.00286	TGTTTTCTTTTCTTTTTTCTT
AT5G17430	AP2	DTX-incomp_MCL72_Alyr_TEdenovo-B-R1006-Map10	1018	1037	+	17.9873	2.67e-07	0.0045	aaaaaagaaaagaaaacaaa
AT2G45660	MIKC_MADS	DTX-incomp_MCL72_Alyr_TEdenovo-B-R1006-Map10	1019	1039	-	16.3333	1.15e-06	0.00466	TTTTTGTTTTCTTTTCTTTTT
AT2G45660	MIKC_MADS	DTX-incomp_MCL72_Alyr_TEdenovo-B-R1006-Map10	1014	1034	-	15.7246	2.16e-06	0.00667	GTTTTCTTTTCTTTTTTCTTT
AT5G17430	AP2	DTX-incomp_MCL72_Alyr_TEdenovo-B-R1006-Map10	1021	1040	+	16.6582	1.05e-06	0.00686	aaagaaaagaaaacaaaaag
AT5G17430	AP2	DTX-incomp_MCL72_Alyr_TEdenovo-B-R1006-Map10	1013	1032	+	16.481	1.24e-06	0.00689	taaagaaaaaagaaaagaaa
AT2G45660	MIKC_MADS	DTX-incomp_MCL72_Alyr_TEdenovo-B-R1006-Map10	1021	1041	-	15.5362	2.59e-06	0.00737	GCTTTTTGTTTTCTTTTCTTT
AT5G66940	Dof	DTX-incomp_MCL72_Alyr_TEdenovo-B-R1006-Map10	1005	1033	-	18.7656	5.04e-08	0.00854	TTTTCTTTTCTTTTTTCTTTAGCTCTTTA
AT5G63090	LBD	DTX-incomp_MCL72_Alyr_TEdenovo-B-R1006-Map10	2493	2513	+	17.25	4.42e-07	0.00861	ctcgcctcctccagcggctgc
AT2G45660	MIKC_MADS	DTX-incomp_MCL72_Alyr_TEdenovo-B-R1006-Map10	1013	1033	-	15	4.24e-06	0.00972	TTTTCTTTTCTTTTTTCTTTA
AT5G07310	ERF	DTX-incomp_MCL892_Alyr_TEdenovo-B-P172.643-Map4	480	494	+	23.1875	8.09e-09	0.00102	ccgccgccgttgccc
AT5G47220	ERF	DTX-incomp_MCL892_Alyr_TEdenovo-B-P172.643-Map4	471	491	+	23.1562	1.03e-08	0.0013	tcgtcgttcccgccgccgttg
AT5G61600	ERF	DTX-incomp_MCL892_Alyr_TEdenovo-B-P172.643-Map4	472	490	+	22.6719	1.54e-08	0.00211	cgtcgttcccgccgccgtt
AT1G03800	ERF	DTX-incomp_MCL892_Alyr_TEdenovo-B-P172.643-Map4	470	490	+	22.3281	1.98e-08	0.00248	ttcgtcgttcccgccgccgtt
AT5G13910	ERF	DTX-incomp_MCL892_Alyr_TEdenovo-B-P172.643-Map4	479	499	+	22.3594	1.9e-08	0.00254	cccgccgccgttgccccaaca
AT1G72360	ERF	DTX-incomp_MCL892_Alyr_TEdenovo-B-P172.643-Map4	474	494	+	24.2031	5.11e-09	0.00256	tcgttcccgccgccgttgccc
AT4G17490	ERF	DTX-incomp_MCL892_Alyr_TEdenovo-B-P172.643-Map4	474	494	+	23.4375	1.1e-08	0.00258	tcgttcccgccgccgttgccc
AT1G71450	ERF	DTX-incomp_MCL892_Alyr_TEdenovo-B-P172.643-Map4	469	488	+	21.125	3.62e-08	0.00275	cttcgtcgttcccgccgccg
AT3G20310	ERF	DTX-incomp_MCL892_Alyr_TEdenovo-B-P172.643-Map4	471	491	+	21.9062	2.23e-08	0.00282	tcgtcgttcccgccgccgttg
AT5G44210	ERF	DTX-incomp_MCL892_Alyr_TEdenovo-B-P172.643-Map4	480	500	-	21.9219	2.42e-08	0.00304	GTGTTGGGGCAACGGCGGCGG
AT5G25190	ERF	DTX-incomp_MCL892_Alyr_TEdenovo-B-P172.643-Map4	479	497	-	21.1406	4.57e-08	0.00322	TTGGGGCAACGGCGGCGGG
AT4G18450	ERF	DTX-incomp_MCL892_Alyr_TEdenovo-B-P172.643-Map4	473	489	-	21.7031	3.63e-08	0.00359	ACGGCGGCGGGAACGAC
AT3G23240	ERF	DTX-incomp_MCL892_Alyr_TEdenovo-B-P172.643-Map4	474	501	+	22.5938	1.88e-08	0.00444	tcgttcccgccgccgttgccccaacacc
AT3G20310	ERF	DTX-incomp_MCL892_Alyr_TEdenovo-B-P172.643-Map4	468	488	+	19.3438	1.52e-07	0.00568	acttcgtcgttcccgccgccg
AT5G25390	ERF	DTX-incomp_MCL892_Alyr_TEdenovo-B-P172.643-Map4	529	549	+	15.6522	5.01e-07	0.00678	accaccaccacaacctttacc
AT4G27950	ERF	DTX-incomp_MCL892_Alyr_TEdenovo-B-P172.643-Map4	477	497	+	18.5588	1.95e-07	0.00695	ttcccgccgccgttgccccaa
AT5G51190	ERF	DTX-incomp_MCL892_Alyr_TEdenovo-B-P172.643-Map4	478	492	-	21.9844	3.06e-08	0.00697	GCAACGGCGGCGGGA
AT5G63090	LBD	DTX-incomp_MCL892_Alyr_TEdenovo-B-P172.643-Map4	467	487	+	17.9375	2.94e-07	0.00725	aacttcgtcgttcccgccgcc
AT2G40340	ERF	DTX-incomp_MCL892_Alyr_TEdenovo-B-P172.643-Map4	529	549	-	20.2206	7.56e-08	0.00866	GGTAAAGGTTGTGGTGGTGGT
AT2G40340	ERF	DTX-incomp_MCL892_Alyr_TEdenovo-B-P172.643-Map4	479	499	-	18.1471	2.79e-07	0.00904	TGTTGGGGCAACGGCGGCGGG
AT1G53910	ERF	DTX-incomp_MCL892_Alyr_TEdenovo-B-P172.643-Map4	477	497	-	21.7812	3.16e-08	0.00944	TTGGGGCAACGGCGGCGGGAA
AT5G13910	ERF	DTX-incomp_MCL892_Alyr_TEdenovo-B-P172.643-Map4	476	496	+	19.0625	1.93e-07	0.00947	gttcccgccgccgttgcccca
AT5G44210	ERF	DTX-incomp_MCL892_Alyr_TEdenovo-B-P172.643-Map4	477	497	-	17.6562	3.81e-07	0.00963	TTGGGGCAACGGCGGCGGGAA
AT5G25390	ERF	DTX-incomp_MCL892_Alyr_TEdenovo-B-P172.643-Map4	523	543	+	14.5362	8.71e-07	0.00965	tcttacaccaccaccacaacc
AT2G31230	ERF	DTX-incomp_MCL892_Alyr_TEdenovo-B-P172.643-Map4	475	489	+	21.2812	4.77e-08	0.00996	cgttcccgccgccgt
AT2G01930	BBR-BPC	DTX-incomp_MCL945_Alyr_TEdenovo-B-P494.393-Map3	1298	1321	+	25.75	8.62e-10	0.00022	cagagagagagagagaaaggaaaa
AT2G01930	BBR-BPC	DTX-incomp_MCL945_Alyr_TEdenovo-B-P494.393-Map3	1300	1323	+	25	1.3e-09	0.00022	gagagagagagagaaaggaaaaaa
AT5G42520	BBR-BPC	DTX-incomp_MCL945_Alyr_TEdenovo-B-P494.393-Map3	1298	1318	-	25.0274	1.63e-09	0.000277	TCCTTTCTCTCTCTCTCTCTG
AT2G01930	BBR-BPC	DTX-incomp_MCL945_Alyr_TEdenovo-B-P494.393-Map3	1302	1325	+	23.3906	3.14e-09	0.000317	gagagagagagaaaggaaaaaaaa
AT5G42520	BBR-BPC	DTX-incomp_MCL945_Alyr_TEdenovo-B-P494.393-Map3	1300	1320	-	23.8082	3.16e-09	0.000404	TTTCCTTTCTCTCTCTCTCTC
AT2G01930	BBR-BPC	DTX-incomp_MCL945_Alyr_TEdenovo-B-P494.393-Map3	1296	1319	+	20.0156	1.75e-08	0.000633	ttcagagagagagagagaaaggaa
AT2G45660	MIKC_MADS	DTX-incomp_MCL945_Alyr_TEdenovo-B-P494.393-Map3	1301	1321	-	19.913	2.43e-09	0.000742	TTTTCCTTTCTCTCTCTCTCT
AT2G45660	MIKC_MADS	DTX-incomp_MCL945_Alyr_TEdenovo-B-P494.393-Map3	1299	1319	-	19.6957	4.48e-09	0.000742	TTCCTTTCTCTCTCTCTCTCT
AT2G45660	MIKC_MADS	DTX-incomp_MCL945_Alyr_TEdenovo-B-P494.393-Map3	1303	1323	-	19.2609	1.31e-08	0.00106	TTTTTTCCTTTCTCTCTCTCT
AT2G01930	BBR-BPC	DTX-incomp_MCL945_Alyr_TEdenovo-B-P494.393-Map3	1294	1317	+	16.5156	9.16e-08	0.00221	atttcagagagagagagagaaagg
AT4G38910	BBR-BPC	DTX-incomp_MCL945_Alyr_TEdenovo-B-P494.393-Map3	1301	1330	+	-14.9114	1.22e-07	0.00237	agagagagagagaaaggaaaaaaaaataac
AT4G38910	BBR-BPC	DTX-incomp_MCL945_Alyr_TEdenovo-B-P494.393-Map3	1299	1328	+	-15.5063	1.41e-07	0.00253	agagagagagagagaaaggaaaaaaaaata
AT5G42520	BBR-BPC	DTX-incomp_MCL945_Alyr_TEdenovo-B-P494.393-Map3	1302	1322	-	16.726	9.4e-08	0.003	TTTTTCCTTTCTCTCTCTCTC
AT5G42520	BBR-BPC	DTX-incomp_MCL945_Alyr_TEdenovo-B-P494.393-Map3	1304	1324	-	15.9452	1.32e-07	0.00321	TTTTTTTCCTTTCTCTCTCTC
AT5G25190	ERF	DTX-incomp_MCL945_Alyr_TEdenovo-B-P494.393-Map3	1166	1184	+	21.2188	4.31e-08	0.00322	agccggagacggtggagaa
AT2G01930	BBR-BPC	DTX-incomp_MCL945_Alyr_TEdenovo-B-P494.393-Map3	1304	1327	+	14.5469	2.2e-07	0.0033	gagagagagaaaggaaaaaaaaat
AT2G45660	MIKC_MADS	DTX-incomp_MCL945_Alyr_TEdenovo-B-P494.393-Map3	1297	1317	-	16.7971	6.81e-07	0.00348	CCTTTCTCTCTCTCTCTCTGA
AT4G38910	BBR-BPC	DTX-incomp_MCL945_Alyr_TEdenovo-B-P494.393-Map3	1297	1326	+	-21.4051	5.1e-07	0.00453	tcagagagagagagagaaaggaaaaaaaaa
AT1G65620	LBD	DTX-incomp_MCL945_Alyr_TEdenovo-B-P494.393-Map3	1166	1186	-	19.3438	1.49e-07	0.0047	TCTTCTCCACCGTCTCCGGCT
AT5G63090	LBD	DTX-incomp_MCL945_Alyr_TEdenovo-B-P494.393-Map3	1164	1184	-	18.8906	1.65e-07	0.00507	TTCTCCACCGTCTCCGGCTGT
AT1G71450	ERF	DTX-incomp_MCL945_Alyr_TEdenovo-B-P494.393-Map3	1166	1185	-	18.7656	2.06e-07	0.00536	CTTCTCCACCGTCTCCGGCT
AT5G42520	BBR-BPC	DTX-incomp_MCL945_Alyr_TEdenovo-B-P494.393-Map3	1296	1316	-	12.7534	4.88e-07	0.00693	CTTTCTCTCTCTCTCTCTGAA
AT1G72050	C2H2	DTX-incomp_MCL945_Alyr_TEdenovo-B-P494.393-Map3	1171	1189	-	15.5966	1.5e-06	0.00733	CCATCTTCTCCACCGTCTC
AT5G42520	BBR-BPC	DTX-incomp_MCL945_Alyr_TEdenovo-B-P494.393-Map3	1294	1314	-	12	6.56e-07	0.00762	TTCTCTCTCTCTCTCTGAAAT
AT4G38910	BBR-BPC	DTX-incomp_MCL945_Alyr_TEdenovo-B-P494.393-Map3	1293	1322	+	-25.7342	1.25e-06	0.00772	gatttcagagagagagagagaaaggaaaaa
AT5G17430	AP2	DTX-incomp_MCL945_Alyr_TEdenovo-B-P494.393-Map3	1298	1317	+	15.8734	2.13e-06	0.00923	cagagagagagagagaaagg
AT4G28140	ERF	DTX-incomp_MCL945_Alyr_TEdenovo-B-P494.393-Map3	1173	1192	+	19.9219	9.45e-08	0.00955	gacggtggagaagatggtct
AT1G71450	ERF	DTX-incomp_MCL945_Alyr_TEdenovo-B-P494.393-Map3	1172	1191	-	17.2969	5.66e-07	0.00964	GACCATCTTCTCCACCGTCT
AT2G20180	bHLH	DTX-incomp_MCL945_Alyr_TEdenovo-B-P494.393-Map3	1379	1392	+	19.8767	2.04e-08	0.00988	cgcgcgtcacgtgg
AT3G10113	MYB_related	DTX-incomp-chim_MCL112_Alyr_TEdenovo-B-R7461-Map4	749	763	-	16.3281	2.18e-09	0.00114	CCCGAAAATATCTTA
AT1G49480	B3	DTX-incomp-chim_MCL112_Alyr_TEdenovo-B-R7461-Map4	7052	7066	+	18.6765	2.55e-08	0.0017	gccaaaaaaaaaaaa
AT1G49480	B3	DTX-incomp-chim_MCL112_Alyr_TEdenovo-B-R7461-Map4	7055	7069	+	17.9853	2.02e-07	0.0017	aaaaaaaaaaaaaaa
AT1G49480	B3	DTX-incomp-chim_MCL112_Alyr_TEdenovo-B-R7461-Map4	7056	7070	+	17.9853	2.02e-07	0.0017	aaaaaaaaaaaaaaa
AT2G45660	MIKC_MADS	DTX-incomp-chim_MCL112_Alyr_TEdenovo-B-R7461-Map4	1119	1139	+	17.8696	1.65e-07	0.00174	cttcgctctctctctctctgg
AT5G42520	BBR-BPC	DTX-incomp-chim_MCL112_Alyr_TEdenovo-B-R7461-Map4	1118	1138	+	17.9452	5.48e-08	0.00199	tcttcgctctctctctctctg
AT1G49480	B3	DTX-incomp-chim_MCL112_Alyr_TEdenovo-B-R7461-Map4	7054	7068	+	17.3088	4.09e-07	0.00273	caaaaaaaaaaaaaa
AT2G45660	MIKC_MADS	DTX-incomp-chim_MCL112_Alyr_TEdenovo-B-R7461-Map4	1113	1133	+	16.8986	6.03e-07	0.00319	ttttctcttcgctctctctct
AT5G42520	BBR-BPC	DTX-incomp-chim_MCL112_Alyr_TEdenovo-B-R7461-Map4	1116	1136	+	15.6164	1.51e-07	0.00323	tctcttcgctctctctctctc
AT3G55370	Dof	DTX-incomp-chim_MCL112_Alyr_TEdenovo-B-R7461-Map4	5845	5865	-	18.7969	2.83e-08	0.00346	GCTACTTTTTGTTTTTTTTTT
AT1G49480	B3	DTX-incomp-chim_MCL112_Alyr_TEdenovo-B-R7461-Map4	7053	7067	+	17.0294	5.92e-07	0.00349	ccaaaaaaaaaaaaa
AT2G01930	BBR-BPC	DTX-incomp-chim_MCL112_Alyr_TEdenovo-B-R7461-Map4	1111	1134	-	13.75	3.11e-07	0.00394	GAGAGAGAGAGCGAAGAGAAAAAA
AT2G45660	MIKC_MADS	DTX-incomp-chim_MCL112_Alyr_TEdenovo-B-R7461-Map4	2676	2696	+	16.4928	9.66e-07	0.00433	tttttttctttctttttctta
AT5G17430	AP2	DTX-incomp-chim_MCL112_Alyr_TEdenovo-B-R7461-Map4	2676	2695	-	18.7215	1.11e-07	0.00443	AAGAAAAAGAAAGAAAAAAA
AT1G49480	B3	DTX-incomp-chim_MCL112_Alyr_TEdenovo-B-R7461-Map4	7057	7071	+	16.0588	1.77e-06	0.0069	aaaaaaaaaaaaaac
AT2G45660	MIKC_MADS	DTX-incomp-chim_MCL112_Alyr_TEdenovo-B-R7461-Map4	1106	1126	+	15.5362	2.59e-06	0.00737	tctctttttttctcttcgctc
AT2G45660	MIKC_MADS	DTX-incomp-chim_MCL112_Alyr_TEdenovo-B-R7461-Map4	1117	1137	+	15.3768	3.01e-06	0.00783	ctcttcgctctctctctctct
AT2G01930	BBR-BPC	DTX-incomp-chim_MCL112_Alyr_TEdenovo-B-R7461-Map4	1115	1138	-	10.2031	1.34e-06	0.00846	CAGAGAGAGAGAGAGCGAAGAGAA
AT2G01930	BBR-BPC	DTX-incomp-chim_MCL112_Alyr_TEdenovo-B-R7461-Map4	1109	1132	-	9.45312	1.8e-06	0.00946	GAGAGAGAGCGAAGAGAAAAAAAG
AT5G17430	AP2	DTX-incomp-chim_MCL112_Alyr_TEdenovo-B-R7461-Map4	1080	1099	-	15.7848	2.3e-06	0.00955	GAGGAAGAAGACGAGAGAAA
AT2G45660	MIKC_MADS	DTX-incomp-chim_MCL112_Alyr_TEdenovo-B-R7461-Map4	1078	1098	+	15.0145	4.19e-06	0.00964	cctttctctcgtcttcttcct
AT5G02460	Dof	DTX-incomp-chim_MCL112_Alyr_TEdenovo-B-R7461-Map4	2673	2693	-	17.6875	1.55e-07	0.00991	GAAAAAGAAAGAAAAAAATGA
AT4G38910	BBR-BPC	DTX-incomp-chim_MCL1426_Alyr_TEdenovo-B-R4244-Map3_reversed	5845	5874	-	-14.4177	1.1e-07	0.00237	ACAGAGACAGTGGGAGGGATAGAGAAAAAG
AT2G01930	BBR-BPC	DTX-incomp-chim_MCL1426_Alyr_TEdenovo-B-R4244-Map3_reversed	5848	5871	-	15.9062	1.21e-07	0.00254	GAGACAGTGGGAGGGATAGAGAAA
AT2G45660	MIKC_MADS	DTX-incomp-chim_MCL1426_Alyr_TEdenovo-B-R4244-Map3_reversed	6072	6092	+	17.058	4.96e-07	0.00286	ctttcctctttccttttttct
AT2G01930	BBR-BPC	DTX-incomp-chim_MCL1426_Alyr_TEdenovo-B-R4244-Map3_reversed	5850	5873	-	14.8438	1.93e-07	0.00321	CAGAGACAGTGGGAGGGATAGAGA
AT4G31060	ERF	DTX-incomp-chim_MCL1426_Alyr_TEdenovo-B-R4244-Map3_reversed	4775	4794	+	22.0938	8.56e-09	0.00409	ccaccgacaattgtgtcgcc
AT4G38910	BBR-BPC	DTX-incomp-chim_MCL1426_Alyr_TEdenovo-B-R4244-Map3_reversed	5843	5872	-	-20.2658	4e-07	0.00419	AGAGACAGTGGGAGGGATAGAGAAAAAGGT
AT2G45660	MIKC_MADS	DTX-incomp-chim_MCL1426_Alyr_TEdenovo-B-R4244-Map3_reversed	6074	6094	+	16.1884	1.35e-06	0.00496	ttcctctttccttttttcttc
AT2G45660	MIKC_MADS	DTX-incomp-chim_MCL1426_Alyr_TEdenovo-B-R4244-Map3_reversed	6073	6093	+	15.8841	1.84e-06	0.00595	tttcctctttccttttttctt
AT5G17430	AP2	DTX-incomp-chim_MCL1426_Alyr_TEdenovo-B-R4244-Map3_reversed	6076	6095	-	16.5063	1.21e-06	0.00687	GGAAGAAAAAAGGAAAGAGG
AT2G01930	BBR-BPC	DTX-incomp-chim_MCL1426_Alyr_TEdenovo-B-R4244-Map3_reversed	5844	5867	-	11.1875	9.02e-07	0.00713	CAGTGGGAGGGATAGAGAAAAAGG
AT5G02460	Dof	DTX-incomp-chim_MCL1426_Alyr_TEdenovo-B-R4244-Map3_reversed	6070	6090	-	18.0469	9.3e-08	0.00803	AAAAAAGGAAAGAGGAAAGCG
AT1G21910	ERF	DTX-incomp-chim_MCL1426_Alyr_TEdenovo-B-R4244-Map3_reversed	4763	4782	+	20.5	7.3e-08	0.00892	ccactagcatatccaccgac
AT4G28140	ERF	DTX-incomp-chim_MCL1426_Alyr_TEdenovo-B-R4244-Map3_reversed	4763	4782	-	19.4219	1.47e-07	0.01	GTCGGTGGATATGCTAGTGG
AT1G51600	GATA	DTX-incomp-chim_MCL209_Alyr_TEdenovo-B-R791-Map10_reversed	1394	1412	-	22.7808	1.25e-08	0.000408	CATCGTCATCGCCGTCATC
AT5G49300	GATA	DTX-incomp-chim_MCL209_Alyr_TEdenovo-B-R791-Map10_reversed	1389	1415	-	18.7126	2.15e-08	0.00139	CTTCATCGTCATCGCCGTCATCACCAA
AT1G18960	MYB_related	DTX-incomp-chim_MCL209_Alyr_TEdenovo-B-R791-Map10_reversed	1382	1403	-	18.7123	2.6e-08	0.00266	CGCCGTCATCACCAACAGCTTC
AT1G71450	ERF	DTX-incomp-chim_MCL209_Alyr_TEdenovo-B-R791-Map10_reversed	1396	1415	-	20.1719	7.45e-08	0.00409	CTTCATCGTCATCGCCGTCA
AT1G51600	GATA	DTX-incomp-chim_MCL209_Alyr_TEdenovo-B-R791-Map10_reversed	1391	1409	-	17.9041	1.83e-07	0.00413	CGTCATCGCCGTCATCACC
AT1G71450	ERF	DTX-incomp-chim_MCL209_Alyr_TEdenovo-B-R791-Map10_reversed	1387	1406	-	19.6406	1.1e-07	0.00491	CATCGCCGTCATCACCAACA
AT3G23240	ERF	DTX-incomp-chim_MCL209_Alyr_TEdenovo-B-R791-Map10_reversed	3155	3182	-	21.2969	5.36e-08	0.00506	TGTTCTCAGCCGCCGCAATTGCGTGTGC
AT3G20310	ERF	DTX-incomp-chim_MCL209_Alyr_TEdenovo-B-R791-Map10_reversed	1396	1416	-	19.0312	1.89e-07	0.00568	TCTTCATCGTCATCGCCGTCA
AT4G27950	ERF	DTX-incomp-chim_MCL209_Alyr_TEdenovo-B-R791-Map10_reversed	3159	3179	-	18.4559	2.06e-07	0.00695	TCTCAGCCGCCGCAATTGCGT
AT3G20310	ERF	DTX-incomp-chim_MCL209_Alyr_TEdenovo-B-R791-Map10_reversed	3165	3185	-	18.3125	3.1e-07	0.00747	TCCTGTTCTCAGCCGCCGCAA
AT3G24050	GATA	DTX-incomp-chim_MCL209_Alyr_TEdenovo-B-R791-Map10_reversed	1398	1412	+	19.3382	1.23e-07	0.00766	acggcgatgacgatg
AT5G47220	ERF	DTX-incomp-chim_MCL209_Alyr_TEdenovo-B-R791-Map10_reversed	3165	3185	-	19.2812	1.71e-07	0.00782	TCCTGTTCTCAGCCGCCGCAA
AT5G61600	ERF	DTX-incomp-chim_MCL209_Alyr_TEdenovo-B-R791-Map10_reversed	3166	3184	-	19.3438	1.64e-07	0.00814	CCTGTTCTCAGCCGCCGCA
AT3G06740	GATA	DTX-incomp-chim_MCL209_Alyr_TEdenovo-B-R791-Map10_reversed	1394	1412	-	18.1159	2.56e-07	0.00832	CATCGTCATCGCCGTCATC
AT3G23220	ERF	DTX-incomp-chim_MCL209_Alyr_TEdenovo-B-R791-Map10_reversed	3165	3179	+	20.1406	1.08e-07	0.00864	ttgcggcggctgaga
AT4G27950	ERF	DTX-incomp-chim_MCL209_Alyr_TEdenovo-B-R791-Map10_reversed	3156	3176	-	17.4559	3.64e-07	0.0094	CAGCCGCCGCAATTGCGTGTG
AT1G53910	ERF	DTX-incomp-chim_MCL209_Alyr_TEdenovo-B-R791-Map10_reversed	3156	3176	+	20.2812	9.76e-08	0.00944	cacacgcaattgcggcggctg
AT2G31230	ERF	DTX-incomp-chim_MCL209_Alyr_TEdenovo-B-R791-Map10_reversed	3167	3181	-	20.6562	7.99e-08	0.00996	GTTCTCAGCCGCCGC
AT1G72050	C2H2	DTX-incomp-chim_MCL21_Alyr_TEdenovo-B-R583-Map20_reversed	12537	12555	+	25.7311	9.88e-10	8.42e-05	cctcctcttcttcatcctc
AT1G72050	C2H2	DTX-incomp-chim_MCL21_Alyr_TEdenovo-B-R583-Map20_reversed	12534	12552	+	25.6891	1.03e-09	8.42e-05	cctcctcctcttcttcatc
AT1G72050	C2H2	DTX-incomp-chim_MCL21_Alyr_TEdenovo-B-R583-Map20_reversed	12540	12558	+	23.2101	7.8e-09	0.000349	cctcttcttcatcctcatc
AT1G72050	C2H2	DTX-incomp-chim_MCL21_Alyr_TEdenovo-B-R583-Map20_reversed	12531	12549	+	21.4034	3.05e-08	0.000617	tgtcctcctcctcttcttc
AT2G45660	MIKC_MADS	DTX-incomp-chim_MCL21_Alyr_TEdenovo-B-R583-Map20_reversed	6705	6725	-	19.2609	1.31e-08	0.00106	TTTCTTTTTTTTTTTTTTTTT
AT1G72050	C2H2	DTX-incomp-chim_MCL21_Alyr_TEdenovo-B-R583-Map20_reversed	12528	12546	+	20.0756	8.01e-08	0.00113	cgttgtcctcctcctcttc
AT2G45660	MIKC_MADS	DTX-incomp-chim_MCL21_Alyr_TEdenovo-B-R583-Map20_reversed	6703	6723	-	18.1014	1.15e-07	0.00159	TCTTTTTTTTTTTTTTTTTTG
AT1G49480	B3	DTX-incomp-chim_MCL21_Alyr_TEdenovo-B-R583-Map20_reversed	202	216	+	17.9853	2.02e-07	0.0017	aaaaaaaaaaaaaaa
AT1G49480	B3	DTX-incomp-chim_MCL21_Alyr_TEdenovo-B-R583-Map20_reversed	6704	6718	+	17.9853	2.02e-07	0.0017	aaaaaaaaaaaaaaa
AT1G49480	B3	DTX-incomp-chim_MCL21_Alyr_TEdenovo-B-R583-Map20_reversed	6705	6719	+	17.9853	2.02e-07	0.0017	aaaaaaaaaaaaaaa
AT1G49480	B3	DTX-incomp-chim_MCL21_Alyr_TEdenovo-B-R583-Map20_reversed	6706	6720	+	17.9853	2.02e-07	0.0017	aaaaaaaaaaaaaaa
AT1G49480	B3	DTX-incomp-chim_MCL21_Alyr_TEdenovo-B-R583-Map20_reversed	6707	6721	+	17.9853	2.02e-07	0.0017	aaaaaaaaaaaaaaa
AT2G45660	MIKC_MADS	DTX-incomp-chim_MCL21_Alyr_TEdenovo-B-R583-Map20_reversed	6704	6724	-	17.8406	1.72e-07	0.00178	TTCTTTTTTTTTTTTTTTTTT
AT2G45660	MIKC_MADS	DTX-incomp-chim_MCL21_Alyr_TEdenovo-B-R583-Map20_reversed	6707	6727	-	17.8116	1.8e-07	0.00182	CGTTTCTTTTTTTTTTTTTTT
AT1G72050	C2H2	DTX-incomp-chim_MCL21_Alyr_TEdenovo-B-R583-Map20_reversed	12525	12543	+	18.8571	1.85e-07	0.00208	cttcgttgtcctcctcctc
AT3G55370	Dof	DTX-incomp-chim_MCL21_Alyr_TEdenovo-B-R583-Map20_reversed	6706	6726	-	19.4844	8.72e-09	0.00223	GTTTCTTTTTTTTTTTTTTTT
AT1G49480	B3	DTX-incomp-chim_MCL21_Alyr_TEdenovo-B-R583-Map20_reversed	6703	6717	+	17.3088	4.09e-07	0.00273	caaaaaaaaaaaaaa
AT5G17430	AP2	DTX-incomp-chim_MCL21_Alyr_TEdenovo-B-R583-Map20_reversed	6706	6725	+	20.1139	1.54e-08	0.00279	aaaaaaaaaaaaaaaagaaa
AT1G72050	C2H2	DTX-incomp-chim_MCL21_Alyr_TEdenovo-B-R583-Map20_reversed	2220	2238	-	17.7479	3.87e-07	0.00332	CCTCATTTTCTTCTTCCAC
AT2G45660	MIKC_MADS	DTX-incomp-chim_MCL21_Alyr_TEdenovo-B-R583-Map20_reversed	6706	6726	-	16.8551	6.36e-07	0.00333	GTTTCTTTTTTTTTTTTTTTT
AT1G51600	GATA	DTX-incomp-chim_MCL21_Alyr_TEdenovo-B-R583-Map20_reversed	1934	1952	-	18.3836	1.44e-07	0.0037	GATCCTCAACTTCATCATC
AT1G51600	GATA	DTX-incomp-chim_MCL21_Alyr_TEdenovo-B-R583-Map20_reversed	12534	12552	+	18.1918	1.59e-07	0.00374	cctcctcctcttcttcatc
AT1G49480	B3	DTX-incomp-chim_MCL21_Alyr_TEdenovo-B-R583-Map20_reversed	6708	6722	+	16.8235	7.48e-07	0.00417	aaaaaaaaaaaaaag
AT5G17430	AP2	DTX-incomp-chim_MCL21_Alyr_TEdenovo-B-R583-Map20_reversed	6708	6727	+	18.2278	2.02e-07	0.00443	aaaaaaaaaaaaaagaaacg
AT5G17430	AP2	DTX-incomp-chim_MCL21_Alyr_TEdenovo-B-R583-Map20_reversed	6704	6723	+	18.1519	2.21e-07	0.00443	aaaaaaaaaaaaaaaaaaga
AT2G45660	MIKC_MADS	DTX-incomp-chim_MCL21_Alyr_TEdenovo-B-R583-Map20_reversed	9900	9920	+	16.4348	1.03e-06	0.00446	gtcttttctgtctctttttct
AT1G65620	LBD	DTX-incomp-chim_MCL21_Alyr_TEdenovo-B-R583-Map20_reversed	579	599	+	19.4688	1.37e-07	0.0047	ctccctccgagaaatccgccg
AT5G46590	NAC	DTX-incomp-chim_MCL21_Alyr_TEdenovo-B-R583-Map20_reversed	3390	3405	+	19.9688	9.97e-09	0.0052	cttgagagtgaagcaa
AT5G49300	GATA	DTX-incomp-chim_MCL21_Alyr_TEdenovo-B-R583-Map20_reversed	12486	12512	+	14.5862	1.17e-07	0.00576	atccatcatcaccctgataatcatcat
AT1G72050	C2H2	DTX-incomp-chim_MCL21_Alyr_TEdenovo-B-R583-Map20_reversed	537	555	-	16.2857	9.82e-07	0.00585	GTTCCACCTTCTCCTTCTC
AT2G45660	MIKC_MADS	DTX-incomp-chim_MCL21_Alyr_TEdenovo-B-R583-Map20_reversed	6702	6722	-	15.8261	1.95e-06	0.00627	CTTTTTTTTTTTTTTTTTTGA
AT5G25390	ERF	DTX-incomp-chim_MCL21_Alyr_TEdenovo-B-R583-Map20_reversed	12433	12453	+	16.0435	4.11e-07	0.00646	gccactgccttcactaccgtc
AT1G49480	B3	DTX-incomp-chim_MCL21_Alyr_TEdenovo-B-R583-Map20_reversed	6709	6723	+	16.2353	1.44e-06	0.00663	aaaaaaaaaaaaaga
AT1G49480	B3	DTX-incomp-chim_MCL21_Alyr_TEdenovo-B-R583-Map20_reversed	203	217	+	16.0588	1.77e-06	0.0069	aaaaaaaaaaaaaac
AT2G45420	LBD	DTX-incomp-chim_MCL21_Alyr_TEdenovo-B-R583-Map20_reversed	585	603	-	20.375	2.65e-08	0.00774	CCTCCGGCGGATTTCTCGG
AT1G72050	C2H2	DTX-incomp-chim_MCL21_Alyr_TEdenovo-B-R583-Map20_reversed	12360	12378	+	15.3697	1.73e-06	0.0078	cgtcctcctcaacattccc
AT2G45660	MIKC_MADS	DTX-incomp-chim_MCL21_Alyr_TEdenovo-B-R583-Map20_reversed	9902	9922	+	15.3188	3.18e-06	0.00803	cttttctgtctctttttctga
AT1G71450	ERF	DTX-incomp-chim_MCL21_Alyr_TEdenovo-B-R583-Map20_reversed	12435	12454	+	17.6094	4.58e-07	0.00839	cactgccttcactaccgtct
AT1G65620	LBD	DTX-incomp-chim_MCL21_Alyr_TEdenovo-B-R583-Map20_reversed	583	603	-	18.1094	3.3e-07	0.00848	CCTCCGGCGGATTTCTCGGAG
AT2G40340	ERF	DTX-incomp-chim_MCL21_Alyr_TEdenovo-B-R583-Map20_reversed	12430	12450	-	18.1765	2.74e-07	0.00904	GGTAGTGAAGGCAGTGGCGAA
AT5G17430	AP2	DTX-incomp-chim_MCL21_Alyr_TEdenovo-B-R583-Map20_reversed	6703	6722	+	15.8987	2.09e-06	0.00923	caaaaaaaaaaaaaaaaaag
AT1G72050	C2H2	DTX-incomp-chim_MCL21_Alyr_TEdenovo-B-R583-Map20_reversed	3972	3990	-	14.7479	2.5e-06	0.00971	CCTCTTGTTCTTCCACCCC
AT2G45660	MIKC_MADS	noCat_MCL217_Alyr_TEdenovo-B-G2285-Map20	1563	1583	+	16.9855	5.43e-07	0.0029	tttttttgtttttgtcttttt
AT2G45660	MIKC_MADS	noCat_MCL217_Alyr_TEdenovo-B-G2285-Map20	1199	1219	+	16.6377	8.2e-07	0.00381	tttttttgtttgtgtctttct
AT2G45660	MIKC_MADS	noCat_MCL217_Alyr_TEdenovo-B-G2285-Map20	912	932	+	16.3043	1.19e-06	0.00469	ttttttcgtttctgttttttt
AT4G38000	Dof	noCat_MCL217_Alyr_TEdenovo-B-G2285-Map20	1557	1584	+	18.5781	7.59e-08	0.00488	gtttcttttttttgtttttgtcttttta
AT2G45660	MIKC_MADS	noCat_MCL217_Alyr_TEdenovo-B-G2285-Map20	1727	1747	+	15.971	1.69e-06	0.00575	tttttccgtttgtgtcttttt
AT1G49480	B3	noCat_MCL217_Alyr_TEdenovo-B-G2285-Map20	1564	1578	-	16.3676	1.24e-06	0.00594	GACAAAAACAAAAAA
AT3G13810	C2H2	noCat_MCL217_Alyr_TEdenovo-B-G2285-Map20	1565	1585	+	18.7344	3.62e-08	0.00619	tttttgtttttgtctttttat
AT2G45660	MIKC_MADS	noCat_MCL217_Alyr_TEdenovo-B-G2285-Map20	1559	1579	+	15.5217	2.63e-06	0.00739	ttcttttttttgtttttgtct
AT2G45660	MIKC_MADS	noCat_MCL217_Alyr_TEdenovo-B-G2285-Map20	1565	1585	+	15.4638	2.78e-06	0.00759	tttttgtttttgtctttttat
AT1G49480	B3	noCat_MCL217_Alyr_TEdenovo-B-G2285-Map20	1198	1212	-	15.9118	2.09e-06	0.008	CACAAACAAAAAAAA
AT1G49480	B3	noCat_MCL217_Alyr_TEdenovo-B-G2285-Map20	1558	1572	-	15.8824	2.13e-06	0.00802	AACAAAAAAAAGAAA
AT1G49480	B3	noCat_MCL217_Alyr_TEdenovo-B-G2285-Map20	2241	2255	-	15.75	2.38e-06	0.00868	GTAAAAAAAAAAAAA
AT2G45660	MIKC_MADS	noCat_MCL217_Alyr_TEdenovo-B-G2285-Map20	1379	1399	+	15.087	3.93e-06	0.00929	ttttctcgtttgtgtcttttt
AT2G45660	MIKC_MADS	noCat_MCL217_Alyr_TEdenovo-B-G2285-Map20	1556	1576	+	15.0145	4.19e-06	0.00964	ggtttcttttttttgtttttg
AT1G49480	B3	noCat_MCL217_Alyr_TEdenovo-B-G2285-Map20	979	993	-	15.5294	2.85e-06	0.00983	GACAAAAAAAAGACA
AT2G45660	MIKC_MADS	RIX-comp_MCL117_Alyr_TEdenovo-B-R3367-Map5	343	363	+	18.3623	7.53e-08	0.00136	tgtccccttctctttcttttt
AT2G45660	MIKC_MADS	RIX-comp_MCL117_Alyr_TEdenovo-B-R3367-Map5	349	369	+	18.1014	1.15e-07	0.00159	cttctctttctttttcccttt
AT1G49480	B3	RIX-comp_MCL117_Alyr_TEdenovo-B-R3367-Map5	2546	2560	+	18.0735	1.35e-07	0.0017	gcaaaaaaaaaaaaa
AT1G49480	B3	RIX-comp_MCL117_Alyr_TEdenovo-B-R3367-Map5	2548	2562	+	17.9853	2.02e-07	0.0017	aaaaaaaaaaaaaaa
AT2G45660	MIKC_MADS	RIX-comp_MCL117_Alyr_TEdenovo-B-R3367-Map5	345	365	+	17.7101	2.08e-07	0.00191	tccccttctctttctttttcc
AT1G72050	C2H2	RIX-comp_MCL117_Alyr_TEdenovo-B-R3367-Map5	1846	1864	-	18.7395	2.01e-07	0.00215	CTTCATCCGCACCCGCCTC
AT2G01930	BBR-BPC	RIX-comp_MCL117_Alyr_TEdenovo-B-R3367-Map5	345	368	-	16.2812	1.02e-07	0.00231	AAGGGAAAAAGAAAGAGAAGGGGA
AT1G49480	B3	RIX-comp_MCL117_Alyr_TEdenovo-B-R3367-Map5	2547	2561	+	17.3088	4.09e-07	0.00273	caaaaaaaaaaaaaa
AT4G15090	FAR1	RIX-comp_MCL117_Alyr_TEdenovo-B-R3367-Map5	1981	1995	-	22.1719	6.5e-09	0.00316	CCTCCACGCGCCTTC
AT1G49480	B3	RIX-comp_MCL117_Alyr_TEdenovo-B-R3367-Map5	2545	2559	+	17.0882	5.53e-07	0.00334	ggcaaaaaaaaaaaa
AT2G45660	MIKC_MADS	RIX-comp_MCL117_Alyr_TEdenovo-B-R3367-Map5	347	367	+	16.6522	8.07e-07	0.00381	cccttctctttctttttccct
AT5G17430	AP2	RIX-comp_MCL117_Alyr_TEdenovo-B-R3367-Map5	349	368	-	18.9873	8e-08	0.00433	AAGGGAAAAAGAAAGAGAAG
AT2G45660	MIKC_MADS	RIX-comp_MCL117_Alyr_TEdenovo-B-R3367-Map5	470	490	-	16.3768	1.1e-06	0.00451	TTTCGTTCTTCTTCTTTTTTC
AT5G17430	AP2	RIX-comp_MCL117_Alyr_TEdenovo-B-R3367-Map5	341	360	-	17.7595	3.44e-07	0.00471	AAGAAAGAGAAGGGGACAAA
AT2G01930	BBR-BPC	RIX-comp_MCL117_Alyr_TEdenovo-B-R3367-Map5	343	366	-	12.3594	5.58e-07	0.0054	GGGAAAAAGAAAGAGAAGGGGACA
AT5G17430	AP2	RIX-comp_MCL117_Alyr_TEdenovo-B-R3367-Map5	351	370	-	16.9873	7.65e-07	0.00615	AAAAGGGAAAAAGAAAGAGA
AT4G38910	BBR-BPC	RIX-comp_MCL117_Alyr_TEdenovo-B-R3367-Map5	334	363	-	-24.3038	9.25e-07	0.00664	AAAAAGAAAGAGAAGGGGACAAATGAAGAA
AT2G01930	BBR-BPC	RIX-comp_MCL117_Alyr_TEdenovo-B-R3367-Map5	341	364	-	10.2656	1.3e-06	0.00846	GAAAAAGAAAGAGAAGGGGACAAA
AT2G01930	BBR-BPC	RIX-comp_MCL117_Alyr_TEdenovo-B-R3367-Map5	347	370	-	9.95312	1.48e-06	0.00869	AAAAGGGAAAAAGAAAGAGAAGGG
AT5G17430	AP2	RIX-comp_MCL117_Alyr_TEdenovo-B-R3367-Map5	471	490	+	15.9494	2e-06	0.00906	aaaaaagaagaagaacgaaa
AT4G38910	BBR-BPC	RIX-comp_MCL117_Alyr_TEdenovo-B-R3367-Map5	336	365	-	-26.9873	1.62e-06	0.00926	GGAAAAAGAAAGAGAAGGGGACAAATGAAG
AT1G49480	B3	RIX-comp_MCL158_Alyr_TEdenovo-B-R331-Map20	7334	7348	+	18.9559	1.69e-08	0.0017	gacaaaaaaaaaaaa
AT1G49480	B3	RIX-comp_MCL158_Alyr_TEdenovo-B-R331-Map20	7337	7351	+	17.9853	2.02e-07	0.0017	aaaaaaaaaaaaaaa
AT1G49480	B3	RIX-comp_MCL158_Alyr_TEdenovo-B-R331-Map20	7338	7352	+	17.9853	2.02e-07	0.0017	aaaaaaaaaaaaaaa
AT1G49480	B3	RIX-comp_MCL158_Alyr_TEdenovo-B-R331-Map20	7339	7353	+	17.9853	2.02e-07	0.0017	aaaaaaaaaaaaaaa
AT5G18450	ERF	RIX-comp_MCL158_Alyr_TEdenovo-B-R331-Map20	1175	1189	+	22.5938	1.17e-08	0.00197	tgaggcggcggtgga
AT1G49480	B3	RIX-comp_MCL158_Alyr_TEdenovo-B-R331-Map20	7335	7349	+	17.7059	2.9e-07	0.00223	acaaaaaaaaaaaaa
AT2G31230	ERF	RIX-comp_MCL158_Alyr_TEdenovo-B-R331-Map20	1176	1190	-	23.8438	4.49e-09	0.00224	CTCCACCGCCGCCTC
AT4G18450	ERF	RIX-comp_MCL158_Alyr_TEdenovo-B-R331-Map20	1176	1192	+	22.7812	1.64e-08	0.0027	gaggcggcggtggagtt
AT1G49480	B3	RIX-comp_MCL158_Alyr_TEdenovo-B-R331-Map20	7336	7350	+	17.3088	4.09e-07	0.00273	caaaaaaaaaaaaaa
AT5G25390	ERF	RIX-comp_MCL158_Alyr_TEdenovo-B-R331-Map20	1175	1195	-	18	1.48e-07	0.00402	TGAAACTCCACCGCCGCCTCA
AT5G47230	ERF	RIX-comp_MCL158_Alyr_TEdenovo-B-R331-Map20	1174	1188	-	20.9844	5.06e-08	0.00473	CCACCGCCGCCTCAA
AT5G47230	ERF	RIX-comp_MCL158_Alyr_TEdenovo-B-R331-Map20	1177	1191	-	20.8438	5.63e-08	0.00473	ACTCCACCGCCGCCT
AT1G72050	C2H2	RIX-comp_MCL158_Alyr_TEdenovo-B-R331-Map20	2118	2136	-	16.6303	7.92e-07	0.00507	TTTCCTCTTTTTCCTCTTC
AT5G13910	ERF	RIX-comp_MCL158_Alyr_TEdenovo-B-R331-Map20	1169	1189	-	20.4844	7.45e-08	0.00523	TCCACCGCCGCCTCAAAACAC
AT5G25190	ERF	RIX-comp_MCL158_Alyr_TEdenovo-B-R331-Map20	1174	1192	+	20.2969	8.52e-08	0.00526	ttgaggcggcggtggagtt
AT5G61600	ERF	RIX-comp_MCL158_Alyr_TEdenovo-B-R331-Map20	1175	1193	-	20.1406	9.67e-08	0.00535	AAACTCCACCGCCGCCTCA
AT1G03800	ERF	RIX-comp_MCL158_Alyr_TEdenovo-B-R331-Map20	1175	1195	-	20.7656	6.42e-08	0.00537	TGAAACTCCACCGCCGCCTCA
AT5G47220	ERF	RIX-comp_MCL158_Alyr_TEdenovo-B-R331-Map20	1174	1194	-	20.125	9.73e-08	0.00545	GAAACTCCACCGCCGCCTCAA
AT1G22810	ERF	RIX-comp_MCL158_Alyr_TEdenovo-B-R331-Map20	1175	1189	+	21.7656	2.18e-08	0.00552	tgaggcggcggtgga
AT5G65130	ERF	RIX-comp_MCL158_Alyr_TEdenovo-B-R331-Map20	1177	1191	-	21.3906	3.88e-08	0.00573	ACTCCACCGCCGCCT
AT3G23220	ERF	RIX-comp_MCL158_Alyr_TEdenovo-B-R331-Map20	1174	1188	+	22.2969	2.19e-08	0.00664	ttgaggcggcggtgg
AT5G51190	ERF	RIX-comp_MCL158_Alyr_TEdenovo-B-R331-Map20	1176	1190	+	21.5938	4.22e-08	0.00697	gaggcggcggtggag
AT2G45660	MIKC_MADS	RIX-comp_MCL158_Alyr_TEdenovo-B-R331-Map20	2116	2136	-	15.5507	2.56e-06	0.00737	TTTCCTCTTTTTCCTCTTCAT
AT2G45660	MIKC_MADS	RIX-comp_MCL158_Alyr_TEdenovo-B-R331-Map20	7333	7353	-	15.3623	3.06e-06	0.00783	TTTTTTTTTTTTTTTTTGTCA
AT1G72050	C2H2	RIX-comp_MCL158_Alyr_TEdenovo-B-R331-Map20	1986	2004	-	15.2941	1.81e-06	0.00796	CCTCTTCATTCTCTGCCTT
AT4G17490	ERF	RIX-comp_MCL158_Alyr_TEdenovo-B-R331-Map20	1171	1191	-	21.0938	5.41e-08	0.00845	ACTCCACCGCCGCCTCAAAAC
AT3G23220	ERF	RIX-comp_MCL158_Alyr_TEdenovo-B-R331-Map20	1177	1191	+	20.1562	1.07e-07	0.00864	aggcggcggtggagt
AT5G44210	ERF	RIX-comp_MCL158_Alyr_TEdenovo-B-R331-Map20	1168	1188	+	18.2969	2.59e-07	0.00865	tgtgttttgaggcggcggtgg
AT5G25190	ERF	RIX-comp_MCL158_Alyr_TEdenovo-B-R331-Map20	1171	1189	+	19.0781	2.01e-07	0.00901	gttttgaggcggcggtgga
AT4G27950	ERF	RIX-comp_MCL158_Alyr_TEdenovo-B-R331-Map20	1168	1188	-	17.3235	3.92e-07	0.00961	CCACCGCCGCCTCAAAACACA
AT5G65130	ERF	RIX-comp_MCL158_Alyr_TEdenovo-B-R331-Map20	3775	3789	-	19.3281	1.76e-07	0.00963	CCGCCACCCCCGCCA
AT2G33710	ERF	RIX-comp_MCL158_Alyr_TEdenovo-B-R331-Map20	1177	1191	-	20.8594	6.32e-08	0.00995	ACTCCACCGCCGCCT
AT1G51600	GATA	RIX-comp_MCL383_Alyr_TEdenovo-B-R178-Map7_reversed	1172	1190	-	30.3562	6.12e-11	1.23e-05	CCTCATCATCATCATCATC
AT1G51600	GATA	RIX-comp_MCL383_Alyr_TEdenovo-B-R178-Map7_reversed	1169	1187	-	29.8493	9.83e-11	1.27e-05	CATCATCATCATCATCATT
AT1G51600	GATA	RIX-comp_MCL383_Alyr_TEdenovo-B-R178-Map7_reversed	1175	1193	-	29.274	1.42e-10	1.48e-05	CATCCTCATCATCATCATC
AT3G06740	GATA	RIX-comp_MCL383_Alyr_TEdenovo-B-R178-Map7_reversed	1169	1187	-	28.6667	1.49e-10	2.76e-05	CATCATCATCATCATCATT
AT1G72050	C2H2	RIX-comp_MCL383_Alyr_TEdenovo-B-R178-Map7_reversed	1127	1145	-	26.3697	5.48e-10	6.75e-05	CACCCTCCTCCTCCTCTTC
AT5G49300	GATA	RIX-comp_MCL383_Alyr_TEdenovo-B-R178-Map7_reversed	1167	1193	-	26.5402	4.99e-10	0.000129	CATCCTCATCATCATCATCATCATTCT
AT5G49300	GATA	RIX-comp_MCL383_Alyr_TEdenovo-B-R178-Map7_reversed	1170	1196	-	25.4828	8.72e-10	0.00013	TACCATCCTCATCATCATCATCATCAT
AT3G21175	GATA	RIX-comp_MCL383_Alyr_TEdenovo-B-R178-Map7_reversed	1171	1185	-	27.6094	2.18e-09	0.000284	TCATCATCATCATCA
AT3G21175	GATA	RIX-comp_MCL383_Alyr_TEdenovo-B-R178-Map7_reversed	1174	1188	-	27.6094	2.18e-09	0.000284	TCATCATCATCATCA
AT1G51600	GATA	RIX-comp_MCL383_Alyr_TEdenovo-B-R178-Map7_reversed	1178	1196	-	22.5342	1.44e-08	0.00044	TACCATCCTCATCATCATC
AT1G72050	C2H2	RIX-comp_MCL383_Alyr_TEdenovo-B-R178-Map7_reversed	1130	1148	-	22.5798	1.27e-08	0.000446	GTTCACCCTCCTCCTCCTC
AT1G72050	C2H2	RIX-comp_MCL383_Alyr_TEdenovo-B-R178-Map7_reversed	1682	1700	-	22.2857	1.59e-08	0.000491	CCTCCTCCTCCCCTTCCAT
AT1G72050	C2H2	RIX-comp_MCL383_Alyr_TEdenovo-B-R178-Map7_reversed	1685	1703	-	21.6975	2.47e-08	0.000608	ATTCCTCCTCCTCCCCTTC
AT1G72050	C2H2	RIX-comp_MCL383_Alyr_TEdenovo-B-R178-Map7_reversed	1124	1142	-	21.4454	2.96e-08	0.000617	CCTCCTCCTCCTCTTCAGT
AT1G72050	C2H2	RIX-comp_MCL383_Alyr_TEdenovo-B-R178-Map7_reversed	1172	1190	-	19.3782	1.3e-07	0.00162	CCTCATCATCATCATCATC
AT1G49480	B3	RIX-comp_MCL383_Alyr_TEdenovo-B-R178-Map7_reversed	5150	5164	+	17.9853	2.02e-07	0.0017	aaaaaaaaaaaaaaa
AT1G49480	B3	RIX-comp_MCL383_Alyr_TEdenovo-B-R178-Map7_reversed	5151	5165	+	17.9853	2.02e-07	0.0017	aaaaaaaaaaaaaaa
AT2G33710	ERF	RIX-comp_MCL383_Alyr_TEdenovo-B-R178-Map7_reversed	72	86	+	24.0938	3.98e-09	0.00188	tcaccggcgccgcca
AT1G72050	C2H2	RIX-comp_MCL383_Alyr_TEdenovo-B-R178-Map7_reversed	1175	1193	-	18.4118	2.5e-07	0.00251	CATCCTCATCATCATCATC
AT1G49480	B3	RIX-comp_MCL383_Alyr_TEdenovo-B-R178-Map7_reversed	5149	5163	+	17.3088	4.09e-07	0.00273	caaaaaaaaaaaaaa
AT3G24050	GATA	RIX-comp_MCL383_Alyr_TEdenovo-B-R178-Map7_reversed	1170	1184	+	20.8088	3.24e-08	0.00319	atgatgatgatgatg
AT3G24050	GATA	RIX-comp_MCL383_Alyr_TEdenovo-B-R178-Map7_reversed	1173	1187	+	20.8088	3.24e-08	0.00319	atgatgatgatgatg
AT5G61600	ERF	RIX-comp_MCL383_Alyr_TEdenovo-B-R178-Map7_reversed	70	88	+	20.8438	5.96e-08	0.00371	gctcaccggcgccgccagg
AT4G18450	ERF	RIX-comp_MCL383_Alyr_TEdenovo-B-R178-Map7_reversed	71	87	-	21.3438	4.67e-08	0.00384	CTGGCGGCGCCGGTGAG
AT3G06740	GATA	RIX-comp_MCL383_Alyr_TEdenovo-B-R178-Map7_reversed	1178	1196	-	19.7246	9.85e-08	0.00427	TACCATCCTCATCATCATC
AT1G72050	C2H2	RIX-comp_MCL383_Alyr_TEdenovo-B-R178-Map7_reversed	524	542	-	16.8824	6.77e-07	0.00457	CCTCCTGTTGCTCCTTCTC
AT5G47230	ERF	RIX-comp_MCL383_Alyr_TEdenovo-B-R178-Map7_reversed	72	86	+	22.6562	1.47e-08	0.00473	tcaccggcgccgcca
AT3G06740	GATA	RIX-comp_MCL383_Alyr_TEdenovo-B-R178-Map7_reversed	1172	1190	-	19.2899	1.29e-07	0.00485	CCTCATCATCATCATCATC
AT3G06740	GATA	RIX-comp_MCL383_Alyr_TEdenovo-B-R178-Map7_reversed	1175	1193	-	19.2609	1.31e-07	0.00485	CATCCTCATCATCATCATC
AT3G21175	GATA	RIX-comp_MCL383_Alyr_TEdenovo-B-R178-Map7_reversed	1177	1191	-	20.6562	6.93e-08	0.00515	TCCTCATCATCATCA
AT5G65130	ERF	RIX-comp_MCL383_Alyr_TEdenovo-B-R178-Map7_reversed	72	86	+	21.6719	3.14e-08	0.00573	tcaccggcgccgcca
AT1G50640	ERF	RIX-comp_MCL383_Alyr_TEdenovo-B-R178-Map7_reversed	72	86	-	22.8906	1.15e-08	0.00575	TGGCGGCGCCGGTGA
AT5G49300	GATA	RIX-comp_MCL383_Alyr_TEdenovo-B-R178-Map7_reversed	1173	1199	-	14.2874	1.31e-07	0.00576	TAGTACCATCCTCATCATCATCATCAT
AT3G21175	GATA	RIX-comp_MCL383_Alyr_TEdenovo-B-R178-Map7_reversed	1180	1194	-	19.7031	9.1e-08	0.00592	CCATCCTCATCATCA
AT1G51600	GATA	RIX-comp_MCL383_Alyr_TEdenovo-B-R178-Map7_reversed	1166	1184	-	16.9726	2.93e-07	0.00608	CATCATCATCATCATTCTT
AT1G28370	ERF	RIX-comp_MCL383_Alyr_TEdenovo-B-R178-Map7_reversed	72	86	+	22.7344	1.27e-08	0.00629	tcaccggcgccgcca
AT1G43160	ERF	RIX-comp_MCL383_Alyr_TEdenovo-B-R178-Map7_reversed	72	86	-	22.6094	1.42e-08	0.00688	TGGCGGCGCCGGTGA
AT1G28160	ERF	RIX-comp_MCL383_Alyr_TEdenovo-B-R178-Map7_reversed	72	86	-	22.4219	1.81e-08	0.00876	TGGCGGCGCCGGTGA
AT5G18560	ERF	RIX-comp_MCL383_Alyr_TEdenovo-B-R178-Map7_reversed	72	86	+	22.3125	1.82e-08	0.0092	tcaccggcgccgcca
AT3G06740	GATA	RIX-comp_MCL383_Alyr_TEdenovo-B-R178-Map7_reversed	1166	1184	-	17.2899	4.08e-07	0.00922	CATCATCATCATCATTCTT
AT5G25390	ERF	RIX-comp_MCL383_Alyr_TEdenovo-B-R178-Map7_reversed	1126	1146	-	14.6812	8.11e-07	0.00942	TCACCCTCCTCCTCCTCTTCA
AT2G31230	ERF	RIX-comp_MCL383_Alyr_TEdenovo-B-R178-Map7_reversed	73	87	+	20.7812	7.15e-08	0.00996	caccggcgccgccag
AT5G63090	LBD	RIX-incomp_MCL1200_Alyr_TEdenovo-B-R224-Map4	1002	1022	+	19.2969	1.28e-07	0.0045	gccggcgctgtaggagccgcc
AT1G49480	B3	RIX-incomp_MCL1200_Alyr_TEdenovo-B-R224-Map4	1	15	-	16.4853	1.11e-06	0.00541	GGAAAAAAAAAAAAA
AT1G49480	B3	RIX-incomp_MCL1200_Alyr_TEdenovo-B-R224-Map4	4	18	-	15.8382	2.19e-06	0.00818	GACGGAAAAAAAAAA
AT1G71450	ERF	RIX-incomp_MCL1200_Alyr_TEdenovo-B-R224-Map4	1001	1020	-	17.6562	4.44e-07	0.00839	CGGCTCCTACAGCGCCGGCG
AT1G71450	ERF	RIX-incomp_MCL1200_Alyr_TEdenovo-B-R224-Map4	998	1017	-	17.625	4.53e-07	0.00839	CTCCTACAGCGCCGGCGTCG
AT5G63090	LBD	RIX-incomp_MCL1200_Alyr_TEdenovo-B-R224-Map4	1002	1022	-	17.375	4.11e-07	0.00843	GGCGGCTCCTACAGCGCCGGC
AT1G65620	LBD	RIX-incomp_MCL1200_Alyr_TEdenovo-B-R224-Map4	1000	1020	+	17.7188	4.21e-07	0.00904	acgccggcgctgtaggagccg
AT5G61600	ERF	RIX-incomp_MCL1200_Alyr_TEdenovo-B-R224-Map4	1007	1025	+	18.9219	2.14e-07	0.00968	cgctgtaggagccgccacg
AT5G63090	LBD	RIX-incomp_MCL1200_Alyr_TEdenovo-B-R224-Map4	999	1019	-	16.625	6.35e-07	0.00978	GGCTCCTACAGCGCCGGCGTC
AT2G45660	MIKC_MADS	RIX-incomp_MCL176_Alyr_TEdenovo-B-R428-Map8	1068	1088	+	17.5072	2.76e-07	0.00215	ttctgttttttttttctctct
AT2G45660	MIKC_MADS	RIX-incomp_MCL176_Alyr_TEdenovo-B-R428-Map8	1076	1096	+	17.2029	4.13e-07	0.00251	tttttttctctctcgctctgt
AT1G49480	B3	RIX-incomp_MCL176_Alyr_TEdenovo-B-R428-Map8	1097	1111	-	17.2647	4.6e-07	0.00291	AAAAAAAAAAAAACA
AT2G01930	BBR-BPC	RIX-incomp_MCL176_Alyr_TEdenovo-B-R428-Map8	1074	1097	-	14.7344	2.03e-07	0.00321	AACAGAGCGAGAGAGAAAAAAAAA
AT1G49480	B3	RIX-incomp_MCL176_Alyr_TEdenovo-B-R428-Map8	1071	1085	-	16.4265	1.18e-06	0.00573	GAGAAAAAAAAAACA
AT2G45660	MIKC_MADS	RIX-incomp_MCL176_Alyr_TEdenovo-B-R428-Map8	1091	1111	+	15.8986	1.82e-06	0.00595	ctctgttgttttttttttttt
AT5G17430	AP2	RIX-incomp_MCL176_Alyr_TEdenovo-B-R428-Map8	1092	1111	-	16.5949	1.11e-06	0.00686	AAAAAAAAAAAAACAACAGA
AT2G45660	MIKC_MADS	RIX-incomp_MCL176_Alyr_TEdenovo-B-R428-Map8	1065	1085	+	15.4783	2.74e-06	0.00753	gctttctgttttttttttctc
AT2G45660	MIKC_MADS	RIX-incomp_MCL176_Alyr_TEdenovo-B-R428-Map8	1067	1087	+	15.4058	2.93e-06	0.00776	tttctgttttttttttctctc
AT1G49480	B3	RIX-incomp_MCL176_Alyr_TEdenovo-B-R428-Map8	1073	1087	-	15.8971	2.11e-06	0.008	GAGAGAAAAAAAAAA
AT5G17430	AP2	RIX-incomp_MCL176_Alyr_TEdenovo-B-R428-Map8	1069	1088	-	15.7468	2.38e-06	0.00972	AGAGAGAAAAAAAAAACAGA
AT2G45660	MIKC_MADS	RIX-incomp_MCL176_Alyr_TEdenovo-B-R428-Map8	978	998	-	14.971	4.35e-06	0.00984	TTTTTGCTTCCTTCTCTCTTA
AT1G49480	B3	RIX-incomp_MCL355_Alyr_TEdenovo-B-R477-Map3	1	15	-	17.0882	5.53e-07	0.00334	GACGAAAAAAAAAAA
AT5G17430	AP2	RIX-incomp_MCL357_Alyr_TEdenovo-B-G2233-Map3	2	21	-	17.7215	3.59e-07	0.00479	AGTGAAAAAAAAAAGAAAAA
AT1G49480	B3	RIX-incomp_MCL357_Alyr_TEdenovo-B-G2233-Map3	4	18	-	15.6471	2.6e-06	0.00928	GAAAAAAAAAAGAAA
AT1G49480	B3	RIX-incomp_MCL484_Alyr_TEdenovo-B-R2028-Map3	1	15	-	17.9853	2.02e-07	0.0017	AAAAAAAAAAAAAAA
AT1G49480	B3	RIX-incomp_MCL509_Alyr_TEdenovo-B-R2339-Map5_reversed	1119	1133	+	18.9559	1.69e-08	0.0017	gacaaaaaaaaaaaa
AT1G49480	B3	RIX-incomp_MCL509_Alyr_TEdenovo-B-R2339-Map5_reversed	1120	1134	+	17.7059	2.9e-07	0.00223	acaaaaaaaaaaaaa
AT2G01930	BBR-BPC	RIX-incomp_MCL509_Alyr_TEdenovo-B-R2339-Map5_reversed	957	980	-	9.67188	1.65e-06	0.00927	GGGAAAGTGAGAAAGATGAAAAGG
AT1G49480	B3	RIX-incomp_MCL539_Alyr_TEdenovo-B-P424.448-Map3	3	17	-	17.0882	5.53e-07	0.00334	GACGAAAAAAAAAAA
AT1G49480	B3	RIX-incomp_MCL539_Alyr_TEdenovo-B-P424.448-Map3	2	16	-	16.5	1.07e-06	0.0054	ACGAAAAAAAAAAAA
AT1G49480	B3	RIX-incomp_MCL556_Alyr_TEdenovo-B-R1786-Map9	5340	5354	+	18.3529	9.26e-08	0.0017	gaaaaaaaaaaaaaa
AT1G49480	B3	RIX-incomp_MCL556_Alyr_TEdenovo-B-R1786-Map9	5341	5355	+	17.9853	2.02e-07	0.0017	aaaaaaaaaaaaaaa
AT4G38910	BBR-BPC	RIX-incomp_MCL556_Alyr_TEdenovo-B-R1786-Map9	59	88	-	-14.038	1.01e-07	0.00237	AGAGATGAAGAAATGAAAAGAGAGAGTGAG
AT1G49480	B3	RIX-incomp_MCL556_Alyr_TEdenovo-B-R1786-Map9	5338	5352	+	16.7794	7.88e-07	0.00421	aagaaaaaaaaaaaa
AT4G38910	BBR-BPC	RIX-incomp_MCL556_Alyr_TEdenovo-B-R1786-Map9	61	90	-	-21.6076	5.3e-07	0.00459	ACAGAGATGAAGAAATGAAAAGAGAGAGTG
AT1G49480	B3	RIX-incomp_MCL556_Alyr_TEdenovo-B-R1786-Map9	5337	5351	+	16.4853	1.11e-06	0.00541	gaagaaaaaaaaaaa
AT2G45660	MIKC_MADS	RIX-incomp_MCL556_Alyr_TEdenovo-B-R1786-Map9	728	748	+	15.971	1.69e-06	0.00575	cctcctttattctctctttcc
AT2G01930	BBR-BPC	RIX-incomp_MCL556_Alyr_TEdenovo-B-R1786-Map9	58	81	-	11.6875	7.36e-07	0.0061	AAGAAATGAAAAGAGAGAGTGAGT
AT1G49480	B3	RIX-incomp_MCL556_Alyr_TEdenovo-B-R1786-Map9	5339	5353	+	16.1176	1.6e-06	0.00689	agaaaaaaaaaaaaa
AT4G38910	BBR-BPC	RIX-incomp_MCL556_Alyr_TEdenovo-B-R1786-Map9	53	82	-	-24.7595	1.02e-06	0.00691	GAAGAAATGAAAAGAGAGAGTGAGTACGAG
AT2G01930	BBR-BPC	RIX-incomp_MCL556_Alyr_TEdenovo-B-R1786-Map9	64	87	-	10.8438	1.04e-06	0.00756	GAGATGAAGAAATGAAAAGAGAGA
AT2G45660	MIKC_MADS	RIX-incomp_MCL556_Alyr_TEdenovo-B-R1786-Map9	726	746	+	15.3623	3.06e-06	0.00783	cccctcctttattctctcttt
AT1G49480	B3	RIX-incomp_MCL635_Alyr_TEdenovo-B-G1904-Map7	3	17	-	18.3529	9.26e-08	0.0017	GAAAAAAAAAAAAAA
AT1G49480	B3	RIX-incomp_MCL635_Alyr_TEdenovo-B-G1904-Map7	1	15	-	17.9853	2.02e-07	0.0017	AAAAAAAAAAAAAAA
AT1G49480	B3	RIX-incomp_MCL635_Alyr_TEdenovo-B-G1904-Map7	2	16	-	17.9853	2.02e-07	0.0017	AAAAAAAAAAAAAAA
AT1G71450	ERF	RIX-incomp_MCL635_Alyr_TEdenovo-B-G1904-Map7	838	857	+	21.0469	3.85e-08	0.00275	taccgtcgccaccaccaaca
AT1G18960	MYB_related	RIX-incomp_MCL635_Alyr_TEdenovo-B-G1904-Map7	841	862	+	18.3836	4.72e-08	0.00344	cgtcgccaccaccaacacggga
AT4G16150	CAMTA	RIX-incomp_MCL635_Alyr_TEdenovo-B-G1904-Map7	1231	1248	-	20.6875	8.18e-09	0.00418	GCGCGTGACCGGCGCGTG
AT5G65130	ERF	RIX-incomp_MCL635_Alyr_TEdenovo-B-G1904-Map7	840	854	+	21.0625	4.96e-08	0.00573	ccgtcgccaccacca
AT4G27950	ERF	RIX-incomp_MCL635_Alyr_TEdenovo-B-G1904-Map7	840	860	+	19.4853	1.13e-07	0.00614	ccgtcgccaccaccaacacgg
AT5G47230	ERF	RIX-incomp_MCL635_Alyr_TEdenovo-B-G1904-Map7	840	854	+	19.9531	1.06e-07	0.00667	ccgtcgccaccacca
AT5G25390	ERF	RIX-incomp_MCL635_Alyr_TEdenovo-B-G1904-Map7	839	859	+	15.8551	4.52e-07	0.00667	accgtcgccaccaccaacacg
AT5G17430	AP2	RIX-incomp_MCL635_Alyr_TEdenovo-B-G1904-Map7	1	20	-	16.443	1.28e-06	0.00705	GATGAAAAAAAAAAAAAAAA
AT5G25390	ERF	RIX-incomp_MCL635_Alyr_TEdenovo-B-G1904-Map7	833	853	+	15.3768	5.75e-07	0.00748	ccagataccgtcgccaccacc
AT5G44210	ERF	RIX-incomp_MCL635_Alyr_TEdenovo-B-G1904-Map7	840	860	-	17.9062	3.28e-07	0.00963	CCGTGTTGGTGGTGGCGACGG
AT1G65620	LBD	RIX-incomp_MCL662_Alyr_TEdenovo-B-G2749-Map3	1316	1336	-	20.2188	8.23e-08	0.00434	CCGGTGCCACAACCTCCGGCG
AT1G72050	C2H2	RIX-incomp_MCL662_Alyr_TEdenovo-B-G2749-Map3	863	881	-	16.5294	8.44e-07	0.0052	CCGCAGCTTCCTCAACCTC
AT1G72050	C2H2	RIX-incomp_MCL662_Alyr_TEdenovo-B-G2749-Map3	860	878	-	15.437	1.66e-06	0.00763	CAGCTTCCTCAACCTCCTA
AT5G25390	ERF	RIX-incomp_MCL662_Alyr_TEdenovo-B-G2749-Map3	1258	1278	-	14.9565	7.08e-07	0.00864	CCAGCCGCCACAGTCACAGCA
AT2G40340	ERF	RIX-incomp_MCL662_Alyr_TEdenovo-B-G2749-Map3	1258	1278	+	18.1912	2.72e-07	0.00904	tgctgtgactgtggcggctgg
AT1G49480	B3	RIX-incomp_MCL989_Alyr_TEdenovo-B-P777.164-Map4	2	16	-	18.9559	1.69e-08	0.0017	GACAAAAAAAAAAAA
AT1G49480	B3	RIX-incomp_MCL989_Alyr_TEdenovo-B-P777.164-Map4	1	15	-	17.7059	2.9e-07	0.00223	ACAAAAAAAAAAAAA
AT5G63090	LBD	RIX-incomp_MCL989_Alyr_TEdenovo-B-P777.164-Map4	110	130	-	20.2812	6.83e-08	0.00337	TCCGCCGGCTTTGTCTCCGGG
AT1G65620	LBD	RIX-incomp_MCL989_Alyr_TEdenovo-B-P777.164-Map4	112	132	-	20.9844	4.82e-08	0.00434	CTTCCGCCGGCTTTGTCTCCG
AT1G65620	LBD	RIX-incomp_MCL989_Alyr_TEdenovo-B-P777.164-Map4	109	129	-	20.0469	9.26e-08	0.0044	CCGCCGGCTTTGTCTCCGGGG
AT2G45660	MIKC_MADS	RIX-incomp_MCL989_Alyr_TEdenovo-B-P777.164-Map4	1436	1456	-	15.942	1.74e-06	0.00588	TTTTGTTTTTGTTTTCTTTTT
AT2G45660	MIKC_MADS	RIX-incomp_MCL989_Alyr_TEdenovo-B-P777.164-Map4	1037	1057	-	15.3768	3.01e-06	0.00783	GTTTTCTCTTTGTCTTTGTTT
AT5G44210	ERF	RIX-incomp_MCL989_Alyr_TEdenovo-B-P777.164-Map4	112	132	+	19.0625	1.61e-07	0.00851	cggagacaaagccggcggaag
AT2G40340	ERF	RIX-incomp_MCL989_Alyr_TEdenovo-B-P777.164-Map4	1160	1180	-	18.5588	2.17e-07	0.00904	GGATCTGTTAGTGGTGGCGGA
AT3G23220	ERF	RIX-incomp_MCL989_Alyr_TEdenovo-B-P777.164-Map4	1536	1550	+	19.3906	1.78e-07	0.00959	cggcggcggctgaat
AT3G23220	ERF	RIX-incomp_MCL989_Alyr_TEdenovo-B-P777.164-Map4	1533	1547	+	19.375	1.8e-07	0.00959	tctcggcggcggctg
AT1G72050	C2H2	RLX-comp_MCL1016_Alyr_TEdenovo-B-P920.31-Map3	1020	1038	-	20.3109	6.79e-08	0.00104	CCTCTGCCACCTCGTCCTC
AT1G72050	C2H2	RLX-comp_MCL1016_Alyr_TEdenovo-B-P920.31-Map3	2876	2894	-	16.9664	6.42e-07	0.00453	CTTCTCCTTCTTCCTCAGC
AT1G72050	C2H2	RLX-comp_MCL1016_Alyr_TEdenovo-B-P920.31-Map3	1047	1065	-	16.6471	7.84e-07	0.00507	CGGCCTCGACCTCTTCCTC
AT5G49300	GATA	RLX-comp_MCL1016_Alyr_TEdenovo-B-P920.31-Map3	924	950	-	14.2414	1.33e-07	0.00576	CTTCTTCTTCATCATTCACACGGTCTT
AT5G25390	ERF	RLX-comp_MCL1016_Alyr_TEdenovo-B-P920.31-Map3	1019	1039	-	16.2609	3.68e-07	0.00616	ACCTCTGCCACCTCGTCCTCT
AT1G72050	C2H2	RLX-comp_MCL1016_Alyr_TEdenovo-B-P920.31-Map3	932	950	-	15.4538	1.64e-06	0.00762	CTTCTTCTTCATCATTCAC
AT1G72050	C2H2	RLX-comp_MCL1016_Alyr_TEdenovo-B-P920.31-Map3	941	959	-	15.3697	1.73e-06	0.0078	CTTCTTCAACTTCTTCTTC
AT1G72050	C2H2	RLX-comp_MCL1016_Alyr_TEdenovo-B-P920.31-Map3	938	956	-	14.9412	2.23e-06	0.00894	CTTCAACTTCTTCTTCATC
AT1G72050	C2H2	RLX-comp_MCL1016_Alyr_TEdenovo-B-P920.31-Map3	1044	1062	-	14.9076	2.28e-06	0.00898	CCTCGACCTCTTCCTCTAT
AT4G27950	ERF	RLX-comp_MCL1016_Alyr_TEdenovo-B-P920.31-Map3	1018	1038	-	17.5441	3.46e-07	0.0094	CCTCTGCCACCTCGTCCTCTG
AT1G72050	C2H2	RLX-comp_MCL1230_Alyr_TEdenovo-B-R2476-Map16	2772	2790	-	21.5546	2.74e-08	0.000617	CTTCTACCTCTTCTTCCTC
AT5G07310	ERF	RLX-comp_MCL1230_Alyr_TEdenovo-B-R2476-Map16	1001	1015	-	23.8906	4.39e-09	0.000739	CCGCCGTAGCCTCCG
AT1G72050	C2H2	RLX-comp_MCL1230_Alyr_TEdenovo-B-R2476-Map16	2778	2796	-	20.605	5.48e-08	0.000931	CCTCTTCTTCTACCTCTTC
AT1G72050	C2H2	RLX-comp_MCL1230_Alyr_TEdenovo-B-R2476-Map16	2790	2808	-	20.605	5.48e-08	0.000931	CCTCTTCTTCTACCTCTTC
AT1G18960	MYB_related	RLX-comp_MCL1230_Alyr_TEdenovo-B-R2476-Map16	1966	1987	+	19.6712	3.76e-09	0.000959	caatctcaccaccaacaccagc
AT5G63090	LBD	RLX-comp_MCL1230_Alyr_TEdenovo-B-R2476-Map16	1008	1028	-	22.6719	1.36e-08	0.00112	ACCTCCTCTGTTTCCGCCGTA
AT1G34180	NAC	RLX-comp_MCL1230_Alyr_TEdenovo-B-R2476-Map16	1920	1934	+	21.1406	2.31e-09	0.0012	cgtgcggcacaagca
AT5G39610	NAC	RLX-comp_MCL1230_Alyr_TEdenovo-B-R2476-Map16	1920	1934	+	20.9688	2.41e-09	0.00126	cgtgcggcacaagca
AT1G34190	NAC	RLX-comp_MCL1230_Alyr_TEdenovo-B-R2476-Map16	1914	1932	+	22.4062	3e-09	0.00156	agcttccgtgcggcacaag
AT1G72050	C2H2	RLX-comp_MCL1230_Alyr_TEdenovo-B-R2476-Map16	2769	2787	-	19.1261	1.54e-07	0.00178	CTACCTCTTCTTCCTCGTC
AT2G18060	NAC	RLX-comp_MCL1230_Alyr_TEdenovo-B-R2476-Map16	1920	1932	-	16.125	3.85e-09	0.00201	CTTGTGCCGCACG
AT1G32510	NAC	RLX-comp_MCL1230_Alyr_TEdenovo-B-R2476-Map16	2909	2929	+	22.5735	1.43e-08	0.00248	gttgcttgcagaacaagaaag
AT1G72050	C2H2	RLX-comp_MCL1230_Alyr_TEdenovo-B-R2476-Map16	2775	2793	-	18.3025	2.69e-07	0.0026	CTTCTTCTACCTCTTCTTC
AT1G72050	C2H2	RLX-comp_MCL1230_Alyr_TEdenovo-B-R2476-Map16	2787	2805	-	18.3025	2.69e-07	0.0026	CTTCTTCTACCTCTTCTTC
AT4G36160	NAC	RLX-comp_MCL1230_Alyr_TEdenovo-B-R2476-Map16	1920	1934	+	19.3438	5.43e-09	0.00283	cgtgcggcacaagca
AT5G63090	LBD	RLX-comp_MCL1230_Alyr_TEdenovo-B-R2476-Map16	996	1016	-	20.5312	5.81e-08	0.00318	TCCGCCGTAGCCTCCGTGGCT
AT1G65910	NAC	RLX-comp_MCL1230_Alyr_TEdenovo-B-R2476-Map16	1917	1932	-	19.625	1.09e-08	0.00322	CTTGTGCCGCACGGAA
AT1G65910	NAC	RLX-comp_MCL1230_Alyr_TEdenovo-B-R2476-Map16	2910	2925	-	19.5781	1.23e-08	0.00322	CTTGTTCTGCAAGCAA
AT1G72050	C2H2	RLX-comp_MCL1230_Alyr_TEdenovo-B-R2476-Map16	1033	1051	-	17.7311	3.91e-07	0.00332	CCTCGTCCTCCTCTGTTTC
AT3G17730	NAC	RLX-comp_MCL1230_Alyr_TEdenovo-B-R2476-Map16	1918	1934	+	20.75	6.61e-09	0.00343	tccgtgcggcacaagca
AT1G72050	C2H2	RLX-comp_MCL1230_Alyr_TEdenovo-B-R2476-Map16	2781	2799	-	17.563	4.37e-07	0.00353	CTACCTCTTCTTCTACCTC
AT3G15510	NAC	RLX-comp_MCL1230_Alyr_TEdenovo-B-R2476-Map16	2909	2925	-	22.8281	7.07e-09	0.00369	CTTGTTCTGCAAGCAAC
AT5G25390	ERF	RLX-comp_MCL1230_Alyr_TEdenovo-B-R2476-Map16	996	1016	-	18.5652	1.09e-07	0.00402	TCCGCCGTAGCCTCCGTGGCT
AT3G20310	ERF	RLX-comp_MCL1230_Alyr_TEdenovo-B-R2476-Map16	1007	1027	-	20.4062	7.04e-08	0.00419	CCTCCTCTGTTTCCGCCGTAG
AT1G65620	LBD	RLX-comp_MCL1230_Alyr_TEdenovo-B-R2476-Map16	1010	1030	-	21.8438	2.59e-08	0.00434	TAACCTCCTCTGTTTCCGCCG
AT1G65620	LBD	RLX-comp_MCL1230_Alyr_TEdenovo-B-R2476-Map16	998	1018	-	19.7344	1.14e-07	0.00467	TTTCCGCCGTAGCCTCCGTGG
AT3G02990	HSF	RLX-comp_MCL1230_Alyr_TEdenovo-B-R2476-Map16	47	59	+	21.6719	1.97e-08	0.00514	agaagcttctaga
AT3G02990	HSF	RLX-comp_MCL1230_Alyr_TEdenovo-B-R2476-Map16	4566	4578	+	21.6719	1.97e-08	0.00514	agaagcttctaga
AT5G25190	ERF	RLX-comp_MCL1230_Alyr_TEdenovo-B-R2476-Map16	1001	1019	+	20.0312	1.03e-07	0.00568	cggaggctacggcggaaac
AT1G72050	C2H2	RLX-comp_MCL1230_Alyr_TEdenovo-B-R2476-Map16	2784	2802	-	16.2101	1.03e-06	0.00585	CTTCTACCTCTTCTTCTAC
AT1G72050	C2H2	RLX-comp_MCL1230_Alyr_TEdenovo-B-R2476-Map16	1039	1057	-	16.1681	1.06e-06	0.00585	CCAAAACCTCGTCCTCCTC
AT4G27950	ERF	RLX-comp_MCL1230_Alyr_TEdenovo-B-R2476-Map16	998	1018	-	18.3971	2.14e-07	0.00695	TTTCCGCCGTAGCCTCCGTGG
AT5G63090	LBD	RLX-comp_MCL1230_Alyr_TEdenovo-B-R2476-Map16	999	1019	-	17.625	3.54e-07	0.00794	GTTTCCGCCGTAGCCTCCGTG
AT1G72050	C2H2	RLX-comp_MCL1230_Alyr_TEdenovo-B-R2476-Map16	2766	2784	-	15.2017	1.91e-06	0.00811	CCTCTTCTTCCTCGTCTTG
AT5G44210	ERF	RLX-comp_MCL1230_Alyr_TEdenovo-B-R2476-Map16	998	1018	+	19.2188	1.46e-07	0.00851	ccacggaggctacggcggaaa
AT1G72050	C2H2	RLX-comp_MCL1230_Alyr_TEdenovo-B-R2476-Map16	2793	2811	-	15.0168	2.13e-06	0.00876	GTTCCTCTTCTTCTACCTC
AT3G06740	GATA	RLX-comp_MCL1230_Alyr_TEdenovo-B-R2476-Map16	2706	2724	-	17.6232	3.39e-07	0.00922	GATCATCACCATATCCATC
AT1G51600	GATA	RLX-comp_MCL1378_Alyr_TEdenovo-B-R3655-Map7_reversed	3339	3357	+	26.863	8.7e-10	6.44e-05	catcatcatcatctgcatc
AT3G06740	GATA	RLX-comp_MCL1378_Alyr_TEdenovo-B-R3655-Map7_reversed	3339	3357	+	25.9565	1.4e-09	0.000182	catcatcatcatctgcatc
AT1G51600	GATA	RLX-comp_MCL1378_Alyr_TEdenovo-B-R3655-Map7_reversed	3333	3351	+	24.7123	3.77e-09	0.000202	catctgcatcatcatcatc
AT2G45660	MIKC_MADS	RLX-comp_MCL1378_Alyr_TEdenovo-B-R3655-Map7_reversed	154	174	+	17.3913	3.23e-07	0.00229	cttcattctctctcttttccg
AT2G45660	MIKC_MADS	RLX-comp_MCL1378_Alyr_TEdenovo-B-R3655-Map7_reversed	5424	5444	+	17.3913	3.23e-07	0.00229	cttcattctctctcttttccg
AT1G51600	GATA	RLX-comp_MCL1378_Alyr_TEdenovo-B-R3655-Map7_reversed	3342	3360	+	18.8356	1.14e-07	0.0031	catcatcatctgcatcaga
AT1G72050	C2H2	RLX-comp_MCL240_Alyr_TEdenovo-B-R2243-Map20_reversed	1720	1738	-	20.5462	5.72e-08	0.000938	TCTCCTCTTCCAACTCCTC
AT1G49480	B3	RLX-comp_MCL240_Alyr_TEdenovo-B-R2243-Map20_reversed	1223	1237	-	17.2647	4.6e-07	0.00291	AAAAAAAAAAAAACA
AT1G49480	B3	RLX-comp_MCL240_Alyr_TEdenovo-B-R2243-Map20_reversed	1224	1238	-	16.0588	1.77e-06	0.0069	AAAAAAAAAAAAAAC
AT1G72050	C2H2	RLX-comp_MCL240_Alyr_TEdenovo-B-R2243-Map20_reversed	1717	1735	-	14.9748	2.19e-06	0.00891	CCTCTTCCAACTCCTCAAT
AT2G45660	MIKC_MADS	RLX-comp_MCL240_Alyr_TEdenovo-B-R2243-Map20_reversed	456	476	+	15.0725	3.98e-06	0.00929	tttccccttctttctctactt
AT2G45660	MIKC_MADS	RLX-comp_MCL240_Alyr_TEdenovo-B-R2243-Map20_reversed	4183	4203	+	15.0725	3.98e-06	0.00929	tttccccttctttctctactt
AT1G14580	C2H2	RLX-comp_MCL3_Alyr_TEdenovo-B-G227-Map20_reversed	6080	6099	+	24.6029	3.61e-10	0.000184	ttctattttgtcgttttgtg
AT1G03840	C2H2	RLX-comp_MCL3_Alyr_TEdenovo-B-G227-Map20_reversed	6080	6099	-	23.3594	6.56e-10	0.000337	CACAAAACGACAAAATAGAA
AT5G03150	C2H2	RLX-comp_MCL3_Alyr_TEdenovo-B-G227-Map20_reversed	6080	6099	+	22.8906	8.31e-10	0.00043	ttctattttgtcgttttgtg
AT1G72050	C2H2	RLX-comp_MCL3_Alyr_TEdenovo-B-G227-Map20_reversed	2761	2779	-	21.3697	3.13e-08	0.000617	CTTCCTCAGCAACCTCCTC
AT2G02080	C2H2	RLX-comp_MCL3_Alyr_TEdenovo-B-G227-Map20_reversed	6083	6099	-	23	1.69e-09	0.00087	CACAAAACGACAAAATA
AT1G55110	C2H2	RLX-comp_MCL3_Alyr_TEdenovo-B-G227-Map20_reversed	6082	6099	-	22.9062	1.91e-09	0.000976	CACAAAACGACAAAATAG
AT3G50700	C2H2	RLX-comp_MCL3_Alyr_TEdenovo-B-G227-Map20_reversed	6085	6099	-	22.8861	2.18e-09	0.00112	CACAAAACGACAAAA
AT5G66730	C2H2	RLX-comp_MCL3_Alyr_TEdenovo-B-G227-Map20_reversed	6083	6099	-	21.8594	5.3e-09	0.00174	CACAAAACGACAAAATA
AT2G02070	C2H2	RLX-comp_MCL3_Alyr_TEdenovo-B-G227-Map20_reversed	6084	6099	+	22.9589	3.62e-09	0.00184	attttgtcgttttgtg
AT1G18960	MYB_related	RLX-comp_MCL3_Alyr_TEdenovo-B-G227-Map20_reversed	1426	1447	+	18.137	7.23e-08	0.00461	taccctcagcaacaacagaacc
AT3G13810	C2H2	RLX-comp_MCL3_Alyr_TEdenovo-B-G227-Map20_reversed	6078	6098	+	19.2344	1.43e-08	0.00468	ctttctattttgtcgttttgt
AT2G45660	MIKC_MADS	RLX-comp_MCL3_Alyr_TEdenovo-B-G227-Map20_reversed	4826	4846	-	16.3043	1.19e-06	0.00469	GGTTCCTTTTTCTTTCTTCTT
AT2G45660	MIKC_MADS	RLX-comp_MCL3_Alyr_TEdenovo-B-G227-Map20_reversed	4681	4701	-	16	1.64e-06	0.0057	TTTCCCTTTTCTTTTCTTTCA
AT2G45660	MIKC_MADS	RLX-comp_MCL3_Alyr_TEdenovo-B-G227-Map20_reversed	4824	4844	-	15.6522	2.32e-06	0.00703	TTCCTTTTTCTTTCTTCTTAT
AT1G72050	C2H2	RLX-comp_MCL415_Alyr_TEdenovo-B-G4242-Map5	1035	1053	-	22.1849	1.72e-08	0.000499	CGTCCTCTGCCTCTTCCTC
AT1G32510	NAC	RLX-comp_MCL415_Alyr_TEdenovo-B-G4242-Map5	21	41	+	23.4559	5.76e-09	0.0015	attacttgaaccggaagcaac
AT1G32510	NAC	RLX-comp_MCL415_Alyr_TEdenovo-B-G4242-Map5	4483	4503	+	23.4559	5.76e-09	0.0015	attacttgaaccggaagcaac
AT1G72050	C2H2	RLX-comp_MCL415_Alyr_TEdenovo-B-G4242-Map5	1005	1023	-	16.916	6.63e-07	0.00453	CCTCCACGACCTCTGCCTC
AT1G72050	C2H2	RLX-comp_MCL415_Alyr_TEdenovo-B-G4242-Map5	1032	1050	-	16.1681	1.06e-06	0.00585	CCTCTGCCTCTTCCTCTAT
AT5G25390	ERF	RLX-comp_MCL415_Alyr_TEdenovo-B-G4242-Map5	1007	1027	-	15.7971	4.65e-07	0.00667	GCGTCCTCCACGACCTCTGCC
AT1G72050	C2H2	RLX-comp_MCL415_Alyr_TEdenovo-B-G4242-Map5	1008	1026	-	15.2521	1.85e-06	0.00801	CGTCCTCCACGACCTCTGC
AT5G62380	NAC	RLX-comp_MCL415_Alyr_TEdenovo-B-G4242-Map5	20	40	-	20.6875	3.79e-08	0.00988	TTGCTTCCGGTTCAAGTAATC
AT5G62380	NAC	RLX-comp_MCL415_Alyr_TEdenovo-B-G4242-Map5	4482	4502	-	20.6875	3.79e-08	0.00988	TTGCTTCCGGTTCAAGTAATC
AT1G51600	GATA	RLX-comp_MCL727_Alyr_TEdenovo-B-G4341-Map4_reversed	3341	3359	+	22.8767	1.17e-08	0.000408	catcatcatcagcatctgc
AT2G45660	MIKC_MADS	RLX-comp_MCL727_Alyr_TEdenovo-B-G4341-Map4_reversed	371	391	+	17.8696	1.65e-07	0.00174	gttctgtttctttctttttcc
AT2G45660	MIKC_MADS	RLX-comp_MCL727_Alyr_TEdenovo-B-G4341-Map4_reversed	375	395	+	16.6957	7.67e-07	0.00374	tgtttctttctttttcctttc
AT5G17430	AP2	RLX-comp_MCL727_Alyr_TEdenovo-B-G4341-Map4_reversed	373	392	-	18.1519	2.21e-07	0.00443	AGGAAAAAGAAAGAAACAGA
AT2G45660	MIKC_MADS	RLX-comp_MCL727_Alyr_TEdenovo-B-G4341-Map4_reversed	367	387	+	16.3623	1.12e-06	0.00455	ttccgttctgtttctttcttt
AT1G72050	C2H2	RLX-comp_MCL727_Alyr_TEdenovo-B-G4341-Map4_reversed	2273	2291	+	16.2353	1.01e-06	0.00585	cttccctctccacatcaac
AT3G21175	GATA	RLX-comp_MCL727_Alyr_TEdenovo-B-G4341-Map4_reversed	3343	3357	+	18.875	1.37e-07	0.00678	tcatcatcagcatct
AT5G17430	AP2	RLX-comp_MCL727_Alyr_TEdenovo-B-G4341-Map4_reversed	377	396	-	16.5823	1.13e-06	0.00687	TGAAAGGAAAAAGAAAGAAA
AT5G17430	AP2	RLX-comp_MCL727_Alyr_TEdenovo-B-G4341-Map4_reversed	375	394	-	16.0506	1.83e-06	0.00859	AAAGGAAAAAGAAAGAAACA
AT3G24050	GATA	RLX-comp_MCL727_Alyr_TEdenovo-B-G4341-Map4_reversed	3341	3355	-	18.8088	2.05e-07	0.00885	ATGCTGATGATGATG
AT3G06740	GATA	RLX-comp_MCL727_Alyr_TEdenovo-B-G4341-Map4_reversed	3341	3359	+	17.8986	2.89e-07	0.00885	catcatcatcagcatctgc
AT3G06740	GATA	RLX-comp_MCL727_Alyr_TEdenovo-B-G4341-Map4_reversed	3344	3362	+	17.4783	3.67e-07	0.00922	catcatcagcatctgcatt
AT2G45660	MIKC_MADS	RLX-comp_MCL727_Alyr_TEdenovo-B-G4341-Map4_reversed	373	393	+	14.9855	4.3e-06	0.00976	tctgtttctttctttttcctt
AT1G18960	MYB_related	RLX-comp-chim_MCL9_Alyr_TEdenovo-B-G4666-Map3_reversed	5781	5802	-	19.8493	2.53e-09	0.000959	CAGCAGCAGCAACAACAACCCA
AT2G45660	MIKC_MADS	RLX-comp-chim_MCL9_Alyr_TEdenovo-B-G4666-Map3_reversed	2519	2539	+	18.8696	2.98e-08	0.00106	tttttttttctttttcttttc
AT1G72050	C2H2	RLX-comp-chim_MCL9_Alyr_TEdenovo-B-G4666-Map3_reversed	3415	3433	+	19.3613	1.31e-07	0.00162	ccgccatctcctcatcatc
AT1G49480	B3	RLX-comp-chim_MCL9_Alyr_TEdenovo-B-G4666-Map3_reversed	2415	2429	-	17.9853	2.02e-07	0.0017	AAAAAAAAAAAAAAA
AT1G72050	C2H2	RLX-comp-chim_MCL9_Alyr_TEdenovo-B-G4666-Map3_reversed	3412	3430	+	19.1176	1.55e-07	0.00178	cttccgccatctcctcatc
AT2G45660	MIKC_MADS	RLX-comp-chim_MCL9_Alyr_TEdenovo-B-G4666-Map3_reversed	2517	2537	+	17.7246	2.03e-07	0.00191	cgtttttttttctttttcttt
AT1G72050	C2H2	RLX-comp-chim_MCL9_Alyr_TEdenovo-B-G4666-Map3_reversed	3798	3816	+	18.7647	1.97e-07	0.00215	cctcctcttcttcctcagt
AT1G18960	MYB_related	RLX-comp-chim_MCL9_Alyr_TEdenovo-B-G4666-Map3_reversed	5778	5799	-	19.0137	1.47e-08	0.00249	CAGCAGCAACAACAACCCAAAC
AT1G20640	Nin-like	RLX-comp-chim_MCL9_Alyr_TEdenovo-B-G4666-Map3_reversed	5792	5806	-	19.4412	8.01e-09	0.00251	TCAGCAGCAGCAGCA
AT1G20640	Nin-like	RLX-comp-chim_MCL9_Alyr_TEdenovo-B-G4666-Map3_reversed	5789	5803	-	19.3382	9.92e-09	0.00251	GCAGCAGCAGCAACA
AT1G72050	C2H2	RLX-comp-chim_MCL9_Alyr_TEdenovo-B-G4666-Map3_reversed	3795	3813	+	17.916	3.47e-07	0.00314	aggcctcctcttcttcctc
AT1G18960	MYB_related	RLX-comp-chim_MCL9_Alyr_TEdenovo-B-G4666-Map3_reversed	5784	5805	-	18.411	4.5e-08	0.00344	CAGCAGCAGCAGCAACAACAAC
AT5G17430	AP2	RLX-comp-chim_MCL9_Alyr_TEdenovo-B-G4666-Map3_reversed	2517	2536	-	17.7975	3.3e-07	0.00471	AAGAAAAAGAAAAAAAAACG
AT2G45660	MIKC_MADS	RLX-comp-chim_MCL9_Alyr_TEdenovo-B-G4666-Map3_reversed	2515	2535	+	16.2609	1.25e-06	0.00473	cccgtttttttttctttttct
AT1G51700	Dof	RLX-comp-chim_MCL9_Alyr_TEdenovo-B-G4666-Map3_reversed	2519	2539	-	17.3594	2.86e-08	0.0054	GAAAAGAAAAAGAAAAAAAAA
AT5G17430	AP2	RLX-comp-chim_MCL9_Alyr_TEdenovo-B-G4666-Map3_reversed	2523	2542	-	16.6582	1.05e-06	0.00686	TGTGAAAAGAAAAAGAAAAA
AT2G45660	MIKC_MADS	RLX-comp-chim_MCL9_Alyr_TEdenovo-B-G4666-Map3_reversed	2521	2541	+	15.4058	2.93e-06	0.00776	tttttttctttttcttttcac
AT5G17430	AP2	RLX-comp-chim_MCL9_Alyr_TEdenovo-B-G4666-Map3_reversed	2521	2540	-	16.1013	1.75e-06	0.00859	TGAAAAGAAAAAGAAAAAAA
AT1G49480	B3	RLX-comp-chim_MCL9_Alyr_TEdenovo-B-G4666-Map3_reversed	3136	3150	-	15.7647	2.34e-06	0.00861	GAAAAAAACAAAAAA
AT5G25390	ERF	RLX-comp-chim_MCL9_Alyr_TEdenovo-B-G4666-Map3_reversed	3408	3428	+	14.8986	7.29e-07	0.00867	tgcgcttccgccatctcctca
AT2G45660	MIKC_MADS	RLX-comp-chim_MCL9_Alyr_TEdenovo-B-G4666-Map3_reversed	2293	2313	+	15.1159	3.83e-06	0.0091	ttttcttttctttggctcttg
AT5G17430	AP2	RLX-comp-chim_MCL9_Alyr_TEdenovo-B-G4666-Map3_reversed	2519	2538	-	15.8734	2.13e-06	0.00923	AAAAGAAAAAGAAAAAAAAA
AT1G49480	B3	RLX-incomp_MCL1389_Alyr_TEdenovo-B-R3811-Map4	1022	1036	-	18.3529	9.26e-08	0.0017	GAAAAAAAAAAAAAA
AT1G49480	B3	RLX-incomp_MCL1389_Alyr_TEdenovo-B-R3811-Map4	1021	1035	-	17.9853	2.02e-07	0.0017	AAAAAAAAAAAAAAA
AT2G45660	MIKC_MADS	RLX-incomp_MCL1389_Alyr_TEdenovo-B-R3811-Map4	1017	1037	+	17.5362	2.65e-07	0.00213	cctctttttttttttttttca
AT4G38910	BBR-BPC	RLX-incomp_MCL1389_Alyr_TEdenovo-B-R3811-Map4	1018	1047	-	-17.0253	1.95e-07	0.00265	AGAAAGTGAGTGAAAAAAAAAAAAAAAGAG
AT1G49480	B3	RLX-incomp_MCL1389_Alyr_TEdenovo-B-R3811-Map4	1020	1034	-	16.8235	7.48e-07	0.00417	AAAAAAAAAAAAAAG
AT5G17430	AP2	RLX-incomp_MCL1389_Alyr_TEdenovo-B-R3811-Map4	1017	1036	-	19.2911	5.38e-08	0.00433	GAAAAAAAAAAAAAAAGAGG
AT1G49480	B3	RLX-incomp_MCL1389_Alyr_TEdenovo-B-R3811-Map4	1019	1033	-	16.2353	1.44e-06	0.00663	AAAAAAAAAAAAAGA
AT5G17430	AP2	RLX-incomp_MCL1389_Alyr_TEdenovo-B-R3811-Map4	1020	1039	-	16.3671	1.38e-06	0.00749	AGTGAAAAAAAAAAAAAAAG
AT1G72050	C2H2	RLX-incomp_MCL1437_Alyr_TEdenovo-B-R4366-Map3	2766	2784	+	18.2017	2.87e-07	0.00271	ccgacacctcttcctcttc
AT1G71450	ERF	RLX-incomp_MCL1437_Alyr_TEdenovo-B-R4366-Map3	3607	3626	+	19.5312	1.19e-07	0.00491	taccgcttctatcgccgcca
AT1G72050	C2H2	RLX-incomp_MCL1437_Alyr_TEdenovo-B-R4366-Map3	3145	3163	+	16.563	8.27e-07	0.00515	ccgtctccaaatcctccac
AT1G03800	ERF	RLX-incomp_MCL1437_Alyr_TEdenovo-B-R4366-Map3	3608	3628	+	20.3438	8.67e-08	0.00544	accgcttctatcgccgccaac
AT3G20310	ERF	RLX-incomp_MCL1437_Alyr_TEdenovo-B-R4366-Map3	3606	3626	+	18.9375	2.02e-07	0.00568	ttaccgcttctatcgccgcca
AT5G47220	ERF	RLX-incomp_MCL1437_Alyr_TEdenovo-B-R4366-Map3	3609	3629	+	19.5	1.48e-07	0.00746	ccgcttctatcgccgccaaca
AT2G40340	ERF	RLX-incomp_MCL1437_Alyr_TEdenovo-B-R4366-Map3	3141	3161	-	19.2941	1.37e-07	0.00866	GGAGGATTTGGAGACGGTGGG
AT1G72050	C2H2	RLX-incomp_MCL1437_Alyr_TEdenovo-B-R4366-Map3	2772	2790	+	14.9244	2.26e-06	0.00896	cctcttcctcttcagcttg
AT2G01930	BBR-BPC	RLX-incomp_MCL1437_Alyr_TEdenovo-B-R4366-Map3	3776	3799	-	9.60938	1.69e-06	0.00927	GAGAAAGCTTGAAAGAGAGGAAAA
AT1G72050	C2H2	RLX-incomp_MCL367_Alyr_TEdenovo-B-G4194-Map3	3162	3180	-	17.4874	4.59e-07	0.00353	CTTTCTCTTCCACTTCTTC
AT5G17430	AP2	RLX-incomp_MCL367_Alyr_TEdenovo-B-G4194-Map3	3162	3181	+	16.5316	1.18e-06	0.00687	gaagaagtggaagagaaaga
AT2G01930	BBR-BPC	RLX-incomp_MCL367_Alyr_TEdenovo-B-G4194-Map3	3158	3181	+	9.9375	1.49e-06	0.00869	aagtgaagaagtggaagagaaaga
AT4G38000	Dof	RLX-incomp_MCL569_Alyr_TEdenovo-B-R6037-Map5_reversed	668	695	-	22.0938	4.31e-10	0.000159	CTTTTTTTTTCTTTTTTTTTTCTTTTCT
AT4G38000	Dof	RLX-incomp_MCL569_Alyr_TEdenovo-B-R6037-Map5_reversed	663	690	-	21.8906	6.18e-10	0.000159	TTTTTCTTTTTTTTTTCTTTTCTTTTTG
AT1G51600	GATA	RLX-incomp_MCL569_Alyr_TEdenovo-B-R6037-Map5_reversed	11873	11891	-	24.1233	5.46e-09	0.000236	CATCAGCTTCATCATCATC
AT2G45660	MIKC_MADS	RLX-incomp_MCL569_Alyr_TEdenovo-B-R6037-Map5_reversed	676	696	-	18.8551	3.06e-08	0.00106	TCTTTTTTTTTCTTTTTTTTT
AT2G45660	MIKC_MADS	RLX-incomp_MCL569_Alyr_TEdenovo-B-R6037-Map5_reversed	674	694	-	18.3768	7.36e-08	0.00136	TTTTTTTTTCTTTTTTTTTTC
AT2G45660	MIKC_MADS	RLX-incomp_MCL569_Alyr_TEdenovo-B-R6037-Map5_reversed	10962	10982	-	18.3478	7.72e-08	0.00136	CCTTTTTTTTTTTTTTTCTCT
AT1G49480	B3	RLX-incomp_MCL569_Alyr_TEdenovo-B-R6037-Map5_reversed	10965	10979	+	18.3529	9.26e-08	0.0017	gaaaaaaaaaaaaaa
AT1G49480	B3	RLX-incomp_MCL569_Alyr_TEdenovo-B-R6037-Map5_reversed	930	944	+	17.9853	2.02e-07	0.0017	aaaaaaaaaaaaaaa
AT1G49480	B3	RLX-incomp_MCL569_Alyr_TEdenovo-B-R6037-Map5_reversed	931	945	+	17.9853	2.02e-07	0.0017	aaaaaaaaaaaaaaa
AT1G49480	B3	RLX-incomp_MCL569_Alyr_TEdenovo-B-R6037-Map5_reversed	10966	10980	+	17.9853	2.02e-07	0.0017	aaaaaaaaaaaaaaa
AT1G49480	B3	RLX-incomp_MCL569_Alyr_TEdenovo-B-R6037-Map5_reversed	4424	4438	-	17.9853	2.02e-07	0.0017	AAAAAAAAAAAAAAA
AT1G49480	B3	RLX-incomp_MCL569_Alyr_TEdenovo-B-R6037-Map5_reversed	4425	4439	-	17.9853	2.02e-07	0.0017	AAAAAAAAAAAAAAA
AT1G49480	B3	RLX-incomp_MCL569_Alyr_TEdenovo-B-R6037-Map5_reversed	4426	4440	-	17.9853	2.02e-07	0.0017	AAAAAAAAAAAAAAA
AT1G49480	B3	RLX-incomp_MCL569_Alyr_TEdenovo-B-R6037-Map5_reversed	4427	4441	-	17.9853	2.02e-07	0.0017	AAAAAAAAAAAAAAA
AT1G49480	B3	RLX-incomp_MCL569_Alyr_TEdenovo-B-R6037-Map5_reversed	4428	4442	-	17.9853	2.02e-07	0.0017	AAAAAAAAAAAAAAA
AT1G49480	B3	RLX-incomp_MCL569_Alyr_TEdenovo-B-R6037-Map5_reversed	4429	4443	-	17.9853	2.02e-07	0.0017	AAAAAAAAAAAAAAA
AT2G45660	MIKC_MADS	RLX-incomp_MCL569_Alyr_TEdenovo-B-R6037-Map5_reversed	667	687	-	17.9855	1.38e-07	0.00171	TTCTTTTTTTTTTCTTTTCTT
AT2G45660	MIKC_MADS	RLX-incomp_MCL569_Alyr_TEdenovo-B-R6037-Map5_reversed	671	691	-	17.9275	1.51e-07	0.00174	TTTTTTCTTTTTTTTTTCTTT
AT2G45660	MIKC_MADS	RLX-incomp_MCL569_Alyr_TEdenovo-B-R6037-Map5_reversed	669	689	-	17.8696	1.65e-07	0.00174	TTTTCTTTTTTTTTTCTTTTC
AT2G45660	MIKC_MADS	RLX-incomp_MCL569_Alyr_TEdenovo-B-R6037-Map5_reversed	931	951	-	17.7826	1.87e-07	0.00183	CCTCTGTTTTTTTTTTTTTTT
AT2G45660	MIKC_MADS	RLX-incomp_MCL569_Alyr_TEdenovo-B-R6037-Map5_reversed	10964	10984	-	17.6232	2.35e-07	0.00198	GTCCTTTTTTTTTTTTTTTCT
AT2G45660	MIKC_MADS	RLX-incomp_MCL569_Alyr_TEdenovo-B-R6037-Map5_reversed	666	686	-	17.4928	2.82e-07	0.00215	TCTTTTTTTTTTCTTTTCTTT
AT2G45660	MIKC_MADS	RLX-incomp_MCL569_Alyr_TEdenovo-B-R6037-Map5_reversed	664	684	-	17.4493	2.99e-07	0.00225	TTTTTTTTTTCTTTTCTTTTT
AT2G45660	MIKC_MADS	RLX-incomp_MCL569_Alyr_TEdenovo-B-R6037-Map5_reversed	672	692	-	17.4348	3.05e-07	0.00226	TTTTTTTCTTTTTTTTTTCTT
AT2G45660	MIKC_MADS	RLX-incomp_MCL569_Alyr_TEdenovo-B-R6037-Map5_reversed	670	690	-	17.3043	3.62e-07	0.00244	TTTTTCTTTTTTTTTTCTTTT
AT5G02460	Dof	RLX-incomp_MCL569_Alyr_TEdenovo-B-R6037-Map5_reversed	663	683	+	19.3125	1.1e-08	0.00245	caaaaagaaaagaaaaaaaaa
AT2G45660	MIKC_MADS	RLX-incomp_MCL569_Alyr_TEdenovo-B-R6037-Map5_reversed	665	685	-	17.2754	3.76e-07	0.00248	CTTTTTTTTTTCTTTTCTTTT
AT2G45660	MIKC_MADS	RLX-incomp_MCL569_Alyr_TEdenovo-B-R6037-Map5_reversed	10960	10980	-	17.2609	3.84e-07	0.00248	TTTTTTTTTTTTTTTCTCTTA
AT2G45660	MIKC_MADS	RLX-incomp_MCL569_Alyr_TEdenovo-B-R6037-Map5_reversed	4424	4444	+	17.0435	5.06e-07	0.00286	tttttttttttttttttttta
AT1G49480	B3	RLX-incomp_MCL569_Alyr_TEdenovo-B-R6037-Map5_reversed	933	947	+	17.2647	4.6e-07	0.00291	aaaaaaaaaaaaaca
AT1G49480	B3	RLX-incomp_MCL569_Alyr_TEdenovo-B-R6037-Map5_reversed	10963	10977	+	17.1471	5.19e-07	0.00325	gagaaaaaaaaaaaa
AT2G45660	MIKC_MADS	RLX-incomp_MCL569_Alyr_TEdenovo-B-R6037-Map5_reversed	677	697	-	16.8406	6.47e-07	0.00335	CTCTTTTTTTTTCTTTTTTTT
AT1G72050	C2H2	RLX-incomp_MCL569_Alyr_TEdenovo-B-R6037-Map5_reversed	2871	2889	+	17.6891	4.02e-07	0.00336	ccatatccttctccttctc
AT3G55370	Dof	RLX-incomp_MCL569_Alyr_TEdenovo-B-R6037-Map5_reversed	669	689	-	18.6875	3.37e-08	0.00346	TTTTCTTTTTTTTTTCTTTTC
AT2G45660	MIKC_MADS	RLX-incomp_MCL569_Alyr_TEdenovo-B-R6037-Map5_reversed	930	950	-	16.7826	6.93e-07	0.00348	CTCTGTTTTTTTTTTTTTTTT
AT1G69570	Dof	RLX-incomp_MCL569_Alyr_TEdenovo-B-R6037-Map5_reversed	665	691	-	20.9219	6.99e-09	0.0036	TTTTTTCTTTTTTTTTTCTTTTCTTTT
AT2G45660	MIKC_MADS	RLX-incomp_MCL569_Alyr_TEdenovo-B-R6037-Map5_reversed	675	695	-	16.7391	7.29e-07	0.00363	CTTTTTTTTTCTTTTTTTTTT
AT5G02460	Dof	RLX-incomp_MCL569_Alyr_TEdenovo-B-R6037-Map5_reversed	668	688	+	18.625	3.69e-08	0.00382	agaaaagaaaaaaaaaagaaa
AT1G72050	C2H2	RLX-incomp_MCL569_Alyr_TEdenovo-B-R6037-Map5_reversed	2877	2895	+	17.2017	5.52e-07	0.00408	ccttctccttctccatatc
AT1G49480	B3	RLX-incomp_MCL569_Alyr_TEdenovo-B-R6037-Map5_reversed	10967	10981	+	16.8235	7.48e-07	0.00417	aaaaaaaaaaaaaag
AT1G49480	B3	RLX-incomp_MCL569_Alyr_TEdenovo-B-R6037-Map5_reversed	670	684	+	16.7353	8.35e-07	0.00428	aaaagaaaaaaaaaa
AT5G17430	AP2	RLX-incomp_MCL569_Alyr_TEdenovo-B-R6037-Map5_reversed	671	690	+	19.0506	7.38e-08	0.00433	aaagaaaaaaaaaagaaaaa
AT2G45660	MIKC_MADS	RLX-incomp_MCL569_Alyr_TEdenovo-B-R6037-Map5_reversed	10963	10983	-	16.4638	9.98e-07	0.00435	TCCTTTTTTTTTTTTTTTCTC
AT5G17430	AP2	RLX-incomp_MCL569_Alyr_TEdenovo-B-R6037-Map5_reversed	677	696	+	18.6203	1.26e-07	0.00443	aaaaaaaagaaaaaaaaaga
AT5G17430	AP2	RLX-incomp_MCL569_Alyr_TEdenovo-B-R6037-Map5_reversed	666	685	+	18.1646	2.18e-07	0.00443	aaagaaaagaaaaaaaaaag
AT5G17430	AP2	RLX-incomp_MCL569_Alyr_TEdenovo-B-R6037-Map5_reversed	930	949	+	18.1013	2.34e-07	0.00443	aaaaaaaaaaaaaaaacaga
AT5G17430	AP2	RLX-incomp_MCL569_Alyr_TEdenovo-B-R6037-Map5_reversed	4424	4443	-	18.0633	2.45e-07	0.00443	AAAAAAAAAAAAAAAAAAAA
AT2G45660	MIKC_MADS	RLX-incomp_MCL569_Alyr_TEdenovo-B-R6037-Map5_reversed	4425	4445	+	16.3913	1.08e-06	0.00451	tttttttttttttttttttat
AT1G72050	C2H2	RLX-incomp_MCL569_Alyr_TEdenovo-B-R6037-Map5_reversed	9518	9536	-	16.916	6.63e-07	0.00453	CATCCTGTTCCTCGTCCTC
AT2G45660	MIKC_MADS	RLX-incomp_MCL569_Alyr_TEdenovo-B-R6037-Map5_reversed	10961	10981	-	16.2899	1.21e-06	0.00469	CTTTTTTTTTTTTTTTCTCTT
AT5G17430	AP2	RLX-incomp_MCL569_Alyr_TEdenovo-B-R6037-Map5_reversed	669	688	+	17.8228	3.21e-07	0.00471	gaaaagaaaaaaaaaagaaa
AT5G17430	AP2	RLX-incomp_MCL569_Alyr_TEdenovo-B-R6037-Map5_reversed	675	694	+	17.6962	3.69e-07	0.00479	aaaaaaaaaagaaaaaaaaa
AT5G17430	AP2	RLX-incomp_MCL569_Alyr_TEdenovo-B-R6037-Map5_reversed	10963	10982	+	17.5063	4.52e-07	0.00489	gagaaaaaaaaaaaaaaagg
AT5G17430	AP2	RLX-incomp_MCL569_Alyr_TEdenovo-B-R6037-Map5_reversed	673	692	+	17.3797	5.16e-07	0.00493	agaaaaaaaaaagaaaaaaa
AT5G17430	AP2	RLX-incomp_MCL569_Alyr_TEdenovo-B-R6037-Map5_reversed	676	695	+	17.2278	6.02e-07	0.00544	aaaaaaaaagaaaaaaaaag
AT1G72050	C2H2	RLX-incomp_MCL569_Alyr_TEdenovo-B-R6037-Map5_reversed	9515	9533	-	16.1681	1.06e-06	0.00585	CCTGTTCCTCGTCCTCCTG
AT5G17430	AP2	RLX-incomp_MCL569_Alyr_TEdenovo-B-R6037-Map5_reversed	10962	10981	+	17.0886	6.93e-07	0.00594	agagaaaaaaaaaaaaaaag
AT5G17430	AP2	RLX-incomp_MCL569_Alyr_TEdenovo-B-R6037-Map5_reversed	674	693	+	17.0633	7.09e-07	0.00596	gaaaaaaaaaagaaaaaaaa
AT5G17430	AP2	RLX-incomp_MCL569_Alyr_TEdenovo-B-R6037-Map5_reversed	4427	4446	-	16.6203	1.09e-06	0.00686	GATAAAAAAAAAAAAAAAAA
AT5G17430	AP2	RLX-incomp_MCL569_Alyr_TEdenovo-B-R6037-Map5_reversed	679	698	+	16.5443	1.17e-06	0.00687	aaaaaagaaaaaaaaagagt
AT5G17430	AP2	RLX-incomp_MCL569_Alyr_TEdenovo-B-R6037-Map5_reversed	4425	4444	-	16.5316	1.18e-06	0.00687	TAAAAAAAAAAAAAAAAAAA
AT5G17430	AP2	RLX-incomp_MCL569_Alyr_TEdenovo-B-R6037-Map5_reversed	10961	10980	+	16.5063	1.21e-06	0.00687	aagagaaaaaaaaaaaaaaa
AT1G49480	B3	RLX-incomp_MCL569_Alyr_TEdenovo-B-R6037-Map5_reversed	10964	10978	+	16.1176	1.6e-06	0.00689	agaaaaaaaaaaaaa
AT1G49480	B3	RLX-incomp_MCL569_Alyr_TEdenovo-B-R6037-Map5_reversed	932	946	+	16.0588	1.77e-06	0.0069	aaaaaaaaaaaaaac
AT1G49480	B3	RLX-incomp_MCL569_Alyr_TEdenovo-B-R6037-Map5_reversed	4631	4645	-	16.0588	1.77e-06	0.0069	AAAAAAAAAAAAAAC
AT4G38910	BBR-BPC	RLX-incomp_MCL569_Alyr_TEdenovo-B-R6037-Map5_reversed	13014	13043	-	-25.8354	1.27e-06	0.00772	AGTCAAAGACAGAGAGACAAACGGACACAA
AT4G38910	BBR-BPC	RLX-incomp_MCL569_Alyr_TEdenovo-B-R6037-Map5_reversed	13018	13047	-	-25.8481	1.28e-06	0.00772	TGAAAGTCAAAGACAGAGAGACAAACGGAC
AT2G45660	MIKC_MADS	RLX-incomp_MCL569_Alyr_TEdenovo-B-R6037-Map5_reversed	13017	13037	+	15.3623	3.06e-06	0.00783	tgtccgtttgtctctctgtct
AT5G17430	AP2	RLX-incomp_MCL569_Alyr_TEdenovo-B-R6037-Map5_reversed	672	691	+	16.2785	1.49e-06	0.00795	aagaaaaaaaaaagaaaaaa
AT2G45660	MIKC_MADS	RLX-incomp_MCL569_Alyr_TEdenovo-B-R6037-Map5_reversed	4429	4449	+	15.2754	3.31e-06	0.00823	tttttttttttttttatctca
AT5G17430	AP2	RLX-incomp_MCL569_Alyr_TEdenovo-B-R6037-Map5_reversed	664	683	+	16.1266	1.71e-06	0.00857	aaaaagaaaagaaaaaaaaa
AT5G17430	AP2	RLX-incomp_MCL569_Alyr_TEdenovo-B-R6037-Map5_reversed	663	682	+	16.0633	1.81e-06	0.00859	caaaaagaaaagaaaaaaaa
AT1G49480	B3	RLX-incomp_MCL569_Alyr_TEdenovo-B-R6037-Map5_reversed	674	688	+	15.6471	2.6e-06	0.00928	gaaaaaaaaaagaaa
AT2G45660	MIKC_MADS	RLX-incomp_MCL569_Alyr_TEdenovo-B-R6037-Map5_reversed	4427	4447	+	15.0725	3.98e-06	0.00929	tttttttttttttttttatct
AT4G38910	BBR-BPC	RLX-incomp_MCL569_Alyr_TEdenovo-B-R6037-Map5_reversed	13016	13045	-	-27.4051	1.75e-06	0.00956	AAAGTCAAAGACAGAGAGACAAACGGACAC
AT1G49480	B3	RLX-incomp_MCL569_Alyr_TEdenovo-B-R6037-Map5_reversed	681	695	+	15.5735	2.78e-06	0.00971	aaaagaaaaaaaaag
AT1G49480	B3	RLX-incomp_MCL569_Alyr_TEdenovo-B-R6037-Map5_reversed	10961	10975	+	15.5294	2.85e-06	0.00983	aagagaaaaaaaaaa
AT2G01930	BBR-BPC	RLX-incomp_MCL569_Alyr_TEdenovo-B-R6037-Map5_reversed	2874	2897	-	9.21875	1.97e-06	0.00995	TAGATATGGAGAAGGAGAAGGATA
AT2G45660	MIKC_MADS	RLX-incomp_MCL68_Alyr_TEdenovo-B-R5183-Map6	2052	2072	+	15.7391	2.13e-06	0.00662	cttcccttttcccttttctcg
AT4G38910	BBR-BPC	RLX-incomp_MCL77_Alyr_TEdenovo-B-G4329-Map3_reversed	1807	1836	-	-5.44304	1.27e-08	0.00198	CGAGAGTTAGAGGTAAAGAGAGAGATACCG
AT2G45660	MIKC_MADS	RLX-incomp_MCL77_Alyr_TEdenovo-B-G4329-Map3_reversed	394	414	+	17.3478	3.42e-07	0.00238	tttcgatttctctttctttct
AT4G38910	BBR-BPC	RLX-incomp_MCL77_Alyr_TEdenovo-B-G4329-Map3_reversed	1805	1834	-	-16.0127	1.56e-07	0.00254	AGAGTTAGAGGTAAAGAGAGAGATACCGCC
AT1G72050	C2H2	RLX-incomp_MCL77_Alyr_TEdenovo-B-G4329-Map3_reversed	3326	3344	-	17.4874	4.59e-07	0.00353	CTTTCTCTTCCACTTCTTC
AT2G01930	BBR-BPC	RLX-incomp_MCL77_Alyr_TEdenovo-B-G4329-Map3_reversed	1814	1837	-	13.3594	3.67e-07	0.00442	ACGAGAGTTAGAGGTAAAGAGAGA
AT4G38910	BBR-BPC	RLX-incomp_MCL77_Alyr_TEdenovo-B-G4329-Map3_reversed	385	414	-	-21.2025	4.89e-07	0.00453	AGAAAGAAAGAGAAATCGAAATAGAAAGAT
AT4G38910	BBR-BPC	RLX-incomp_MCL77_Alyr_TEdenovo-B-G4329-Map3_reversed	377	406	-	-24.0886	8.87e-07	0.00646	AGAGAAATCGAAATAGAAAGATTTAGAGAA
AT5G17430	AP2	RLX-incomp_MCL77_Alyr_TEdenovo-B-G4329-Map3_reversed	3326	3345	+	16.5316	1.18e-06	0.00687	gaagaagtggaagagaaaga
AT5G42520	BBR-BPC	RLX-incomp_MCL77_Alyr_TEdenovo-B-G4329-Map3_reversed	279	299	+	12.8493	4.7e-07	0.00687	ttatctctttctctcaatctt
AT5G42520	BBR-BPC	RLX-incomp_MCL77_Alyr_TEdenovo-B-G4329-Map3_reversed	5559	5579	+	12.8493	4.7e-07	0.00687	ttatctctttctctcaatctt
AT5G42520	BBR-BPC	RLX-incomp_MCL77_Alyr_TEdenovo-B-G4329-Map3_reversed	277	297	+	12.2603	5.93e-07	0.00743	cattatctctttctctcaatc
AT5G42520	BBR-BPC	RLX-incomp_MCL77_Alyr_TEdenovo-B-G4329-Map3_reversed	5557	5577	+	12.2603	5.93e-07	0.00743	cattatctctttctctcaatc
AT2G01930	BBR-BPC	RLX-incomp_MCL77_Alyr_TEdenovo-B-G4329-Map3_reversed	1810	1833	-	10.7656	1.07e-06	0.00756	GAGTTAGAGGTAAAGAGAGAGATA
AT5G42520	BBR-BPC	RLX-incomp_MCL77_Alyr_TEdenovo-B-G4329-Map3_reversed	1815	1835	+	11.6438	7.53e-07	0.00797	ctctctttacctctaactctc
AT2G45660	MIKC_MADS	RLX-incomp_MCL77_Alyr_TEdenovo-B-G4329-Map3_reversed	4751	4771	-	15.2899	3.27e-06	0.00816	CTTCTGTTTCTTTGTCTTCCA
AT2G01930	BBR-BPC	RLX-incomp_MCL77_Alyr_TEdenovo-B-G4329-Map3_reversed	3322	3345	+	9.9375	1.49e-06	0.00869	aagtgaagaagtggaagagaaaga
AT4G38910	BBR-BPC	RLX-incomp_MCL77_Alyr_TEdenovo-B-G4329-Map3_reversed	1813	1842	-	-26.9241	1.6e-06	0.00926	AAATCACGAGAGTTAGAGGTAAAGAGAGAG
AT2G01930	BBR-BPC	RLX-incomp_MCL77_Alyr_TEdenovo-B-G4329-Map3_reversed	1812	1835	-	9.64062	1.67e-06	0.00927	GAGAGTTAGAGGTAAAGAGAGAGA
AT2G45660	MIKC_MADS	RLX-incomp_MCL9_Alyr_TEdenovo-B-G326-Map7_reversed	2469	2489	+	18.8696	2.98e-08	0.00106	tttttttttctttttcttttc
AT2G45660	MIKC_MADS	RLX-incomp_MCL9_Alyr_TEdenovo-B-G326-Map7_reversed	2467	2487	+	17.7246	2.03e-07	0.00191	cgtttttttttctttttcttt
AT5G17430	AP2	RLX-incomp_MCL9_Alyr_TEdenovo-B-G326-Map7_reversed	2467	2486	-	17.7975	3.3e-07	0.00471	AAGAAAAAGAAAAAAAAACG
AT2G45660	MIKC_MADS	RLX-incomp_MCL9_Alyr_TEdenovo-B-G326-Map7_reversed	2465	2485	+	16.2609	1.25e-06	0.00473	cccgtttttttttctttttct
AT1G72050	C2H2	RLX-incomp_MCL9_Alyr_TEdenovo-B-G326-Map7_reversed	3369	3387	+	16.6555	7.8e-07	0.00507	cttccaccatctcttcatc
AT1G51700	Dof	RLX-incomp_MCL9_Alyr_TEdenovo-B-G326-Map7_reversed	2469	2489	-	17.3594	2.86e-08	0.0054	GAAAAGAAAAAGAAAAAAAAA
AT1G49480	B3	RLX-incomp_MCL9_Alyr_TEdenovo-B-G326-Map7_reversed	2365	2379	-	16.2353	1.44e-06	0.00663	AAAAAAAAAAAAAGA
AT5G17430	AP2	RLX-incomp_MCL9_Alyr_TEdenovo-B-G326-Map7_reversed	2473	2492	-	16.6582	1.05e-06	0.00686	TGTGAAAAGAAAAAGAAAAA
AT2G45660	MIKC_MADS	RLX-incomp_MCL9_Alyr_TEdenovo-B-G326-Map7_reversed	2471	2491	+	15.4058	2.93e-06	0.00776	tttttttctttttcttttcac
AT5G17430	AP2	RLX-incomp_MCL9_Alyr_TEdenovo-B-G326-Map7_reversed	2471	2490	-	16.1013	1.75e-06	0.00859	TGAAAAGAAAAAGAAAAAAA
AT2G45660	MIKC_MADS	RLX-incomp_MCL9_Alyr_TEdenovo-B-G326-Map7_reversed	2243	2263	+	15.1159	3.83e-06	0.0091	ttttcttttctttggctcttg
AT5G17430	AP2	RLX-incomp_MCL9_Alyr_TEdenovo-B-G326-Map7_reversed	2469	2488	-	15.8734	2.13e-06	0.00923	AAAAGAAAAAGAAAAAAAAA
AT1G49480	B3	RSX-incomp-chim_MCL1576_Alyr_TEdenovo-B-R59-Map4	1	15	-	18.9559	1.69e-08	0.0017	GACAAAAAAAAAAAA
AT2G45660	MIKC_MADS	RXX-TRIM_MCL1086_Alyr_TEdenovo-B-R1476-Map4	806	826	+	18.7391	3.84e-08	0.00106	tttttttttttttttcttttg
AT2G45660	MIKC_MADS	RXX-TRIM_MCL1086_Alyr_TEdenovo-B-R1476-Map4	804	824	+	18.4203	6.84e-08	0.00136	tttttttttttttttttcttt
AT1G49480	B3	RXX-TRIM_MCL1086_Alyr_TEdenovo-B-R1476-Map4	807	821	-	18.3529	9.26e-08	0.0017	GAAAAAAAAAAAAAA
AT1G49480	B3	RXX-TRIM_MCL1086_Alyr_TEdenovo-B-R1476-Map4	803	817	-	17.9853	2.02e-07	0.0017	AAAAAAAAAAAAAAA
AT1G49480	B3	RXX-TRIM_MCL1086_Alyr_TEdenovo-B-R1476-Map4	804	818	-	17.9853	2.02e-07	0.0017	AAAAAAAAAAAAAAA
AT1G49480	B3	RXX-TRIM_MCL1086_Alyr_TEdenovo-B-R1476-Map4	805	819	-	17.9853	2.02e-07	0.0017	AAAAAAAAAAAAAAA
AT1G49480	B3	RXX-TRIM_MCL1086_Alyr_TEdenovo-B-R1476-Map4	806	820	-	17.9853	2.02e-07	0.0017	AAAAAAAAAAAAAAA
AT2G45660	MIKC_MADS	RXX-TRIM_MCL1086_Alyr_TEdenovo-B-R1476-Map4	803	823	+	18.0145	1.32e-07	0.00171	ttttttttttttttttttctt
AT2G45660	MIKC_MADS	RXX-TRIM_MCL1086_Alyr_TEdenovo-B-R1476-Map4	805	825	+	17.1884	4.21e-07	0.00252	ttttttttttttttttctttt
AT1G49480	B3	RXX-TRIM_MCL1086_Alyr_TEdenovo-B-R1476-Map4	809	823	-	16.7794	7.88e-07	0.00421	AAGAAAAAAAAAAAA
AT4G38000	Dof	RXX-TRIM_MCL1086_Alyr_TEdenovo-B-R1476-Map4	800	827	+	18.7969	5.8e-08	0.00426	gtattttttttttttttttttcttttgc
AT1G49480	B3	RXX-TRIM_MCL1086_Alyr_TEdenovo-B-R1476-Map4	811	825	-	16.7353	8.35e-07	0.00428	AAAAGAAAAAAAAAA
AT5G17430	AP2	RXX-TRIM_MCL1086_Alyr_TEdenovo-B-R1476-Map4	804	823	-	18.3291	1.79e-07	0.00443	AAGAAAAAAAAAAAAAAAAA
AT5G17430	AP2	RXX-TRIM_MCL1086_Alyr_TEdenovo-B-R1476-Map4	805	824	-	17.8861	2.99e-07	0.00471	AAAGAAAAAAAAAAAAAAAA
AT5G17430	AP2	RXX-TRIM_MCL1086_Alyr_TEdenovo-B-R1476-Map4	803	822	-	17.4557	4.77e-07	0.00489	AGAAAAAAAAAAAAAAAAAA
AT1G49480	B3	RXX-TRIM_MCL1086_Alyr_TEdenovo-B-R1476-Map4	808	822	-	16.1176	1.6e-06	0.00689	AGAAAAAAAAAAAAA
AT1G49480	B3	RXX-TRIM_MCL1086_Alyr_TEdenovo-B-R1476-Map4	810	824	-	16.1176	1.6e-06	0.00689	AAAGAAAAAAAAAAA
AT5G17430	AP2	RXX-TRIM_MCL1086_Alyr_TEdenovo-B-R1476-Map4	806	825	-	16.2405	1.54e-06	0.00805	AAAAGAAAAAAAAAAAAAAA
AT5G02460	Dof	RXX-TRIM_MCL1086_Alyr_TEdenovo-B-R1476-Map4	807	827	-	17.6094	1.72e-07	0.00991	GCAAAAGAAAAAAAAAAAAAA

## Sheet: B) Unique TF binding site
Motif	consensus TE sequences	Class	Subclass	Superfamilies/clades	Name
ERF	DHX-incomp_MCL1131_Alyr_TEdenovo-B-R1807-Map5	Class_II	Helitron	/	ATREP5
AP2	DHX-incomp_MCL1257_Alyr_TEdenovo-B-R2718-Map4	Class_II	Helitron	/	Helitron-N3
C2H2	DHX-incomp_MCL1280_Alyr_TEdenovo-B-R2883-Map6_reversed	Class_II	Helitron	/	Helitron-2
MIKC_MADS	DHX-incomp_MCL1760_Alyr_TEdenovo-B-R7932-Map3	Class_II	Helitron	/	ATHEL1p
C2H2	DHX-incomp_MCL185_Alyr_TEdenovo-B-R4808-Map3_reversed	Class_II	Helitron	/	Helitron-3
AP2	DHX-incomp_MCL65_Alyr_TEdenovo-B-R1742-Map20	Class_II	Helitron	/	HELITRONY3
B3	DHX-incomp_MCL65_Alyr_TEdenovo-B-R1742-Map20	Class_II	Helitron	/	HELITRONY3
BBR-BPC	DHX-incomp_MCL65_Alyr_TEdenovo-B-R1742-Map20	Class_II	Helitron	/	HELITRONY3
C2H2	DHX-incomp_MCL65_Alyr_TEdenovo-B-R1742-Map20	Class_II	Helitron	/	HELITRONY3
Dof	DHX-incomp_MCL65_Alyr_TEdenovo-B-R1742-Map20	Class_II	Helitron	/	HELITRONY3
MIKC_MADS	DHX-incomp_MCL65_Alyr_TEdenovo-B-R1742-Map20	Class_II	Helitron	/	HELITRONY3
BBR-BPC	DHX-incomp_MCL671_Alyr_TEdenovo-B-G2952-Map3	Class_II	Helitron	/	ATREP5
MIKC_MADS	DHX-incomp_MCL671_Alyr_TEdenovo-B-G2952-Map3	Class_II	Helitron	/	ATREP5
B3	DHX-incomp-chim_MCL23_Alyr_TEdenovo-B-P13.172-Map20	Class_II	Helitron	/	Helitron-N4
AP2	DTX-comp_MCL106_Alyr_TEdenovo-B-G470-Map20_reversed	Class_II	TIR	Harbinger	HARB-4
B3	DTX-comp_MCL106_Alyr_TEdenovo-B-G470-Map20_reversed	Class_II	TIR	Harbinger	HARB-4
C2H2	DTX-comp_MCL106_Alyr_TEdenovo-B-G470-Map20_reversed	Class_II	TIR	Harbinger	HARB-4
LBD	DTX-comp_MCL106_Alyr_TEdenovo-B-G470-Map20_reversed	Class_II	TIR	Harbinger	HARB-4
MIKC_MADS	DTX-comp_MCL106_Alyr_TEdenovo-B-G470-Map20_reversed	Class_II	TIR	Harbinger	HARB-4
AP2	DTX-comp_MCL1531_Alyr_TEdenovo-B-R520-Map3	Class_II	TIR	Tc1-Mariner	Mariner-1
BBR-BPC	DTX-comp_MCL1531_Alyr_TEdenovo-B-R520-Map3	Class_II	TIR	Tc1-Mariner	Mariner-1
MIKC_MADS	DTX-comp_MCL1531_Alyr_TEdenovo-B-R520-Map3	Class_II	TIR	Tc1-Mariner	Mariner-1
B3	DTX-comp_MCL1803_Alyr_TEdenovo-B-R854-Map3	Class_II	TIR	hAT	hAT-N6
BBR-BPC	DTX-comp_MCL1803_Alyr_TEdenovo-B-R854-Map3	Class_II	TIR	hAT	hAT-N6
C2H2	DTX-comp_MCL1803_Alyr_TEdenovo-B-R854-Map3	Class_II	TIR	hAT	hAT-N6
ERF	DTX-comp_MCL1803_Alyr_TEdenovo-B-R854-Map3	Class_II	TIR	hAT	hAT-N6
GATA	DTX-comp_MCL1803_Alyr_TEdenovo-B-R854-Map3	Class_II	TIR	hAT	hAT-N6
MIKC_MADS	DTX-comp_MCL1803_Alyr_TEdenovo-B-R854-Map3	Class_II	TIR	hAT	hAT-N6
B3	DTX-comp_MCL47_Alyr_TEdenovo-B-R2238-Map12_reversed	Class_II	TIR	CACTA	EnSpm-5
BBR-BPC	DTX-comp_MCL47_Alyr_TEdenovo-B-R2238-Map12_reversed	Class_II	TIR	CACTA	EnSpm-5
C2H2	DTX-comp_MCL47_Alyr_TEdenovo-B-R2238-Map12_reversed	Class_II	TIR	CACTA	EnSpm-5
ERF	DTX-comp_MCL47_Alyr_TEdenovo-B-R2238-Map12_reversed	Class_II	TIR	CACTA	EnSpm-5
LBD	DTX-comp_MCL47_Alyr_TEdenovo-B-R2238-Map12_reversed	Class_II	TIR	CACTA	EnSpm-5
MIKC_MADS	DTX-comp_MCL47_Alyr_TEdenovo-B-R2238-Map12_reversed	Class_II	TIR	CACTA	EnSpm-5
AP2	DTX-comp-chim_MCL22_Alyr_TEdenovo-B-R113-Map20_reversed	Class_II	TIR	MuDR	MuDR-13
B3	DTX-comp-chim_MCL22_Alyr_TEdenovo-B-R113-Map20_reversed	Class_II	TIR	MuDR	MuDR-13
Dof	DTX-comp-chim_MCL22_Alyr_TEdenovo-B-R113-Map20_reversed	Class_II	TIR	MuDR	MuDR-13
ERF	DTX-comp-chim_MCL22_Alyr_TEdenovo-B-R113-Map20_reversed	Class_II	TIR	MuDR	MuDR-13
GATA	DTX-comp-chim_MCL22_Alyr_TEdenovo-B-R113-Map20_reversed	Class_II	TIR	MuDR	MuDR-13
LBD	DTX-comp-chim_MCL22_Alyr_TEdenovo-B-R113-Map20_reversed	Class_II	TIR	MuDR	MuDR-13
MIKC_MADS	DTX-comp-chim_MCL22_Alyr_TEdenovo-B-R113-Map20_reversed	Class_II	TIR	MuDR	MuDR-13
Trihelix	DTX-comp-chim_MCL22_Alyr_TEdenovo-B-R113-Map20_reversed	Class_II	TIR	MuDR	MuDR-13
AP2	DTX-incomp_MCL105_Alyr_TEdenovo-B-R585-Map4	Class_II	TIR	MuDR	VANDAL1N1
B3	DTX-incomp_MCL105_Alyr_TEdenovo-B-R585-Map4	Class_II	TIR	MuDR	VANDAL1N1
BBR-BPC	DTX-incomp_MCL105_Alyr_TEdenovo-B-R585-Map4	Class_II	TIR	MuDR	VANDAL1N1
C2H2	DTX-incomp_MCL105_Alyr_TEdenovo-B-R585-Map4	Class_II	TIR	MuDR	VANDAL1N1
ERF	DTX-incomp_MCL105_Alyr_TEdenovo-B-R585-Map4	Class_II	TIR	MuDR	VANDAL1N1
LBD	DTX-incomp_MCL105_Alyr_TEdenovo-B-R585-Map4	Class_II	TIR	MuDR	VANDAL1N1
MIKC_MADS	DTX-incomp_MCL105_Alyr_TEdenovo-B-R585-Map4	Class_II	TIR	MuDR	VANDAL1N1
BBR-BPC	DTX-incomp_MCL1333_Alyr_TEdenovo-B-R3251-Map3	Class_II	TIR	Harbinger	HARB-4
C2H2	DTX-incomp_MCL1333_Alyr_TEdenovo-B-R3251-Map3	Class_II	TIR	Harbinger	HARB-4
ERF	DTX-incomp_MCL1333_Alyr_TEdenovo-B-R3251-Map3	Class_II	TIR	Harbinger	HARB-4
LBD	DTX-incomp_MCL1333_Alyr_TEdenovo-B-R3251-Map3	Class_II	TIR	Harbinger	HARB-4
MIKC_MADS	DTX-incomp_MCL1333_Alyr_TEdenovo-B-R3251-Map3	Class_II	TIR	Harbinger	HARB-4
BBR-BPC	DTX-incomp_MCL1395_Alyr_TEdenovo-B-R3914-Map6	Class_II	TIR	MuDR	MuDR-N15
C2H2	DTX-incomp_MCL1395_Alyr_TEdenovo-B-R3914-Map6	Class_II	TIR	MuDR	MuDR-N15
ERF	DTX-incomp_MCL1395_Alyr_TEdenovo-B-R3914-Map6	Class_II	TIR	MuDR	MuDR-N15
GATA	DTX-incomp_MCL1395_Alyr_TEdenovo-B-R3914-Map6	Class_II	TIR	MuDR	MuDR-N15
LBD	DTX-incomp_MCL1395_Alyr_TEdenovo-B-R3914-Map6	Class_II	TIR	MuDR	MuDR-N15
ARF	DTX-incomp_MCL165_Alyr_TEdenovo-B-R2293-Map11	Class_II	TIR	hAT	SIMPLEHAT2
B3	DTX-incomp_MCL165_Alyr_TEdenovo-B-R2293-Map11	Class_II	TIR	hAT	SIMPLEHAT2
E2F/DP	DTX-incomp_MCL165_Alyr_TEdenovo-B-R2293-Map11	Class_II	TIR	hAT	SIMPLEHAT2
BBR-BPC	DTX-incomp_MCL1659_Alyr_TEdenovo-B-R677-Map11	Class_II	TIR	CACTA	EnSpm-5
AP2	DTX-incomp_MCL17_Alyr_TEdenovo-B-G2915-Map5	Class_II	TIR	MuDR	MuDR-N20
B3	DTX-incomp_MCL17_Alyr_TEdenovo-B-G2915-Map5	Class_II	TIR	MuDR	MuDR-N20
Dof	DTX-incomp_MCL17_Alyr_TEdenovo-B-G2915-Map5	Class_II	TIR	MuDR	MuDR-N20
GATA	DTX-incomp_MCL17_Alyr_TEdenovo-B-G2915-Map5	Class_II	TIR	MuDR	MuDR-N20
MIKC_MADS	DTX-incomp_MCL17_Alyr_TEdenovo-B-G2915-Map5	Class_II	TIR	MuDR	MuDR-N20
LBD	DTX-incomp_MCL22_Alyr_TEdenovo-B-R3366-Map7	Class_II	TIR	MuDR	MuDR-13
AP2	DTX-incomp_MCL396_Alyr_TEdenovo-B-R6114-Map4	Class_II	TIR	CACTA	EnSpm-N1
BBR-BPC	DTX-incomp_MCL396_Alyr_TEdenovo-B-R6114-Map4	Class_II	TIR	CACTA	EnSpm-N1
C2H2	DTX-incomp_MCL396_Alyr_TEdenovo-B-R6114-Map4	Class_II	TIR	CACTA	EnSpm-N1
ERF	DTX-incomp_MCL396_Alyr_TEdenovo-B-R6114-Map4	Class_II	TIR	CACTA	EnSpm-N1
GATA	DTX-incomp_MCL396_Alyr_TEdenovo-B-R6114-Map4	Class_II	TIR	CACTA	EnSpm-N1
LBD	DTX-incomp_MCL396_Alyr_TEdenovo-B-R6114-Map4	Class_II	TIR	CACTA	EnSpm-N1
MIKC_MADS	DTX-incomp_MCL396_Alyr_TEdenovo-B-R6114-Map4	Class_II	TIR	CACTA	EnSpm-N1
AP2	DTX-incomp_MCL400_Alyr_TEdenovo-B-G3677-Map6	Class_II	TIR	MuDR	MuDR-N23
B3	DTX-incomp_MCL400_Alyr_TEdenovo-B-G3677-Map6	Class_II	TIR	MuDR	MuDR-N23
BBR-BPC	DTX-incomp_MCL400_Alyr_TEdenovo-B-G3677-Map6	Class_II	TIR	MuDR	MuDR-N23
C2H2	DTX-incomp_MCL400_Alyr_TEdenovo-B-G3677-Map6	Class_II	TIR	MuDR	MuDR-N23
Dof	DTX-incomp_MCL400_Alyr_TEdenovo-B-G3677-Map6	Class_II	TIR	MuDR	MuDR-N23
GATA	DTX-incomp_MCL400_Alyr_TEdenovo-B-G3677-Map6	Class_II	TIR	MuDR	MuDR-N23
MIKC_MADS	DTX-incomp_MCL400_Alyr_TEdenovo-B-G3677-Map6	Class_II	TIR	MuDR	MuDR-N23
NAC	DTX-incomp_MCL400_Alyr_TEdenovo-B-G3677-Map6	Class_II	TIR	MuDR	MuDR-N23
BBR-BPC	DTX-incomp_MCL552_Alyr_TEdenovo-B-R1393-Map5_reversed	Class_II	TIR	MuDR	ATMU12
C2H2	DTX-incomp_MCL552_Alyr_TEdenovo-B-R1393-Map5_reversed	Class_II	TIR	MuDR	ATMU12
ERF	DTX-incomp_MCL552_Alyr_TEdenovo-B-R1393-Map5_reversed	Class_II	TIR	MuDR	ATMU12
LBD	DTX-incomp_MCL552_Alyr_TEdenovo-B-R1393-Map5_reversed	Class_II	TIR	MuDR	ATMU12
AP2	DTX-incomp_MCL622_Alyr_TEdenovo-B-G1708-Map3	Class_II	TIR	MuDR	MuDR-10
BBR-BPC	DTX-incomp_MCL622_Alyr_TEdenovo-B-G1708-Map3	Class_II	TIR	MuDR	MuDR-10
C2H2	DTX-incomp_MCL622_Alyr_TEdenovo-B-G1708-Map3	Class_II	TIR	MuDR	MuDR-10
MIKC_MADS	DTX-incomp_MCL622_Alyr_TEdenovo-B-G1708-Map3	Class_II	TIR	MuDR	MuDR-10
BBR-BPC	DTX-incomp_MCL692_Alyr_TEdenovo-B-G3531-Map3	Class_II	TIR	CACTA	EnSpm-N1
MYB_related	DTX-incomp_MCL692_Alyr_TEdenovo-B-G3531-Map3	Class_II	TIR	CACTA	EnSpm-N1
AP2	DTX-incomp_MCL706_Alyr_TEdenovo-B-G3965-Map3	Class_II	TIR	CACTA	EnSpm-6
B3	DTX-incomp_MCL706_Alyr_TEdenovo-B-G3965-Map3	Class_II	TIR	CACTA	EnSpm-6
BBR-BPC	DTX-incomp_MCL706_Alyr_TEdenovo-B-G3965-Map3	Class_II	TIR	CACTA	EnSpm-6
C2H2	DTX-incomp_MCL706_Alyr_TEdenovo-B-G3965-Map3	Class_II	TIR	CACTA	EnSpm-6
Dof	DTX-incomp_MCL706_Alyr_TEdenovo-B-G3965-Map3	Class_II	TIR	CACTA	EnSpm-6
GATA	DTX-incomp_MCL706_Alyr_TEdenovo-B-G3965-Map3	Class_II	TIR	CACTA	EnSpm-6
MIKC_MADS	DTX-incomp_MCL706_Alyr_TEdenovo-B-G3965-Map3	Class_II	TIR	CACTA	EnSpm-6
AP2	DTX-incomp_MCL71_Alyr_TEdenovo-B-P395.287-Map6	Class_II	TIR	MuDR	MuDR-5
B3	DTX-incomp_MCL71_Alyr_TEdenovo-B-P395.287-Map6	Class_II	TIR	MuDR	MuDR-5
C2H2	DTX-incomp_MCL71_Alyr_TEdenovo-B-P395.287-Map6	Class_II	TIR	MuDR	MuDR-5
Dof	DTX-incomp_MCL71_Alyr_TEdenovo-B-P395.287-Map6	Class_II	TIR	MuDR	MuDR-5
MIKC_MADS	DTX-incomp_MCL71_Alyr_TEdenovo-B-P395.287-Map6	Class_II	TIR	MuDR	MuDR-5
AP2	DTX-incomp_MCL72_Alyr_TEdenovo-B-R1006-Map10	Class_II	TIR	CACTA	EnSpm-5
Dof	DTX-incomp_MCL72_Alyr_TEdenovo-B-R1006-Map10	Class_II	TIR	CACTA	EnSpm-5
LBD	DTX-incomp_MCL72_Alyr_TEdenovo-B-R1006-Map10	Class_II	TIR	CACTA	EnSpm-5
MIKC_MADS	DTX-incomp_MCL72_Alyr_TEdenovo-B-R1006-Map10	Class_II	TIR	CACTA	EnSpm-5
SRS	DTX-incomp_MCL72_Alyr_TEdenovo-B-R1006-Map10	Class_II	TIR	CACTA	EnSpm-5
ERF	DTX-incomp_MCL892_Alyr_TEdenovo-B-P172.643-Map4	Class_II	TIR	MuDR	MuDR-N15
LBD	DTX-incomp_MCL892_Alyr_TEdenovo-B-P172.643-Map4	Class_II	TIR	MuDR	MuDR-N15
AP2	DTX-incomp_MCL945_Alyr_TEdenovo-B-P494.393-Map3	Class_II	TIR	Harbinger	HARB-6
BBR-BPC	DTX-incomp_MCL945_Alyr_TEdenovo-B-P494.393-Map3	Class_II	TIR	Harbinger	HARB-6
bHLH	DTX-incomp_MCL945_Alyr_TEdenovo-B-P494.393-Map3	Class_II	TIR	Harbinger	HARB-6
C2H2	DTX-incomp_MCL945_Alyr_TEdenovo-B-P494.393-Map3	Class_II	TIR	Harbinger	HARB-6
ERF	DTX-incomp_MCL945_Alyr_TEdenovo-B-P494.393-Map3	Class_II	TIR	Harbinger	HARB-6
LBD	DTX-incomp_MCL945_Alyr_TEdenovo-B-P494.393-Map3	Class_II	TIR	Harbinger	HARB-6
MIKC_MADS	DTX-incomp_MCL945_Alyr_TEdenovo-B-P494.393-Map3	Class_II	TIR	Harbinger	HARB-6
AP2	DTX-incomp-chim_MCL112_Alyr_TEdenovo-B-R7461-Map4	Class_II	TIR	hAT	HATN3
B3	DTX-incomp-chim_MCL112_Alyr_TEdenovo-B-R7461-Map4	Class_II	TIR	hAT	HATN3
BBR-BPC	DTX-incomp-chim_MCL112_Alyr_TEdenovo-B-R7461-Map4	Class_II	TIR	hAT	HATN3
Dof	DTX-incomp-chim_MCL112_Alyr_TEdenovo-B-R7461-Map4	Class_II	TIR	hAT	HATN3
MIKC_MADS	DTX-incomp-chim_MCL112_Alyr_TEdenovo-B-R7461-Map4	Class_II	TIR	hAT	HATN3
MYB_related	DTX-incomp-chim_MCL112_Alyr_TEdenovo-B-R7461-Map4	Class_II	TIR	hAT	HATN3
AP2	DTX-incomp-chim_MCL1426_Alyr_TEdenovo-B-R4244-Map3_reversed	Class_II	TIR	MuDR	ATMU3
BBR-BPC	DTX-incomp-chim_MCL1426_Alyr_TEdenovo-B-R4244-Map3_reversed	Class_II	TIR	MuDR	ATMU3
Dof	DTX-incomp-chim_MCL1426_Alyr_TEdenovo-B-R4244-Map3_reversed	Class_II	TIR	MuDR	ATMU3
ERF	DTX-incomp-chim_MCL1426_Alyr_TEdenovo-B-R4244-Map3_reversed	Class_II	TIR	MuDR	ATMU3
MIKC_MADS	DTX-incomp-chim_MCL1426_Alyr_TEdenovo-B-R4244-Map3_reversed	Class_II	TIR	MuDR	ATMU3
ERF	DTX-incomp-chim_MCL209_Alyr_TEdenovo-B-R791-Map10_reversed	Class_II	TIR	MuDR	MuDR-5
GATA	DTX-incomp-chim_MCL209_Alyr_TEdenovo-B-R791-Map10_reversed	Class_II	TIR	MuDR	MuDR-5
MYB_related	DTX-incomp-chim_MCL209_Alyr_TEdenovo-B-R791-Map10_reversed	Class_II	TIR	MuDR	MuDR-5
AP2	DTX-incomp-chim_MCL21_Alyr_TEdenovo-B-R583-Map20_reversed	Class_II	TIR	MuDR	MuDR-1
B3	DTX-incomp-chim_MCL21_Alyr_TEdenovo-B-R583-Map20_reversed	Class_II	TIR	MuDR	MuDR-1
C2H2	DTX-incomp-chim_MCL21_Alyr_TEdenovo-B-R583-Map20_reversed	Class_II	TIR	MuDR	MuDR-1
Dof	DTX-incomp-chim_MCL21_Alyr_TEdenovo-B-R583-Map20_reversed	Class_II	TIR	MuDR	MuDR-1
ERF	DTX-incomp-chim_MCL21_Alyr_TEdenovo-B-R583-Map20_reversed	Class_II	TIR	MuDR	MuDR-1
GATA	DTX-incomp-chim_MCL21_Alyr_TEdenovo-B-R583-Map20_reversed	Class_II	TIR	MuDR	MuDR-1
LBD	DTX-incomp-chim_MCL21_Alyr_TEdenovo-B-R583-Map20_reversed	Class_II	TIR	MuDR	MuDR-1
MIKC_MADS	DTX-incomp-chim_MCL21_Alyr_TEdenovo-B-R583-Map20_reversed	Class_II	TIR	MuDR	MuDR-1
NAC	DTX-incomp-chim_MCL21_Alyr_TEdenovo-B-R583-Map20_reversed	Class_II	TIR	MuDR	MuDR-1
B3	noCat_MCL217_Alyr_TEdenovo-B-G2285-Map20	Other	Other	other	other
C2H2	noCat_MCL217_Alyr_TEdenovo-B-G2285-Map20	Other	Other	other	other
Dof	noCat_MCL217_Alyr_TEdenovo-B-G2285-Map20	Other	Other	other	other
MIKC_MADS	noCat_MCL217_Alyr_TEdenovo-B-G2285-Map20	Other	Other	other	other
AP2	RIX-comp_MCL117_Alyr_TEdenovo-B-R3367-Map5	Class_I	LINE	/	L1-6
B3	RIX-comp_MCL117_Alyr_TEdenovo-B-R3367-Map5	Class_I	LINE	/	L1-6
BBR-BPC	RIX-comp_MCL117_Alyr_TEdenovo-B-R3367-Map5	Class_I	LINE	/	L1-6
C2H2	RIX-comp_MCL117_Alyr_TEdenovo-B-R3367-Map5	Class_I	LINE	/	L1-6
FAR1	RIX-comp_MCL117_Alyr_TEdenovo-B-R3367-Map5	Class_I	LINE	/	L1-6
MIKC_MADS	RIX-comp_MCL117_Alyr_TEdenovo-B-R3367-Map5	Class_I	LINE	/	L1-6
B3	RIX-comp_MCL158_Alyr_TEdenovo-B-R331-Map20	Class_I	LINE	/	L1-5
C2H2	RIX-comp_MCL158_Alyr_TEdenovo-B-R331-Map20	Class_I	LINE	/	L1-5
ERF	RIX-comp_MCL158_Alyr_TEdenovo-B-R331-Map20	Class_I	LINE	/	L1-5
MIKC_MADS	RIX-comp_MCL158_Alyr_TEdenovo-B-R331-Map20	Class_I	LINE	/	L1-5
B3	RIX-comp_MCL383_Alyr_TEdenovo-B-R178-Map7_reversed	Class_I	LINE	/	L1-9
C2H2	RIX-comp_MCL383_Alyr_TEdenovo-B-R178-Map7_reversed	Class_I	LINE	/	L1-9
ERF	RIX-comp_MCL383_Alyr_TEdenovo-B-R178-Map7_reversed	Class_I	LINE	/	L1-9
GATA	RIX-comp_MCL383_Alyr_TEdenovo-B-R178-Map7_reversed	Class_I	LINE	/	L1-9
B3	RIX-incomp_MCL1200_Alyr_TEdenovo-B-R224-Map4	Class_I	LINE	other	other
ERF	RIX-incomp_MCL1200_Alyr_TEdenovo-B-R224-Map4	Class_I	LINE	other	other
LBD	RIX-incomp_MCL1200_Alyr_TEdenovo-B-R224-Map4	Class_I	LINE	other	other
AP2	RIX-incomp_MCL176_Alyr_TEdenovo-B-R428-Map8	Class_I	LINE	other	other
B3	RIX-incomp_MCL176_Alyr_TEdenovo-B-R428-Map8	Class_I	LINE	other	other
BBR-BPC	RIX-incomp_MCL176_Alyr_TEdenovo-B-R428-Map8	Class_I	LINE	other	other
MIKC_MADS	RIX-incomp_MCL176_Alyr_TEdenovo-B-R428-Map8	Class_I	LINE	other	other
B3	RIX-incomp_MCL355_Alyr_TEdenovo-B-R477-Map3	Class_I	LINE	other	other
AP2	RIX-incomp_MCL357_Alyr_TEdenovo-B-G2233-Map3	Class_I	LINE	other	other
B3	RIX-incomp_MCL357_Alyr_TEdenovo-B-G2233-Map3	Class_I	LINE	other	other
B3	RIX-incomp_MCL484_Alyr_TEdenovo-B-R2028-Map3	Class_I	LINE	other	other
B3	RIX-incomp_MCL509_Alyr_TEdenovo-B-R2339-Map5_reversed	Class_I	LINE	/	L1-10
BBR-BPC	RIX-incomp_MCL509_Alyr_TEdenovo-B-R2339-Map5_reversed	Class_I	LINE	/	L1-10
B3	RIX-incomp_MCL539_Alyr_TEdenovo-B-P424.448-Map3	Class_I	LINE	/	L1-1
B3	RIX-incomp_MCL556_Alyr_TEdenovo-B-R1786-Map9	Class_I	LINE	/	L1-1
BBR-BPC	RIX-incomp_MCL556_Alyr_TEdenovo-B-R1786-Map9	Class_I	LINE	/	L1-1
MIKC_MADS	RIX-incomp_MCL556_Alyr_TEdenovo-B-R1786-Map9	Class_I	LINE	/	L1-1
AP2	RIX-incomp_MCL635_Alyr_TEdenovo-B-G1904-Map7	Class_I	LINE	other	other
B3	RIX-incomp_MCL635_Alyr_TEdenovo-B-G1904-Map7	Class_I	LINE	other	other
CAMTA	RIX-incomp_MCL635_Alyr_TEdenovo-B-G1904-Map7	Class_I	LINE	other	other
ERF	RIX-incomp_MCL635_Alyr_TEdenovo-B-G1904-Map7	Class_I	LINE	other	other
MYB_related	RIX-incomp_MCL635_Alyr_TEdenovo-B-G1904-Map7	Class_I	LINE	other	other
C2H2	RIX-incomp_MCL662_Alyr_TEdenovo-B-G2749-Map3	Class_I	LINE	other	other
ERF	RIX-incomp_MCL662_Alyr_TEdenovo-B-G2749-Map3	Class_I	LINE	other	other
LBD	RIX-incomp_MCL662_Alyr_TEdenovo-B-G2749-Map3	Class_I	LINE	other	other
B3	RIX-incomp_MCL989_Alyr_TEdenovo-B-P777.164-Map4	Class_I	LINE	other	other
ERF	RIX-incomp_MCL989_Alyr_TEdenovo-B-P777.164-Map4	Class_I	LINE	other	other
LBD	RIX-incomp_MCL989_Alyr_TEdenovo-B-P777.164-Map4	Class_I	LINE	other	other
MIKC_MADS	RIX-incomp_MCL989_Alyr_TEdenovo-B-P777.164-Map4	Class_I	LINE	other	other
C2H2	RLX-comp_MCL1016_Alyr_TEdenovo-B-P920.31-Map3	Class_I	LTR_Copia	Ivana	ALYCopia79
ERF	RLX-comp_MCL1016_Alyr_TEdenovo-B-P920.31-Map3	Class_I	LTR_Copia	Ivana	ALYCopia79
GATA	RLX-comp_MCL1016_Alyr_TEdenovo-B-P920.31-Map3	Class_I	LTR_Copia	Ivana	ALYCopia79
C2H2	RLX-comp_MCL1230_Alyr_TEdenovo-B-R2476-Map16	Class_I	LTR_Copia	Ivana	ALYCopia76
ERF	RLX-comp_MCL1230_Alyr_TEdenovo-B-R2476-Map16	Class_I	LTR_Copia	Ivana	ALYCopia76
GATA	RLX-comp_MCL1230_Alyr_TEdenovo-B-R2476-Map16	Class_I	LTR_Copia	Ivana	ALYCopia76
HSF	RLX-comp_MCL1230_Alyr_TEdenovo-B-R2476-Map16	Class_I	LTR_Copia	Ivana	ALYCopia76
LBD	RLX-comp_MCL1230_Alyr_TEdenovo-B-R2476-Map16	Class_I	LTR_Copia	Ivana	ALYCopia76
MYB_related	RLX-comp_MCL1230_Alyr_TEdenovo-B-R2476-Map16	Class_I	LTR_Copia	Ivana	ALYCopia76
NAC	RLX-comp_MCL1230_Alyr_TEdenovo-B-R2476-Map16	Class_I	LTR_Copia	Ivana	ALYCopia76
GATA	RLX-comp_MCL1378_Alyr_TEdenovo-B-R3655-Map7_reversed	Class_I	LTR_Copia	Ale	ALYCopia86
MIKC_MADS	RLX-comp_MCL1378_Alyr_TEdenovo-B-R3655-Map7_reversed	Class_I	LTR_Copia	Ale	ALYCopia86
B3	RLX-comp_MCL240_Alyr_TEdenovo-B-R2243-Map20_reversed	Class_I	LTR_Gypsy	CRM	Alygypsy36
C2H2	RLX-comp_MCL240_Alyr_TEdenovo-B-R2243-Map20_reversed	Class_I	LTR_Gypsy	CRM	Alygypsy36
MIKC_MADS	RLX-comp_MCL240_Alyr_TEdenovo-B-R2243-Map20_reversed	Class_I	LTR_Gypsy	CRM	Alygypsy36
C2H2	RLX-comp_MCL3_Alyr_TEdenovo-B-G227-Map20_reversed	Class_I	LTR_Gypsy	ATHILA	ALYGypsy31
MIKC_MADS	RLX-comp_MCL3_Alyr_TEdenovo-B-G227-Map20_reversed	Class_I	LTR_Gypsy	ATHILA	ALYGypsy31
MYB_related	RLX-comp_MCL3_Alyr_TEdenovo-B-G227-Map20_reversed	Class_I	LTR_Gypsy	ATHILA	ALYGypsy31
C2H2	RLX-comp_MCL415_Alyr_TEdenovo-B-G4242-Map5	Class_I	LTR_Copia	Ivana	ALYCopia27
ERF	RLX-comp_MCL415_Alyr_TEdenovo-B-G4242-Map5	Class_I	LTR_Copia	Ivana	ALYCopia27
NAC	RLX-comp_MCL415_Alyr_TEdenovo-B-G4242-Map5	Class_I	LTR_Copia	Ivana	ALYCopia27
AP2	RLX-comp_MCL727_Alyr_TEdenovo-B-G4341-Map4_reversed	Class_I	LTR_Copia	Ale	ALYCopia86
C2H2	RLX-comp_MCL727_Alyr_TEdenovo-B-G4341-Map4_reversed	Class_I	LTR_Copia	Ale	ALYCopia86
GATA	RLX-comp_MCL727_Alyr_TEdenovo-B-G4341-Map4_reversed	Class_I	LTR_Copia	Ale	ALYCopia86
MIKC_MADS	RLX-comp_MCL727_Alyr_TEdenovo-B-G4341-Map4_reversed	Class_I	LTR_Copia	Ale	ALYCopia86
AP2	RLX-comp-chim_MCL9_Alyr_TEdenovo-B-G4666-Map3_reversed	Class_I	LTR_Gypsy	ATHILA	ATHILA
B3	RLX-comp-chim_MCL9_Alyr_TEdenovo-B-G4666-Map3_reversed	Class_I	LTR_Gypsy	ATHILA	ATHILA
C2H2	RLX-comp-chim_MCL9_Alyr_TEdenovo-B-G4666-Map3_reversed	Class_I	LTR_Gypsy	ATHILA	ATHILA
Dof	RLX-comp-chim_MCL9_Alyr_TEdenovo-B-G4666-Map3_reversed	Class_I	LTR_Gypsy	ATHILA	ATHILA
ERF	RLX-comp-chim_MCL9_Alyr_TEdenovo-B-G4666-Map3_reversed	Class_I	LTR_Gypsy	ATHILA	ATHILA
MIKC_MADS	RLX-comp-chim_MCL9_Alyr_TEdenovo-B-G4666-Map3_reversed	Class_I	LTR_Gypsy	ATHILA	ATHILA
MYB_related	RLX-comp-chim_MCL9_Alyr_TEdenovo-B-G4666-Map3_reversed	Class_I	LTR_Gypsy	ATHILA	ATHILA
Nin-like	RLX-comp-chim_MCL9_Alyr_TEdenovo-B-G4666-Map3_reversed	Class_I	LTR_Gypsy	ATHILA	ATHILA
AP2	RLX-incomp_MCL1389_Alyr_TEdenovo-B-R3811-Map4	Class_I	LTR_Copia	Ivana	ATCOPIA63
B3	RLX-incomp_MCL1389_Alyr_TEdenovo-B-R3811-Map4	Class_I	LTR_Copia	Ivana	ATCOPIA63
BBR-BPC	RLX-incomp_MCL1389_Alyr_TEdenovo-B-R3811-Map4	Class_I	LTR_Copia	Ivana	ATCOPIA63
MIKC_MADS	RLX-incomp_MCL1389_Alyr_TEdenovo-B-R3811-Map4	Class_I	LTR_Copia	Ivana	ATCOPIA63
BBR-BPC	RLX-incomp_MCL1437_Alyr_TEdenovo-B-R4366-Map3	Class_I	LTR_Copia	Ale	ATCOPIA7
C2H2	RLX-incomp_MCL1437_Alyr_TEdenovo-B-R4366-Map3	Class_I	LTR_Copia	Ale	ATCOPIA7
ERF	RLX-incomp_MCL1437_Alyr_TEdenovo-B-R4366-Map3	Class_I	LTR_Copia	Ale	ATCOPIA7
AP2	RLX-incomp_MCL367_Alyr_TEdenovo-B-G4194-Map3	Class_I	LTR_Copia	Ale	ALyCopia96
BBR-BPC	RLX-incomp_MCL367_Alyr_TEdenovo-B-G4194-Map3	Class_I	LTR_Copia	Ale	ALyCopia96
C2H2	RLX-incomp_MCL367_Alyr_TEdenovo-B-G4194-Map3	Class_I	LTR_Copia	Ale	ALyCopia96
AP2	RLX-incomp_MCL569_Alyr_TEdenovo-B-R6037-Map5_reversed	Class_I	LTR_Copia	Sire	ALYCopia48
B3	RLX-incomp_MCL569_Alyr_TEdenovo-B-R6037-Map5_reversed	Class_I	LTR_Copia	Sire	ALYCopia48
BBR-BPC	RLX-incomp_MCL569_Alyr_TEdenovo-B-R6037-Map5_reversed	Class_I	LTR_Copia	Sire	ALYCopia48
C2H2	RLX-incomp_MCL569_Alyr_TEdenovo-B-R6037-Map5_reversed	Class_I	LTR_Copia	Sire	ALYCopia48
Dof	RLX-incomp_MCL569_Alyr_TEdenovo-B-R6037-Map5_reversed	Class_I	LTR_Copia	Sire	ALYCopia48
GATA	RLX-incomp_MCL569_Alyr_TEdenovo-B-R6037-Map5_reversed	Class_I	LTR_Copia	Sire	ALYCopia48
MIKC_MADS	RLX-incomp_MCL569_Alyr_TEdenovo-B-R6037-Map5_reversed	Class_I	LTR_Copia	Sire	ALYCopia48
MIKC_MADS	RLX-incomp_MCL68_Alyr_TEdenovo-B-R5183-Map6	Class_I	LTR_Gypsy	CRM	ATGP5A
AP2	RLX-incomp_MCL77_Alyr_TEdenovo-B-G4329-Map3_reversed	Class_I	LTR_Copia	Ale	ALYCopia93
BBR-BPC	RLX-incomp_MCL77_Alyr_TEdenovo-B-G4329-Map3_reversed	Class_I	LTR_Copia	Ale	ALYCopia93
C2H2	RLX-incomp_MCL77_Alyr_TEdenovo-B-G4329-Map3_reversed	Class_I	LTR_Copia	Ale	ALYCopia93
MIKC_MADS	RLX-incomp_MCL77_Alyr_TEdenovo-B-G4329-Map3_reversed	Class_I	LTR_Copia	Ale	ALYCopia93
AP2	RLX-incomp_MCL9_Alyr_TEdenovo-B-G326-Map7_reversed	Class_I	LTR_Gypsy	ATHILA	ATHILA
B3	RLX-incomp_MCL9_Alyr_TEdenovo-B-G326-Map7_reversed	Class_I	LTR_Gypsy	ATHILA	ATHILA
C2H2	RLX-incomp_MCL9_Alyr_TEdenovo-B-G326-Map7_reversed	Class_I	LTR_Gypsy	ATHILA	ATHILA
Dof	RLX-incomp_MCL9_Alyr_TEdenovo-B-G326-Map7_reversed	Class_I	LTR_Gypsy	ATHILA	ATHILA
MIKC_MADS	RLX-incomp_MCL9_Alyr_TEdenovo-B-G326-Map7_reversed	Class_I	LTR_Gypsy	ATHILA	ATHILA
B3	RSX-incomp-chim_MCL1576_Alyr_TEdenovo-B-R59-Map4	Class_I	SINE	other	other
AP2	RXX-TRIM_MCL1086_Alyr_TEdenovo-B-R1476-Map4	Class_I	TRIM	other	other
B3	RXX-TRIM_MCL1086_Alyr_TEdenovo-B-R1476-Map4	Class_I	TRIM	other	other
Dof	RXX-TRIM_MCL1086_Alyr_TEdenovo-B-R1476-Map4	Class_I	TRIM	other	other
MIKC_MADS	RXX-TRIM_MCL1086_Alyr_TEdenovo-B-R1476-Map4	Class_I	TRIM	other	other

## Sheet: C) Occurrence
Motif	Occurrence	Description
MIKC_MADS	38	Floral organ identity
B3	35	hormone (auxine) responsive elements
C2H2	34	developmental processes
AP2	29	Growth and development, response to environmental stimuli
BBR-BPC	27	Ovule identity
ERF	25	hormone (ethylene) responsive elements
LBD	17	Various processes
GATA	15	light responsive elements
Dof	15	Various processes
MYB_related	7	/
NAC	4	Various processes, hormone (auxin) responsive elements
FAR1	1	light signaling
Trihelix	1	/
ARF	1	Auxin response factor
bHLH	1	Various processes
HSF	1	Heat stress transcription factors
E2F/DP	1	Cell proliferation
SRS	1	/
CAMTA	1	/
Nin-like	1	/
