# Supplementary material for: Transcriptional activity of transposable elements along an elevational gradient in Arabidopsis arenosa
Source: Mob DNA. 2021 Feb 27;12:7. doi: 10.1186/s13100-021-00236-0 (PMC7916287; doi:10.1186/s13100-021-00236-0)
Supplement: Supplementary file 5 — Additional file 5: Table S5. Lists of consensus TE sequences affected by temperature and irradiance for each region. [file 13100_2021_236_MOESM5_ESM.xlsx]

## Sheet: NT
Table S5. Consensus TE sequences affected by temperature and irradiance for the the three regions NT, VT and ZT (separate sheets). The column 'parallel' indicates whether the consensus TE sequence shows signs of parallelism (identified in Table S3).
Effect of temperature when irradiance held constant
Consensus sequences	Class	subclass	Superfamilies/clades	Name	parallel	treatment comparison	logFC	more expressed under	PValue	FDR
DTX-incomp_MCL1821_Alyr_TEdenovo-B-R896-Map3	Class II	TIR	MuDR	MuDR-10	yes	HtHi vs LtHi	9.34197865166038	low temperature (LtHi)	6.99786973730364e-07	0.00157102175602467
RIX-incomp_MCL989_Alyr_TEdenovo-B-P777.164-Map4	Class I	LINE	other	other	yes	HtHi vs LtHi	4.91416274756962	low temperature (LtHi)	4.25877431607422e-06	0.00478047416979331
RIX-incomp_MCL506_Alyr_TEdenovo-B-R6434-Map3	Class I	LINE	other	other	no	HtHi vs LtHi	6.11243400645671	low temperature (LtHi)	2.90054424849849e-05	0.0217057394595971
RIX-incomp_MCL1115_Alyr_TEdenovo-B-R1700-Map3	Class I	LINE	other	other	no	HtHi vs LtHi	5.89484032353983	low temperature (LtHi)	5.59669291560349e-05	0.0314114389888246
RIX-incomp_MCL456_Alyr_TEdenovo-B-R4095-Map4	Class I	LINE	other	other	no	HtLi vs LtLi	10.926252005607	low temperature (LtLi)	1.11024555013488e-10	2.4925012600528e-07
Effect of irradiance when temperature held constant
Consensus sequences	Class	subclass	Superfamilies/clades	Name	parallel	treatment comparison	logFC	more expressed under	PValue	FDR
RIX-incomp_MCL506_Alyr_TEdenovo-B-R6434-Map3	Class I	LINE	other	other	no	HtHi vs HtLi	6.76161299332918	low irradiance (HtLi)	1.56114830676553e-06	0.00350477794868862
RIX-incomp_MCL989_Alyr_TEdenovo-B-P777.164-Map4	Class I	LINE	other	other	yes	HtHi vs HtLi	5.1401299628813	low irradiance (HtLi)	4.55930765594584e-06	0.00450277480270049
DTX-incomp_MCL1821_Alyr_TEdenovo-B-R896-Map3	Class II	TIR	MuDR	MuDR-10	yes	HtHi vs HtLi	8.21092961292604	low irradiance (HtLi)	6.01707100583585e-06	0.00450277480270049
RLX-incomp_MCL263_Alyr_TEdenovo-B-R2191-Map3	Class I	LTR_copia	Ale	ALYCopia52	no	HtHi vs HtLi	7.51126170700749	low irradiance (HtLi)	3.70332662363402e-05	0.0207849206751459
RIX-incomp_MCL456_Alyr_TEdenovo-B-R4095-Map4	Class I	LINE	other	other	no	HtHi vs HtLi	-7.55938930677025	high irradiance (Hthi)	6.12710310083036e-05	0.0275106929227283
RIX-incomp_MCL456_Alyr_TEdenovo-B-R4095-Map4	Class I	LINE	other	other	no	LtHi vs LtLi	7.81213908778191	low irradiance (LtLi)	3.48663152533016e-08	7.82748777436622e-05

## Sheet: VT
Effect of temperature when irradiance held constant
Consensus sequences	Class	subclass	Superfamilies/clades	Name	parallel	treatment comparison	logFC	more expressed under	PValue	FDR
DTX-incomp_MCL281_Alyr_TEdenovo-B-R3065-Map12	Class II	TIR	Harbinger	harbinger-5	no	HtLi vs LtLi	8.87412482097606	low temperature (LtLi)	9.70323095705321e-06	0.0147954742685202
RIX-incomp_MCL662_Alyr_TEdenovo-B-G2749-Map3	Class I	LINE	other	other	yes	HtLi vs LtLi	10.5955909293744	low temperature (LtLi)	1.31808234017998e-05	0.0147954742685202
RIX-comp_MCL1263_Alyr_TEdenovo-B-R2744-Map4_reversed	Class I	LINE	other	L1-8	no	HtLi vs LtLi	9.25375520679975	low temperature (LtLi)	6.54474191524219e-05	0.0489764853323957
RIX-comp_MCL1263_Alyr_TEdenovo-B-R2744-Map4_reversed	Class I	LINE	other	L1-8	no	HtHi vs LtHi	-9.40359713581125	high temperature (HtHi)	2.23383510953218e-05	0.041290221535907
RLX-comp_MCL711_Alyr_TEdenovo-B-G4061-Map3	Class I	LTR_copia	Ivana	ALYCopia94	no	HtHi vs LtHi	-6.62565195004922	high temperature (HtHi)	3.67841617246388e-05	0.041290221535907

## Sheet: ZT
Effect of temperature when irradiance held constant
Consensus sequences	Class	subclass	Superfamilies/clades	Name	parallel	treatment comparison	logFC	more expressed in	PValue	FDR
DTX-incomp-chim_MCL59_Alyr_TEdenovo-B-R2050-Map20_reversed	Class II	TIR	MuDR	MuDR-7	no	HtHi vs LtHi	-6.73617702771128	high temperature (HtHi)	4.47149970144337e-06	0.00972628715935022
RLX-incomp_MCL678_Alyr_TEdenovo-B-G3200-Map3	Class I	LTR_copia	Angela	ALYCopia74	no	HtHi vs LtHi	8.58153840909704	low temperature (LtHi)	8.66484379452135e-06	0.00972628715935022
RIX-comp_MCL468_Alyr_TEdenovo-B-R1779-Map5_reversed	Class I	LINE	other	ATLINE1	no	HtHi vs LtHi	-7.58825780581423	high temperature (HtHi)	6.54176538785894e-05	0.0489542109858111
DTX-incomp-chim_MCL110_Alyr_TEdenovo-B-R2009-Map16	Class II	TIR	MuDR	MuDR-N17	no	HtLi vs LtLi	7.07339065068652	low temperature (LtHi)	4.46683455078157e-06	0.0100280435665046
Effect of irradiance when temperature held constant
Consensus sequences	Class	subclass	Superfamilies/clades	Name	parallel	treatment comparison	logFC	more expressed in	PValue	FDR
RIX-incomp_MCL1520_Alyr_TEdenovo-B-R5055-Map3	Class I	LINE	other	other	no	LtHi vs LtLi	-8.56377209838556	high irradiance (LtHi)	4.78830794177666e-08	0.000107497513292886
RLX-comp_MCL1230_Alyr_TEdenovo-B-R2476-Map16	Class I	LTR_copia	Ivana	ALYCopia76	yes	LtHi vs LtLi	-7.07382217855875	high irradiance (LtHi)	2.04056037166467e-05	0.0219055636517492
DTX-incomp_MCL78_Alyr_TEdenovo-B-R5118-Map7_reversed	Class II	TIR	MuDR	MuDR-15	no	LtHi vs LtLi	6.43841742304067	low irradiance (LtLi)	2.92724681315133e-05	0.0219055636517492
