# Supplementary material for: Transcriptional activity of transposable elements along an elevational gradient in Arabidopsis arenosa
Source: Mob DNA. 2021 Feb 27;12:7. doi: 10.1186/s13100-021-00236-0 (PMC7916287; doi:10.1186/s13100-021-00236-0)
Supplement: Supplementary file 6 — Additional file 6: Table S7. Classification of the 2245 consensus TE sequences. [file 13100_2021_236_MOESM6_ESM.xlsx]

## Sheet: Table S7
Table S7. Classification of the 2 245 consensus TE sequences.
Consensus sequences	Class	Subclass	Superfamilies/clades	Name
RYX-incomp-chim_MCL20_Alyr_TEdenovo-B-R3042-Map15	Class_I	Class_I_other	other	other
RLX-incomp_MCL1622_Alyr_TEdenovo-B-R6452-Map6	Class_I	Class_I_other	other	other
RLX-incomp_MCL1462_Alyr_TEdenovo-B-R4549-Map6_reversed	Class_I	Class_I_other	other	other
RXX_MCL1207_Alyr_TEdenovo-B-R2311-Map3	Class_I	Class_I_other	other	other
RXX-LARD_MCL566_Alyr_TEdenovo-B-R5008-Map3	Class_I	Class_I_other	other	other
RLX-comp_MCL108_Alyr_TEdenovo-B-G5420-Map3_reversed	Class_I	Class_I_other	other	other
RLX-comp_MCL108_Alyr_TEdenovo-B-P7.738-Map14	Class_I	Class_I_other	other	other
RLX-incomp_MCL102_Alyr_TEdenovo-B-P8.737-Map20_reversed	Class_I	Class_I_other	other	other
RLX-incomp_MCL33_Alyr_TEdenovo-B-G2963-Map3_reversed	Class_I	Class_I_other	other	other
RLX-comp_MCL157_Alyr_TEdenovo-B-R1383-Map20	Class_I	Class_I_other	other	other
RLX-incomp_MCL1228_Alyr_TEdenovo-B-R2448-Map6_reversed	Class_I	Class_I_other	other	other
RLX-incomp_MCL157_Alyr_TEdenovo-B-R13-Map4_reversed	Class_I	Class_I_other	other	other
RLX-incomp_MCL1716_Alyr_TEdenovo-B-R7352-Map3	Class_I	Class_I_other	other	other
RLX-incomp_MCL51_Alyr_TEdenovo-B-R6045-Map3	Class_I	Class_I_other	other	other
RLX-incomp_MCL1406_Alyr_TEdenovo-B-R4066-Map3_reversed	Class_I	Class_I_other	other	other
RYX-incomp-chim_MCL25_Alyr_TEdenovo-B-G4615-Map3	Class_I	Class_I_other	other	other
RYX-incomp-chim_MCL25_Alyr_TEdenovo-B-R1179-Map20_reversed	Class_I	Class_I_other	other	other
RYX-incomp-chim_MCL8_Alyr_TEdenovo-B-G4152-Map20	Class_I	Class_I_other	other	other
RYX-incomp-chim_MCL412_Alyr_TEdenovo-B-G4096-Map3	Class_I	Class_I_other	other	other
RYX-incomp-chim_MCL60_Alyr_TEdenovo-B-G4010-Map20_reversed	Class_I	Class_I_other	other	other
RYX-incomp-chim_MCL77_Alyr_TEdenovo-B-G4281-Map18_reversed	Class_I	Class_I_other	other	other
RLX-incomp_MCL1_Alyr_TEdenovo-B-G1653-Map4_reversed	Class_I	Class_I_other	other	other
RLX-incomp-chim_MCL1_Alyr_TEdenovo-B-R2666-Map20	Class_I	Class_I_other	other	other
RYX-incomp-chim_MCL1_Alyr_TEdenovo-B-G4162-Map20_reversed	Class_I	Class_I_other	other	other
RLX-incomp_MCL1_Alyr_TEdenovo-B-G1453-Map3	Class_I	Class_I_other	other	other
RYX-incomp-chim_MCL1_Alyr_TEdenovo-B-G4664-Map3_reversed	Class_I	Class_I_other	other	other
RYX-incomp-chim_MCL1_Alyr_TEdenovo-B-G83-Map20	Class_I	Class_I_other	other	other
RYX-incomp-chim_MCL3_Alyr_TEdenovo-B-G4640-Map8	Class_I	Class_I_other	other	other
RYX-incomp-chim_MCL87_Alyr_TEdenovo-B-R764-Map20	Class_I	Class_I_other	other	other
RXX-chim_MCL4_Alyr_TEdenovo-B-G185-Map3	Class_I	Class_I_other	other	other
RYX-incomp-chim_MCL4_Alyr_TEdenovo-B-G3982-Map3	Class_I	Class_I_other	other	other
RYX-incomp-chim_MCL4_Alyr_TEdenovo-B-G4687-Map3_reversed	Class_I	Class_I_other	other	other
RYX-incomp-chim_MCL4_Alyr_TEdenovo-B-P43.3-Map20_reversed	Class_I	Class_I_other	other	other
RYX-incomp-chim_MCL26_Alyr_TEdenovo-B-G4645-Map19	Class_I	Class_I_other	other	other
RYX-incomp-chim_MCL26_Alyr_TEdenovo-B-R359-Map20	Class_I	Class_I_other	other	other
RLX-comp_MCL108_Alyr_TEdenovo-B-G4925-Map20	Class_I	Class_I_other	other	other
RLX-comp_MCL733_Alyr_TEdenovo-B-G4766-Map10	Class_I	Class_I_other	other	other
RLX-comp_MCL765_Alyr_TEdenovo-B-G5423-Map11_reversed	Class_I	Class_I_other	other	other
RLX-incomp_MCL102_Alyr_TEdenovo-B-G5241-Map20_reversed	Class_I	Class_I_other	other	other
RLX-incomp_MCL108_Alyr_TEdenovo-B-G4938-Map3	Class_I	Class_I_other	other	other
RLX-incomp_MCL1539_Alyr_TEdenovo-B-R5304-Map5	Class_I	Class_I_other	other	other
RLX-incomp-chim_MCL102_Alyr_TEdenovo-B-R3461-Map3_reversed	Class_I	Class_I_other	other	other
RLX-incomp_MCL51_Alyr_TEdenovo-B-R2210-Map12	Class_I	Class_I_other	other	other
RLX-incomp_MCL51_Alyr_TEdenovo-B-R4715-Map5	Class_I	Class_I_other	other	other
RXX_MCL1205_Alyr_TEdenovo-B-R2300-Map5_reversed	Class_I	Class_I_other	other	other
RXX_MCL1283_Alyr_TEdenovo-B-R2908-Map3	Class_I	Class_I_other	other	other
RXX_MCL1726_Alyr_TEdenovo-B-R7511-Map3_reversed	Class_I	Class_I_other	other	other
RXX_MCL466_Alyr_TEdenovo-B-R7501-Map4	Class_I	Class_I_other	other	other
RXX_MCL66_Alyr_TEdenovo-B-R879-Map15_reversed	Class_I	Class_I_other	other	other
RXX_MCL758_Alyr_TEdenovo-B-G5247-Map3_reversed	Class_I	Class_I_other	other	other
RXX-LARD_MCL12_Alyr_TEdenovo-B-G3580-Map4	Class_I	Class_I_other	other	other
RXX-LARD_MCL1227_Alyr_TEdenovo-B-R244-Map11	Class_I	Class_I_other	other	other
RXX-LARD_MCL221_Alyr_TEdenovo-B-R5165-Map12	Class_I	Class_I_other	other	other
RXX-LARD_MCL228_Alyr_TEdenovo-B-G3325-Map7	Class_I	Class_I_other	other	other
RXX-LARD_MCL228_Alyr_TEdenovo-B-R3121-Map11	Class_I	Class_I_other	other	other
RXX-LARD_MCL247_Alyr_TEdenovo-B-P83.6-Map3	Class_I	Class_I_other	other	other
RXX-LARD_MCL247_Alyr_TEdenovo-B-R460-Map5	Class_I	Class_I_other	other	other
RXX-LARD_MCL41_Alyr_TEdenovo-B-R6354-Map3	Class_I	Class_I_other	other	other
RXX-LARD_MCL419_Alyr_TEdenovo-B-G4509-Map15	Class_I	Class_I_other	other	other
RXX-LARD_MCL56_Alyr_TEdenovo-B-G4159-Map3	Class_I	Class_I_other	other	other
RXX-LARD_MCL56_Alyr_TEdenovo-B-G503-Map20	Class_I	Class_I_other	other	other
RXX-LARD_MCL62_Alyr_TEdenovo-B-G4307-Map3	Class_I	Class_I_other	other	other
RXX-LARD_MCL729_Alyr_TEdenovo-B-G4472-Map4	Class_I	Class_I_other	other	other
RYX-incomp-chim_MCL4_Alyr_TEdenovo-B-G3246-Map3	Class_I	Class_I_other	other	other
RIX-comp_MCL1014_Alyr_TEdenovo-B-P916.35-Map3_reversed	Class_I	LINE	other	ATLINE1
RIX-comp_MCL1068_Alyr_TEdenovo-B-R1321-Map4_reversed	Class_I	LINE	other	ATLINE1
RIX-comp_MCL1177_Alyr_TEdenovo-B-R2086-Map3	Class_I	LINE	other	ATLINE1
RIX-comp_MCL1254_Alyr_TEdenovo-B-R2673-Map4_reversed	Class_I	LINE	other	ATLINE1
RIX-comp_MCL1419_Alyr_TEdenovo-B-R4170-Map3	Class_I	LINE	other	ATLINE1
RIX-comp_MCL1629_Alyr_TEdenovo-B-R6505-Map3	Class_I	LINE	other	ATLINE1
RIX-comp_MCL1633_Alyr_TEdenovo-B-R6534-Map3	Class_I	LINE	other	ATLINE1
RIX-comp_MCL1644_Alyr_TEdenovo-B-R6607-Map3_reversed	Class_I	LINE	other	ATLINE1
RIX-comp_MCL449_Alyr_TEdenovo-B-R4312-Map5	Class_I	LINE	other	ATLINE1
RIX-comp_MCL468_Alyr_TEdenovo-B-R1779-Map5_reversed	Class_I	LINE	other	ATLINE1
RIX-comp_MCL716_Alyr_TEdenovo-B-G4179-Map3_reversed	Class_I	LINE	other	ATLINE1
RIX-comp-chim_MCL73_Alyr_TEdenovo-B-R5000-Map4	Class_I	LINE	other	ATLINE1
RIX-incomp_MCL118_Alyr_TEdenovo-B-G3241-Map7_reversed	Class_I	LINE	other	ATLINE1
RIX-incomp_MCL1268_Alyr_TEdenovo-B-R2769-Map3	Class_I	LINE	other	ATLINE1
RIX-incomp_MCL1442_Alyr_TEdenovo-B-R4390-Map3_reversed	Class_I	LINE	other	ATLINE1
RIX-incomp_MCL1524_Alyr_TEdenovo-B-R510-Map6	Class_I	LINE	other	ATLINE1
RIX-incomp_MCL1713_Alyr_TEdenovo-B-R7335-Map8	Class_I	LINE	other	ATLINE1
RIX-incomp_MCL1798_Alyr_TEdenovo-B-R8501-Map5_reversed	Class_I	LINE	other	ATLINE1
RIX-incomp_MCL224_Alyr_TEdenovo-B-G2471-Map3_reversed	Class_I	LINE	other	ATLINE1
RIX-incomp_MCL224_Alyr_TEdenovo-B-R453-Map7	Class_I	LINE	other	ATLINE1
RIX-incomp_MCL433_Alyr_TEdenovo-B-R1759-Map3_reversed	Class_I	LINE	other	ATLINE1
RIX-incomp_MCL469_Alyr_TEdenovo-B-R1327-Map4	Class_I	LINE	other	ATLINE1
RIX-incomp_MCL472_Alyr_TEdenovo-B-R2362-Map3_reversed	Class_I	LINE	other	ATLINE1
RIX-incomp_MCL480_Alyr_TEdenovo-B-P741.196-Map3_reversed	Class_I	LINE	other	ATLINE1
RIX-incomp_MCL489_Alyr_TEdenovo-B-R1800-Map3	Class_I	LINE	other	ATLINE1
RIX-incomp_MCL493_Alyr_TEdenovo-B-R4011-Map5	Class_I	LINE	other	ATLINE1
RIX-incomp_MCL494_Alyr_TEdenovo-B-R1391-Map3	Class_I	LINE	other	ATLINE1
RIX-incomp_MCL495_Alyr_TEdenovo-B-R4106-Map3	Class_I	LINE	other	ATLINE1
RIX-incomp_MCL515_Alyr_TEdenovo-B-R3325-Map4	Class_I	LINE	other	ATLINE1
RIX-incomp_MCL516_Alyr_TEdenovo-B-R1364-Map4_reversed	Class_I	LINE	other	ATLINE1
RIX-incomp_MCL520_Alyr_TEdenovo-B-R1586-Map4	Class_I	LINE	other	ATLINE1
RIX-incomp_MCL522_Alyr_TEdenovo-B-R187-Map4	Class_I	LINE	other	ATLINE1
RIX-incomp_MCL562_Alyr_TEdenovo-B-R3412-Map4_reversed	Class_I	LINE	other	ATLINE1
RIX-incomp_MCL929_Alyr_TEdenovo-B-P375.482-Map3_reversed	Class_I	LINE	other	ATLINE1
RIX-incomp_MCL958_Alyr_TEdenovo-B-P554.344-Map3	Class_I	LINE	other	ATLINE1
RIX-incomp-chim_MCL1202_Alyr_TEdenovo-B-R2250-Map3	Class_I	LINE	other	ATLINE1
RIX-incomp-chim_MCL1512_Alyr_TEdenovo-B-R496-Map4	Class_I	LINE	other	ATLINE1
RIX-comp_MCL1749_Alyr_TEdenovo-B-R7757-Map3	Class_I	LINE	other	ATLINE1A
RIX-comp_MCL270_Alyr_TEdenovo-B-R825-Map6_reversed	Class_I	LINE	other	ATLINE1A
RIX-comp-chim_MCL99_Alyr_TEdenovo-B-R5042-Map5	Class_I	LINE	other	ATLINE1A
RIX-comp_MCL1587_Alyr_TEdenovo-B-R6108-Map3_reversed	Class_I	LINE	other	ATLINE2
RIX-comp_MCL1608_Alyr_TEdenovo-B-R6233-Map4_reversed	Class_I	LINE	other	ATLINE2
RIX-comp_MCL1264_Alyr_TEdenovo-B-R2745-Map5	Class_I	LINE	other	ATLINEIII
RIX-incomp_MCL323_Alyr_TEdenovo-B-G1635-Map6_reversed	Class_I	LINE	other	ATLINEIII
RIX-incomp-chim_MCL1162_Alyr_TEdenovo-B-R20-Map4_reversed	Class_I	LINE	other	ATSINE2A
RIX-incomp-chim_MCL470_Alyr_TEdenovo-B-R19-Map5	Class_I	LINE	other	ATSINE2A
RIX-comp_MCL262_Alyr_TEdenovo-B-R6931-Map6	Class_I	LINE	other	L1-1
RIX-comp_MCL471_Alyr_TEdenovo-B-R504-Map8_reversed	Class_I	LINE	other	L1-1
RIX-incomp_MCL1544_Alyr_TEdenovo-B-R5346-Map5_reversed	Class_I	LINE	other	L1-1
RIX-incomp_MCL278_Alyr_TEdenovo-B-R7098-Map3	Class_I	LINE	other	L1-1
RIX-incomp_MCL496_Alyr_TEdenovo-B-R1616-Map5	Class_I	LINE	other	L1-1
RIX-incomp_MCL500_Alyr_TEdenovo-B-R5497-Map4_reversed	Class_I	LINE	other	L1-1
RIX-incomp_MCL539_Alyr_TEdenovo-B-P424.448-Map3	Class_I	LINE	other	L1-1
RIX-incomp_MCL539_Alyr_TEdenovo-B-R5536-Map6	Class_I	LINE	other	L1-1
RIX-incomp_MCL556_Alyr_TEdenovo-B-R1786-Map9	Class_I	LINE	other	L1-1
RIX-incomp_MCL628_Alyr_TEdenovo-B-G1750-Map8_reversed	Class_I	LINE	other	L1-1
RIX-incomp_MCL778_Alyr_TEdenovo-B-G5606-Map3	Class_I	LINE	other	L1-1
RIX-comp_MCL100_Alyr_TEdenovo-B-G2895-Map4	Class_I	LINE	other	L1-10
RIX-comp_MCL100_Alyr_TEdenovo-B-R1043-Map20	Class_I	LINE	other	L1-10
RIX-comp_MCL304_Alyr_TEdenovo-B-R2348-Map6	Class_I	LINE	other	L1-10
RIX-comp_MCL555_Alyr_TEdenovo-B-R1492-Map20	Class_I	LINE	other	L1-10
RIX-comp_MCL555_Alyr_TEdenovo-B-R4191-Map6	Class_I	LINE	other	L1-10
RIX-incomp_MCL100_Alyr_TEdenovo-B-G6196-Map5	Class_I	LINE	other	L1-10
RIX-incomp_MCL1215_Alyr_TEdenovo-B-R2340-Map3	Class_I	LINE	other	L1-10
RIX-incomp_MCL284_Alyr_TEdenovo-B-G3976-Map6_reversed	Class_I	LINE	other	L1-10
RIX-incomp_MCL304_Alyr_TEdenovo-B-G1238-Map3_reversed	Class_I	LINE	other	L1-10
RIX-incomp_MCL509_Alyr_TEdenovo-B-R2339-Map5_reversed	Class_I	LINE	other	L1-10
RIX-incomp_MCL524_Alyr_TEdenovo-B-R573-Map20	Class_I	LINE	other	L1-10
RIX-comp_MCL1026_Alyr_TEdenovo-B-R102-Map3_reversed	Class_I	LINE	other	L1-11
RIX-comp_MCL1307_Alyr_TEdenovo-B-R3060-Map4	Class_I	LINE	other	L1-11
RIX-comp_MCL1362_Alyr_TEdenovo-B-R3411-Map5_reversed	Class_I	LINE	other	L1-11
RIX-comp_MCL323_Alyr_TEdenovo-B-R6985-Map4_reversed	Class_I	LINE	other	L1-11
RIX-comp_MCL397_Alyr_TEdenovo-B-G3576-Map3_reversed	Class_I	LINE	other	L1-11
RIX-incomp_MCL1757_Alyr_TEdenovo-B-R788-Map10	Class_I	LINE	other	L1-11
RIX-incomp-chim_MCL1583_Alyr_TEdenovo-B-R6044-Map6_reversed	Class_I	LINE	other	L1-11
RIX-incomp_MCL1801_Alyr_TEdenovo-B-R853-Map8_reversed	Class_I	LINE	other	L1-12
RIX-incomp_MCL730_Alyr_TEdenovo-B-G4491-Map3	Class_I	LINE	other	L1-13
RIX-incomp_MCL1485_Alyr_TEdenovo-B-R4776-Map3	Class_I	LINE	other	L1-14
RIX-comp_MCL1235_Alyr_TEdenovo-B-R2518-Map3	Class_I	LINE	other	L1-15
RIX-comp_MCL1499_Alyr_TEdenovo-B-R4878-Map4	Class_I	LINE	other	L1-15
RIX-comp_MCL42_Alyr_TEdenovo-B-G1831-Map3	Class_I	LINE	other	L1-16
RIX-comp_MCL42_Alyr_TEdenovo-B-G2434-Map3_reversed	Class_I	LINE	other	L1-16
RIX-incomp_MCL42_Alyr_TEdenovo-B-G1279-Map20	Class_I	LINE	other	L1-16
RIX-incomp_MCL42_Alyr_TEdenovo-B-G1417-Map3	Class_I	LINE	other	L1-16
RIX-incomp_MCL42_Alyr_TEdenovo-B-G1426-Map20	Class_I	LINE	other	L1-16
RIX-incomp_MCL42_Alyr_TEdenovo-B-G753-Map20	Class_I	LINE	other	L1-16
RIX-incomp_MCL48_Alyr_TEdenovo-B-G799-Map20	Class_I	LINE	other	L1-16
RIX-incomp_MCL48_Alyr_TEdenovo-B-P23.3-Map20	Class_I	LINE	other	L1-16
RIX-incomp-chim_MCL277_Alyr_TEdenovo-B-R272-Map20	Class_I	LINE	other	L1-16
RIX-incomp-chim_MCL421_Alyr_TEdenovo-B-R2977-Map8	Class_I	LINE	other	L1-16
RIX-comp_MCL1225_Alyr_TEdenovo-B-R243-Map3_reversed	Class_I	LINE	other	L1-2
RIX-comp_MCL1322_Alyr_TEdenovo-B-R3187-Map4_reversed	Class_I	LINE	other	L1-2
RIX-comp_MCL1345_Alyr_TEdenovo-B-R3305-Map3	Class_I	LINE	other	L1-2
RIX-comp_MCL1525_Alyr_TEdenovo-B-R5114-Map3_reversed	Class_I	LINE	other	L1-2
RIX-comp_MCL1632_Alyr_TEdenovo-B-R6533-Map3	Class_I	LINE	other	L1-2
RIX-comp_MCL1634_Alyr_TEdenovo-B-R6537-Map3	Class_I	LINE	other	L1-2
RIX-comp_MCL461_Alyr_TEdenovo-B-R2165-Map7	Class_I	LINE	other	L1-2
RIX-incomp_MCL1567_Alyr_TEdenovo-B-R5773-Map5	Class_I	LINE	other	L1-2
RIX-incomp_MCL686_Alyr_TEdenovo-B-G3422-Map3	Class_I	LINE	other	L1-2
RIX-comp_MCL475_Alyr_TEdenovo-B-R598-Map3	Class_I	LINE	other	L1-3B
RIX-comp_MCL559_Alyr_TEdenovo-B-R2563-Map4	Class_I	LINE	other	L1-3B
RIX-incomp_MCL1313_Alyr_TEdenovo-B-R3092-Map4_reversed	Class_I	LINE	other	L1-3B
RIX-incomp_MCL807_Alyr_TEdenovo-B-G6185-Map3_reversed	Class_I	LINE	other	L1-3B
RIX-comp_MCL1281_Alyr_TEdenovo-B-R2885-Map4_reversed	Class_I	LINE	other	L1-4
RIX-comp_MCL1311_Alyr_TEdenovo-B-R3080-Map3_reversed	Class_I	LINE	other	L1-4
RIX-comp_MCL1733_Alyr_TEdenovo-B-R7600-Map4	Class_I	LINE	other	L1-4
RIX-comp_MCL518_Alyr_TEdenovo-B-R2645-Map6	Class_I	LINE	other	L1-4
RIX-comp_MCL158_Alyr_TEdenovo-B-G4359-Map6_reversed	Class_I	LINE	other	L1-5
RIX-comp_MCL158_Alyr_TEdenovo-B-R2895-Map12_reversed	Class_I	LINE	other	L1-5
RIX-comp_MCL158_Alyr_TEdenovo-B-R331-Map20	Class_I	LINE	other	L1-5
RIX-comp_MCL200_Alyr_TEdenovo-B-R4304-Map19_reversed	Class_I	LINE	other	L1-5
RIX-comp_MCL226_Alyr_TEdenovo-B-P470.413-Map3	Class_I	LINE	other	L1-5
RIX-comp_MCL432_Alyr_TEdenovo-B-R3762-Map11	Class_I	LINE	other	L1-5
RIX-comp_MCL452_Alyr_TEdenovo-B-R714-Map20_reversed	Class_I	LINE	other	L1-5
RIX-comp_MCL99_Alyr_TEdenovo-B-G2377-Map7	Class_I	LINE	other	L1-5
RIX-incomp_MCL1020_Alyr_TEdenovo-B-P940.11-Map3_reversed	Class_I	LINE	other	L1-5
RIX-incomp_MCL1153_Alyr_TEdenovo-B-R1894-Map3_reversed	Class_I	LINE	other	L1-5
RIX-incomp_MCL226_Alyr_TEdenovo-B-R7785-Map3_reversed	Class_I	LINE	other	L1-5
RIX-incomp_MCL37_Alyr_TEdenovo-B-G3961-Map20	Class_I	LINE	other	L1-5
RIX-incomp_MCL37_Alyr_TEdenovo-B-R1625-Map16	Class_I	LINE	other	L1-5
RIX-incomp_MCL378_Alyr_TEdenovo-B-G944-Map3	Class_I	LINE	other	L1-5
RIX-incomp_MCL443_Alyr_TEdenovo-B-R6724-Map3	Class_I	LINE	other	L1-5
RIX-incomp-chim_MCL1058_Alyr_TEdenovo-B-R1241-Map3_reversed	Class_I	LINE	other	L1-5
RIX-comp_MCL117_Alyr_TEdenovo-B-G3673-Map6_reversed	Class_I	LINE	other	L1-6
RIX-comp_MCL117_Alyr_TEdenovo-B-R3367-Map5	Class_I	LINE	other	L1-6
RIX-comp_MCL117_Alyr_TEdenovo-B-R5638-Map5	Class_I	LINE	other	L1-6
RIX-comp_MCL1327_Alyr_TEdenovo-B-R3223-Map4	Class_I	LINE	other	L1-6
RIX-incomp_MCL1797_Alyr_TEdenovo-B-R85-Map4	Class_I	LINE	other	L1-6
RIX-comp_MCL270_Alyr_TEdenovo-B-R4179-Map5	Class_I	LINE	other	L1-7
RIX-incomp_MCL125_Alyr_TEdenovo-B-R861-Map5	Class_I	LINE	other	L1-7
RIX-comp_MCL1263_Alyr_TEdenovo-B-R2744-Map4_reversed	Class_I	LINE	other	L1-8
RIX-comp_MCL1493_Alyr_TEdenovo-B-R4828-Map6	Class_I	LINE	other	L1-8
RIX-comp-chim_MCL1752_Alyr_TEdenovo-B-R7806-Map3_reversed	Class_I	LINE	other	L1-8
RIX-incomp_MCL429_Alyr_TEdenovo-B-R4189-Map4	Class_I	LINE	other	L1-8
RIX-incomp_MCL673_Alyr_TEdenovo-B-G3004-Map3	Class_I	LINE	other	L1-8
RIX-incomp-chim_MCL1349_Alyr_TEdenovo-B-R3344-Map3_reversed	Class_I	LINE	other	L1-8
RIX-comp_MCL1049_Alyr_TEdenovo-B-R1188-Map6_reversed	Class_I	LINE	other	L1-9
RIX-comp_MCL1165_Alyr_TEdenovo-B-R2016-Map4_reversed	Class_I	LINE	other	L1-9
RIX-comp_MCL1236_Alyr_TEdenovo-B-R2524-Map3	Class_I	LINE	other	L1-9
RIX-comp_MCL1249_Alyr_TEdenovo-B-R2619-Map3_reversed	Class_I	LINE	other	L1-9
RIX-comp_MCL1350_Alyr_TEdenovo-B-R3345-Map3_reversed	Class_I	LINE	other	L1-9
RIX-comp_MCL1368_Alyr_TEdenovo-B-R3511-Map3_reversed	Class_I	LINE	other	L1-9
RIX-comp_MCL383_Alyr_TEdenovo-B-R178-Map7_reversed	Class_I	LINE	other	L1-9
RIX-comp_MCL502_Alyr_TEdenovo-B-R2026-Map6	Class_I	LINE	other	L1-9
RIX-comp_MCL726_Alyr_TEdenovo-B-G4315-Map4	Class_I	LINE	other	L1-9
RIX-incomp_MCL1394_Alyr_TEdenovo-B-R3868-Map3_reversed	Class_I	LINE	other	L1-9
RIX-incomp_MCL441_Alyr_TEdenovo-B-R286-Map3_reversed	Class_I	LINE	other	L1-9
RIX-incomp_MCL451_Alyr_TEdenovo-B-R5853-Map4	Class_I	LINE	other	L1-9
RIX-incomp_MCL464_Alyr_TEdenovo-B-R1173-Map4	Class_I	LINE	other	L1-9
RIX-comp_MCL1466_Alyr_TEdenovo-B-R4566-Map5_reversed	Class_I	LINE	other	LINE1-66
RIX-comp-chim_MCL24_Alyr_TEdenovo-B-R4142-Map7_reversed	Class_I	LINE	other	other
RIX-incomp-chim_MCL184_Alyr_TEdenovo-B-R6131-Map5_reversed	Class_I	LINE	other	other
RIX-incomp-chim_MCL98_Alyr_TEdenovo-B-R649-Map6	Class_I	LINE	other	other
RIX-incomp-chim_MCL172_Alyr_TEdenovo-B-R2535-Map3_reversed	Class_I	LINE	other	other
RIX-incomp-chim_MCL1095_Alyr_TEdenovo-B-R1539-Map3_reversed	Class_I	LINE	other	other
RIX-incomp_MCL1042_Alyr_TEdenovo-B-R1148-Map8	Class_I	LINE	other	other
RIX-incomp_MCL1052_Alyr_TEdenovo-B-R1212-Map4	Class_I	LINE	other	other
RIX-incomp_MCL1060_Alyr_TEdenovo-B-R1255-Map3	Class_I	LINE	other	other
RIX-incomp_MCL1106_Alyr_TEdenovo-B-R1606-Map4	Class_I	LINE	other	other
RIX-incomp_MCL1115_Alyr_TEdenovo-B-R1700-Map3	Class_I	LINE	other	other
RIX-incomp_MCL1128_Alyr_TEdenovo-B-R1798-Map4	Class_I	LINE	other	other
RIX-incomp_MCL118_Alyr_TEdenovo-B-G2758-Map4	Class_I	LINE	other	other
RIX-incomp_MCL1182_Alyr_TEdenovo-B-R2114-Map6	Class_I	LINE	other	other
RIX-incomp_MCL1196_Alyr_TEdenovo-B-R2176-Map7	Class_I	LINE	other	other
RIX-incomp_MCL1200_Alyr_TEdenovo-B-R224-Map4	Class_I	LINE	other	other
RIX-incomp_MCL1286_Alyr_TEdenovo-B-R2917-Map5	Class_I	LINE	other	other
RIX-incomp_MCL131_Alyr_TEdenovo-B-G1735-Map5	Class_I	LINE	other	other
RIX-incomp_MCL1321_Alyr_TEdenovo-B-R3174-Map3	Class_I	LINE	other	other
RIX-incomp_MCL1343_Alyr_TEdenovo-B-R3301-Map3	Class_I	LINE	other	other
RIX-incomp_MCL1366_Alyr_TEdenovo-B-R3443-Map4	Class_I	LINE	other	other
RIX-incomp_MCL1520_Alyr_TEdenovo-B-R5055-Map3	Class_I	LINE	other	other
RIX-incomp_MCL1528_Alyr_TEdenovo-B-R5124-Map3	Class_I	LINE	other	other
RIX-incomp_MCL1530_Alyr_TEdenovo-B-R519-Map7	Class_I	LINE	other	other
RIX-incomp_MCL1588_Alyr_TEdenovo-B-R6109-Map3	Class_I	LINE	other	other
RIX-incomp_MCL1641_Alyr_TEdenovo-B-R660-Map3	Class_I	LINE	other	other
RIX-incomp_MCL1692_Alyr_TEdenovo-B-R7066-Map3	Class_I	LINE	other	other
RIX-incomp_MCL1721_Alyr_TEdenovo-B-R7443-Map4	Class_I	LINE	other	other
RIX-incomp_MCL1739_Alyr_TEdenovo-B-R7660-Map3	Class_I	LINE	other	other
RIX-incomp_MCL1753_Alyr_TEdenovo-B-R783-Map4	Class_I	LINE	other	other
RIX-incomp_MCL176_Alyr_TEdenovo-B-G6615-Map3	Class_I	LINE	other	other
RIX-incomp_MCL176_Alyr_TEdenovo-B-R428-Map8	Class_I	LINE	other	other
RIX-incomp_MCL199_Alyr_TEdenovo-B-G1667-Map5	Class_I	LINE	other	other
RIX-incomp_MCL199_Alyr_TEdenovo-B-R5017-Map5	Class_I	LINE	other	other
RIX-incomp_MCL249_Alyr_TEdenovo-B-R4681-Map15	Class_I	LINE	other	other
RIX-incomp_MCL260_Alyr_TEdenovo-B-R5500-Map4	Class_I	LINE	other	other
RIX-incomp_MCL316_Alyr_TEdenovo-B-G1490-Map8	Class_I	LINE	other	other
RIX-incomp_MCL316_Alyr_TEdenovo-B-G1687-Map3	Class_I	LINE	other	other
RIX-incomp_MCL337_Alyr_TEdenovo-B-R379-Map6	Class_I	LINE	other	other
RIX-incomp_MCL352_Alyr_TEdenovo-B-R899-Map5	Class_I	LINE	other	other
RIX-incomp_MCL355_Alyr_TEdenovo-B-G2176-Map4	Class_I	LINE	other	other
RIX-incomp_MCL355_Alyr_TEdenovo-B-R477-Map3	Class_I	LINE	other	other
RIX-incomp_MCL357_Alyr_TEdenovo-B-G2233-Map3	Class_I	LINE	other	other
RIX-incomp_MCL358_Alyr_TEdenovo-B-G2255-Map4	Class_I	LINE	other	other
RIX-incomp_MCL360_Alyr_TEdenovo-B-G2276-Map4	Class_I	LINE	other	other
RIX-incomp_MCL374_Alyr_TEdenovo-B-G2596-Map3	Class_I	LINE	other	other
RIX-incomp_MCL393_Alyr_TEdenovo-B-R1037-Map3	Class_I	LINE	other	other
RIX-incomp_MCL436_Alyr_TEdenovo-B-R357-Map3	Class_I	LINE	other	other
RIX-incomp_MCL456_Alyr_TEdenovo-B-R4095-Map4	Class_I	LINE	other	other
RIX-incomp_MCL460_Alyr_TEdenovo-B-R2415-Map3	Class_I	LINE	other	other
RIX-incomp_MCL463_Alyr_TEdenovo-B-P85.697-Map3	Class_I	LINE	other	other
RIX-incomp_MCL473_Alyr_TEdenovo-B-R458-Map5	Class_I	LINE	other	other
RIX-incomp_MCL484_Alyr_TEdenovo-B-R2028-Map3	Class_I	LINE	other	other
RIX-incomp_MCL501_Alyr_TEdenovo-B-G6794-Map6	Class_I	LINE	other	other
RIX-incomp_MCL501_Alyr_TEdenovo-B-R6903-Map5	Class_I	LINE	other	other
RIX-incomp_MCL504_Alyr_TEdenovo-B-R8244-Map3	Class_I	LINE	other	other
RIX-incomp_MCL506_Alyr_TEdenovo-B-R6434-Map3	Class_I	LINE	other	other
RIX-incomp_MCL519_Alyr_TEdenovo-B-P176.640-Map3	Class_I	LINE	other	other
RIX-incomp_MCL600_Alyr_TEdenovo-B-G1207-Map3	Class_I	LINE	other	other
RIX-incomp_MCL603_Alyr_TEdenovo-B-G1273-Map20	Class_I	LINE	other	other
RIX-incomp_MCL614_Alyr_TEdenovo-B-G1511-Map3	Class_I	LINE	other	other
RIX-incomp_MCL621_Alyr_TEdenovo-B-G1698-Map3	Class_I	LINE	other	other
RIX-incomp_MCL635_Alyr_TEdenovo-B-G1904-Map7	Class_I	LINE	other	other
RIX-incomp_MCL637_Alyr_TEdenovo-B-G2123-Map3	Class_I	LINE	other	other
RIX-incomp_MCL639_Alyr_TEdenovo-B-G2206-Map4	Class_I	LINE	other	other
RIX-incomp_MCL644_Alyr_TEdenovo-B-G2284-Map9	Class_I	LINE	other	other
RIX-incomp_MCL647_Alyr_TEdenovo-B-G2386-Map3	Class_I	LINE	other	other
RIX-incomp_MCL660_Alyr_TEdenovo-B-G2721-Map3_reversed	Class_I	LINE	other	other
RIX-incomp_MCL662_Alyr_TEdenovo-B-G2749-Map3	Class_I	LINE	other	other
RIX-incomp_MCL802_Alyr_TEdenovo-B-G6126-Map4	Class_I	LINE	other	other
RIX-incomp_MCL806_Alyr_TEdenovo-B-G6178-Map4	Class_I	LINE	other	other
RIX-incomp_MCL857_Alyr_TEdenovo-B-G7491-Map14	Class_I	LINE	other	other
RIX-incomp_MCL899_Alyr_TEdenovo-B-P207.620-Map3	Class_I	LINE	other	other
RIX-incomp_MCL925_Alyr_TEdenovo-B-P356.499-Map3	Class_I	LINE	other	other
RIX-incomp_MCL975_Alyr_TEdenovo-B-P666.260-Map4	Class_I	LINE	other	other
RIX-incomp_MCL989_Alyr_TEdenovo-B-P777.164-Map4	Class_I	LINE	other	other
RIX-incomp-chim_MCL1571_Alyr_TEdenovo-B-R5819-Map4	Class_I	LINE	other	other
RIX-comp_MCL1270_Alyr_TEdenovo-B-R2773-Map4	Class_I	LINE	other	TA11
RIX-comp_MCL1323_Alyr_TEdenovo-B-R3188-Map3_reversed	Class_I	LINE	other	TA11
RIX-comp_MCL1549_Alyr_TEdenovo-B-R5460-Map3_reversed	Class_I	LINE	other	TA11
RIX-comp_MCL1562_Alyr_TEdenovo-B-R5693-Map4_reversed	Class_I	LINE	other	TA11
RIX-comp_MCL377_Alyr_TEdenovo-B-R2064-Map6_reversed	Class_I	LINE	other	TA11
RIX-incomp_MCL1053_Alyr_TEdenovo-B-R1216-Map4_reversed	Class_I	LINE	other	TA11
RIX-incomp_MCL1147_Alyr_TEdenovo-B-R1880-Map3	Class_I	LINE	other	TA11
RIX-incomp_MCL1765_Alyr_TEdenovo-B-R797-Map3_reversed	Class_I	LINE	other	TA11
RIX-incomp_MCL1411_Alyr_TEdenovo-B-R4128-Map3	Class_I	LINE	other	TSCL
RLX-incomp_MCL368_Alyr_TEdenovo-B-G6828-Map5	Class_I	LTR_Copia	Ale	ALYCopia1
RLX-incomp_MCL718_Alyr_TEdenovo-B-G4190-Map10	Class_I	LTR_Copia	Ale	ALYCopia1
RLX-incomp-chim_MCL368_Alyr_TEdenovo-B-G2439-Map12	Class_I	LTR_Copia	Ale	ALYCopia1
RLX-comp_MCL1376_Alyr_TEdenovo-B-R3638-Map4	Class_I	LTR_Copia	Ale	ALYCopia15
RLX-incomp_MCL745_Alyr_TEdenovo-B-G4936-Map3	Class_I	LTR_Copia	Ale	ALYCopia15
RLX-incomp_MCL1599_Alyr_TEdenovo-B-R6180-Map3	Class_I	LTR_Copia	Ale	ALYCopia18
RLX-incomp_MCL1818_Alyr_TEdenovo-B-R888-Map6_reversed	Class_I	LTR_Copia	Ale	ALYCopia18
RLX-incomp_MCL1618_Alyr_TEdenovo-B-R6396-Map5	Class_I	LTR_Copia	Ale	ALYCopia19
RLX-comp_MCL1161_Alyr_TEdenovo-B-R1990-Map3_reversed	Class_I	LTR_Copia	Ale	ALYCopia23
RLX-incomp_MCL1198_Alyr_TEdenovo-B-R2184-Map4	Class_I	LTR_Copia	Ale	ALYCopia23
RLX-comp_MCL996_Alyr_TEdenovo-B-P811.133-Map3	Class_I	LTR_Copia	Ale	ALYCopia24
RLX-incomp_MCL1585_Alyr_TEdenovo-B-R6058-Map3	Class_I	LTR_Copia	Ale	ALYCopia28
RLX-incomp_MCL1619_Alyr_TEdenovo-B-R6419-Map4_reversed	Class_I	LTR_Copia	Ale	ALYCopia28
RLX-comp_MCL1503_Alyr_TEdenovo-B-R4898-Map4_reversed	Class_I	LTR_Copia	Ale	ALYCopia30
RLX-comp_MCL722_Alyr_TEdenovo-B-G4275-Map4	Class_I	LTR_Copia	Ale	ALYCopia31
RLX-incomp_MCL1386_Alyr_TEdenovo-B-R3787-Map3	Class_I	LTR_Copia	Ale	ALyCopia36
RLX-incomp_MCL677_Alyr_TEdenovo-B-G3178-Map3	Class_I	LTR_Copia	Ale	ALYCopia36
RLX-comp_MCL532_Alyr_TEdenovo-B-P131.674-Map10	Class_I	LTR_Copia	Ale	ALYCopia39
RLX-comp_MCL532_Alyr_TEdenovo-B-R127-Map5_reversed	Class_I	LTR_Copia	Ale	ALYCopia39
RLX-incomp_MCL1123_Alyr_TEdenovo-B-R1729-Map5	Class_I	LTR_Copia	Ale	ALyCopia4
RLX-incomp_MCL214_Alyr_TEdenovo-B-G2217-Map6_reversed	Class_I	LTR_Copia	Ale	ALYCopia4
RLX-incomp_MCL1482_Alyr_TEdenovo-B-R4750-Map3_reversed	Class_I	LTR_Copia	Ale	ALYCopia42
RLX-comp_MCL1136_Alyr_TEdenovo-B-R1832-Map6	Class_I	LTR_Copia	Ale	ALYCopia50
RLX-comp_MCL386_Alyr_TEdenovo-B-R1841-Map6_reversed	Class_I	LTR_Copia	Ale	ALYCopia50
RLX-comp_MCL723_Alyr_TEdenovo-B-G4294-Map5	Class_I	LTR_Copia	Ale	ALYCopia50
RLX-incomp_MCL386_Alyr_TEdenovo-B-G3164-Map5	Class_I	LTR_Copia	Ale	ALYCopia50
RLX-incomp_MCL848_Alyr_TEdenovo-B-G7326-Map3	Class_I	LTR_Copia	Ale	ALYCopia50
RLX-incomp_MCL263_Alyr_TEdenovo-B-R2191-Map3	Class_I	LTR_Copia	Ale	ALYCopia52
RLX-incomp_MCL977_Alyr_TEdenovo-B-P698.232-Map3_reversed	Class_I	LTR_Copia	Ale	ALyCopia52
RLX-incomp_MCL709_Alyr_TEdenovo-B-G4040-Map3	Class_I	LTR_Copia	Ale	ALYCopia55
RLX-comp_MCL1137_Alyr_TEdenovo-B-R1846-Map6_reversed	Class_I	LTR_Copia	Ale	ALYCopia57
RLX-comp_MCL414_Alyr_TEdenovo-B-R4676-Map9	Class_I	LTR_Copia	Ale	ALYCopia57
RLX-incomp_MCL1085_Alyr_TEdenovo-B-R1475-Map6_reversed	Class_I	LTR_Copia	Ale	ALYCopia57
RLX-comp_MCL1145_Alyr_TEdenovo-B-R1866-Map4_reversed	Class_I	LTR_Copia	Ale	ALYCopia59
RLX-incomp_MCL1002_Alyr_TEdenovo-B-P841.104-Map3	Class_I	LTR_Copia	Ale	ALYCopia59
RLX-incomp_MCL1132_Alyr_TEdenovo-B-R1811-Map4_reversed	Class_I	LTR_Copia	Ale	ALYCopia59
RLX-incomp_MCL25_Alyr_TEdenovo-B-G3840-Map3_reversed	Class_I	LTR_Copia	Ale	ALYCopia60
RLX-incomp_MCL25_Alyr_TEdenovo-B-G4360-Map5_reversed	Class_I	LTR_Copia	Ale	ALYCopia60
RLX-comp_MCL56_Alyr_TEdenovo-B-G4375-Map5	Class_I	LTR_Copia	Ale	ALYCopia64
RLX-incomp_MCL186_Alyr_TEdenovo-B-G2099-Map3	Class_I	LTR_Copia	Ale	ALyCopia64
RLX-incomp_MCL56_Alyr_TEdenovo-B-G4104-Map6_reversed	Class_I	LTR_Copia	Ale	ALYCopia64
RLX-incomp_MCL8_Alyr_TEdenovo-B-G1193-Map4_reversed	Class_I	LTR_Copia	Ale	ALYCopia64
RLX-incomp_MCL8_Alyr_TEdenovo-B-G1674-Map3_reversed	Class_I	LTR_Copia	Ale	ALYCopia64
RLX-incomp_MCL8_Alyr_TEdenovo-B-G1913-Map3	Class_I	LTR_Copia	Ale	ALYCopia64
RLX-incomp_MCL8_Alyr_TEdenovo-B-G3210-Map16_reversed	Class_I	LTR_Copia	Ale	ALYCopia64
RLX-incomp_MCL8_Alyr_TEdenovo-B-G3851-Map5_reversed	Class_I	LTR_Copia	Ale	ALYCopia64
RLX-incomp_MCL8_Alyr_TEdenovo-B-G4278-Map6	Class_I	LTR_Copia	Ale	ALYCopia64
RLX-incomp_MCL8_Alyr_TEdenovo-B-G4301-Map3_reversed	Class_I	LTR_Copia	Ale	ALYCopia64
RLX-incomp_MCL8_Alyr_TEdenovo-B-G4535-Map3	Class_I	LTR_Copia	Ale	ALYCopia64
RLX-incomp_MCL8_Alyr_TEdenovo-B-G496-Map3_reversed	Class_I	LTR_Copia	Ale	ALYCopia64
RLX-incomp_MCL8_Alyr_TEdenovo-B-G610-Map19	Class_I	LTR_Copia	Ale	ALYCopia64
RLX-incomp_MCL8_Alyr_TEdenovo-B-R3041-Map12	Class_I	LTR_Copia	Ale	ALYCopia64
RLX-incomp-chim_MCL8_Alyr_TEdenovo-B-G133-Map20_reversed	Class_I	LTR_Copia	Ale	ALYCopia64
RLX-incomp-chim_MCL8_Alyr_TEdenovo-B-R8440-Map12	Class_I	LTR_Copia	Ale	ALYCopia64
RLX-comp_MCL1596_Alyr_TEdenovo-B-R6160-Map3_reversed	Class_I	LTR_Copia	Ale	ALYCopia7
RLX-comp_MCL1833_Alyr_TEdenovo-B-R937-Map3	Class_I	LTR_Copia	Ale	ALYCopia70
RLX-incomp_MCL1391_Alyr_TEdenovo-B-R3856-Map6_reversed	Class_I	LTR_Copia	Ale	ALYCopia70
RLX-incomp_MCL1637_Alyr_TEdenovo-B-R6567-Map5	Class_I	LTR_Copia	Ale	ALYCopia70
RLX-incomp_MCL1533_Alyr_TEdenovo-B-R5209-Map3	Class_I	LTR_Copia	Ale	ALYCopia72
RLX-incomp_MCL713_Alyr_TEdenovo-B-G4124-Map3_reversed	Class_I	LTR_Copia	Ale	ALYCopia81
RLX-comp_MCL1067_Alyr_TEdenovo-B-R1320-Map4	Class_I	LTR_Copia	Ale	ALYCopia82
RLX-comp_MCL1378_Alyr_TEdenovo-B-R3655-Map7_reversed	Class_I	LTR_Copia	Ale	ALYCopia86
RLX-comp_MCL1589_Alyr_TEdenovo-B-R6126-Map5_reversed	Class_I	LTR_Copia	Ale	ALYCopia86
RLX-comp_MCL416_Alyr_TEdenovo-B-G4346-Map4	Class_I	LTR_Copia	Ale	ALYCopia86
RLX-comp_MCL727_Alyr_TEdenovo-B-G4341-Map4_reversed	Class_I	LTR_Copia	Ale	ALYCopia86
RLX-incomp_MCL1358_Alyr_TEdenovo-B-R3381-Map3_reversed	Class_I	LTR_Copia	Ale	ALYCopia86
RLX-incomp_MCL1064_Alyr_TEdenovo-B-R1296-Map3_reversed	Class_I	LTR_Copia	Ale	ALYCopia9
RLX-incomp_MCL1796_Alyr_TEdenovo-B-R8498-Map4_reversed	Class_I	LTR_Copia	Ale	ALYCopia90
RLX-incomp_MCL60_Alyr_TEdenovo-B-G4236-Map3_reversed	Class_I	LTR_Copia	Ale	ALYCopia91
RLX-incomp_MCL60_Alyr_TEdenovo-B-G4365-Map4_reversed	Class_I	LTR_Copia	Ale	ALYCopia91
RLX-incomp_MCL60_Alyr_TEdenovo-B-G974-Map20	Class_I	LTR_Copia	Ale	ALYCopia91
RLX-incomp_MCL60_Alyr_TEdenovo-B-R2122-Map20	Class_I	LTR_Copia	Ale	ALYCopia91
RLX-incomp_MCL77_Alyr_TEdenovo-B-G1876-Map20	Class_I	LTR_Copia	Ale	ALYCopia93
RLX-incomp_MCL77_Alyr_TEdenovo-B-G4329-Map3_reversed	Class_I	LTR_Copia	Ale	ALYCopia93
RLX-incomp_MCL77_Alyr_TEdenovo-B-G4453-Map3	Class_I	LTR_Copia	Ale	ALYCopia93
RLX-incomp_MCL77_Alyr_TEdenovo-B-R1450-Map20	Class_I	LTR_Copia	Ale	ALYCopia93
RLX-incomp_MCL1675_Alyr_TEdenovo-B-R6885-Map5	Class_I	LTR_Copia	Ale	ALYCopia96
RLX-incomp_MCL367_Alyr_TEdenovo-B-G4194-Map3	Class_I	LTR_Copia	Ale	ALyCopia96
RLX-incomp_MCL69_Alyr_TEdenovo-B-R1057-Map7	Class_I	LTR_Copia	Ale	ALYCopia96
RLX-incomp_MCL69_Alyr_TEdenovo-B-R2442-Map3	Class_I	LTR_Copia	Ale	ALYCopia96
RLX-incomp_MCL69_Alyr_TEdenovo-B-R716-Map8_reversed	Class_I	LTR_Copia	Ale	ALyCopia96
RLX-incomp_MCL94_Alyr_TEdenovo-B-G4394-Map3	Class_I	LTR_Copia	Ale	ALyCopia96
RLX-incomp_MCL94_Alyr_TEdenovo-B-R2002-Map6	Class_I	LTR_Copia	Ale	ALyCopia96
RLX-incomp_MCL94_Alyr_TEdenovo-B-R4380-Map10_reversed	Class_I	LTR_Copia	Ale	ALyCopia96
RLX-comp_MCL725_Alyr_TEdenovo-B-G4308-Map3	Class_I	LTR_Copia	Ale	ATCOPIA1
RLX-incomp_MCL1144_Alyr_TEdenovo-B-R1861-Map3	Class_I	LTR_Copia	Ale	ATCOPIA1
RLX-incomp_MCL412_Alyr_TEdenovo-B-R1702-Map6_reversed	Class_I	LTR_Copia	Ale	ATCOPIA17
RLX-comp_MCL728_Alyr_TEdenovo-B-G4345-Map5_reversed	Class_I	LTR_Copia	Ale	ATCOPIA19
RLX-incomp_MCL1260_Alyr_TEdenovo-B-R2721-Map9_reversed	Class_I	LTR_Copia	Ale	ATCOPIA24
RLX-incomp_MCL1623_Alyr_TEdenovo-B-R6454-Map3	Class_I	LTR_Copia	Ale	ATCOPIA53
RLX-incomp_MCL1437_Alyr_TEdenovo-B-R4366-Map3	Class_I	LTR_Copia	Ale	ATCOPIA7
RLX-incomp_MCL1243_Alyr_TEdenovo-B-R2570-Map3	Class_I	LTR_Copia	Ale	ATCOPIA83
RLX-incomp_MCL800_Alyr_TEdenovo-B-G6076-Map4	Class_I	LTR_Copia	Ale	ATCOPIA86
RLX-incomp_MCL1385_Alyr_TEdenovo-B-R3778-Map4_reversed	Class_I	LTR_Copia	Ale	ATCOPIA90
RLX-comp_MCL1070_Alyr_TEdenovo-B-R1360-Map3	Class_I	LTR_Copia	Ale	ATCOPIA90
RLX-incomp_MCL1615_Alyr_TEdenovo-B-R6392-Map4	Class_I	LTR_Copia	Ale	ATCOPIA92
RLX-incomp_MCL1616_Alyr_TEdenovo-B-R6393-Map3	Class_I	LTR_Copia	Ale	BRaCopia1
RLX-incomp_MCL1617_Alyr_TEdenovo-B-R6394-Map3	Class_I	LTR_Copia	Ale	BRaCopia1
RLX-incomp_MCL1119_Alyr_TEdenovo-B-R1715-Map3	Class_I	LTR_Copia	Ale	BraCopia10
RLX-incomp_MCL666_Alyr_TEdenovo-B-G2820-Map5	Class_I	LTR_Copia	Ale	BRaCopia82
RLX-incomp_MCL1779_Alyr_TEdenovo-B-R8132-Map4	Class_I	LTR_Copia	Ale	EPaCopia13
RLX-incomp_MCL678_Alyr_TEdenovo-B-G3200-Map3	Class_I	LTR_Copia	Angela	ALYCopia74
RLX-incomp_MCL39_Alyr_TEdenovo-B-G1554-Map6	Class_I	LTR_Copia	Bianca	ALYCopia32
RLX-incomp_MCL39_Alyr_TEdenovo-B-G3253-Map3_reversed	Class_I	LTR_Copia	Bianca	ALYCopia32
RLX-incomp_MCL7_Alyr_TEdenovo-B-G1263-Map3	Class_I	LTR_Copia	Bianca	ALYCopia32
RLX-incomp_MCL7_Alyr_TEdenovo-B-G2260-Map18	Class_I	LTR_Copia	Bianca	ALYCopia32
RLX-incomp_MCL7_Alyr_TEdenovo-B-P537.358-Map3	Class_I	LTR_Copia	Bianca	ALYCopia32
RLX-incomp_MCL7_Alyr_TEdenovo-B-R5607-Map4_reversed	Class_I	LTR_Copia	Bianca	ALYCopia32
RLX-incomp_MCL10_Alyr_TEdenovo-B-G3802-Map3_reversed	Class_I	LTR_Copia	Bianca	ALYCopia77
RLX-incomp_MCL10_Alyr_TEdenovo-B-G4293-Map3_reversed	Class_I	LTR_Copia	Bianca	alycopia77
RLX-incomp_MCL10_Alyr_TEdenovo-B-R1042-Map5_reversed	Class_I	LTR_Copia	Bianca	alycopia77
RLX-incomp-chim_MCL10_Alyr_TEdenovo-B-G333-Map20_reversed	Class_I	LTR_Copia	Bianca	alycopia77
RLX-incomp-chim_MCL10_Alyr_TEdenovo-B-P218.610-Map3_reversed	Class_I	LTR_Copia	Bianca	alycopia77
RLX-comp_MCL5_Alyr_TEdenovo-B-G415-Map3	Class_I	LTR_Copia	Bianca	ALYCopia77
RLX-incomp_MCL10_Alyr_TEdenovo-B-G3585-Map3	Class_I	LTR_Copia	Bianca	ALYCopia77
RLX-incomp_MCL10_Alyr_TEdenovo-B-G456-Map3	Class_I	LTR_Copia	Bianca	ALYCopia77
RLX-incomp_MCL13_Alyr_TEdenovo-B-G507-Map17	Class_I	LTR_Copia	Bianca	ALYCopia77
RLX-incomp_MCL13_Alyr_TEdenovo-B-G551-Map15	Class_I	LTR_Copia	Bianca	ALYCopia77
RLX-incomp_MCL13_Alyr_TEdenovo-B-G559-Map3	Class_I	LTR_Copia	Bianca	ALYCopia77
RLX-incomp_MCL13_Alyr_TEdenovo-B-G579-Map4_reversed	Class_I	LTR_Copia	Bianca	ALYCopia77
RLX-incomp_MCL13_Alyr_TEdenovo-B-R475-Map20_reversed	Class_I	LTR_Copia	Bianca	ALYCopia77
RLX-incomp_MCL13_Alyr_TEdenovo-B-R4818-Map5	Class_I	LTR_Copia	Bianca	ALYCopia77
RLX-incomp_MCL305_Alyr_TEdenovo-B-R4987-Map3_reversed	Class_I	LTR_Copia	Bianca	ALYCopia77
RLX-incomp_MCL5_Alyr_TEdenovo-B-G321-Map6_reversed	Class_I	LTR_Copia	Bianca	ALYCopia77
RLX-incomp_MCL5_Alyr_TEdenovo-B-G4452-Map5_reversed	Class_I	LTR_Copia	Bianca	ALYCopia77
RLX-incomp_MCL5_Alyr_TEdenovo-B-R1997-Map13_reversed	Class_I	LTR_Copia	Bianca	ALYCopia77
RLX-incomp_MCL5_Alyr_TEdenovo-B-R7385-Map3_reversed	Class_I	LTR_Copia	Bianca	ALYCopia77
RLX-incomp-chim_MCL13_Alyr_TEdenovo-B-G293-Map20_reversed	Class_I	LTR_Copia	Bianca	ALYCopia77
RLX-incomp-chim_MCL7_Alyr_TEdenovo-B-G4350-Map8	Class_I	LTR_Copia	Bianca	ALyCopia97
RLX-comp_MCL39_Alyr_TEdenovo-B-R2287-Map3_reversed	Class_I	LTR_Copia	Bianca	ALyCopia97
RLX-comp_MCL7_Alyr_TEdenovo-B-R4882-Map6_reversed	Class_I	LTR_Copia	Bianca	ALYCopia97
RLX-incomp_MCL204_Alyr_TEdenovo-B-G4238-Map3	Class_I	LTR_Copia	Bianca	ALyCopia97
RLX-incomp_MCL39_Alyr_TEdenovo-B-G3400-Map3_reversed	Class_I	LTR_Copia	Bianca	ALYCopia97
RLX-incomp_MCL39_Alyr_TEdenovo-B-G4373-Map3_reversed	Class_I	LTR_Copia	Bianca	ALYCopia97
RLX-incomp_MCL7_Alyr_TEdenovo-B-G3686-Map3	Class_I	LTR_Copia	Bianca	ALYCopia97
RLX-incomp_MCL7_Alyr_TEdenovo-B-R2833-Map4_reversed	Class_I	LTR_Copia	Bianca	ALYCopia97
RLX-incomp_MCL7_Alyr_TEdenovo-B-R3230-Map8	Class_I	LTR_Copia	Bianca	ALYCopia97
RLX-incomp_MCL7_Alyr_TEdenovo-B-R3260-Map16_reversed	Class_I	LTR_Copia	Bianca	ALYCopia97
RLX-incomp_MCL7_Alyr_TEdenovo-B-R7295-Map8	Class_I	LTR_Copia	Bianca	ALYCopia97
RLX-incomp-chim_MCL148_Alyr_TEdenovo-B-R2726-Map12_reversed	Class_I	LTR_Copia	Bianca	ALYCopia97
RLX-incomp-chim_MCL39_Alyr_TEdenovo-B-P402.358-Map3	Class_I	LTR_Copia	Bianca	ALYCopia97
RLX-incomp-chim_MCL7_Alyr_TEdenovo-B-G129-Map20	Class_I	LTR_Copia	Bianca	ALyCopia97
RLX-incomp-chim_MCL7_Alyr_TEdenovo-B-G3838-Map20_reversed	Class_I	LTR_Copia	Bianca	ALyCopia97
RLX-incomp-chim_MCL7_Alyr_TEdenovo-B-R1716-Map17_reversed	Class_I	LTR_Copia	Bianca	ALyCopia97
RLX-incomp_MCL10_Alyr_TEdenovo-B-R5150-Map4	Class_I	LTR_Copia	Bianca	ATCOPIA27
RLX-incomp_MCL5_Alyr_TEdenovo-B-G361-Map20_reversed	Class_I	LTR_Copia	Bianca	ATCOPIA27
RLX-incomp_MCL5_Alyr_TEdenovo-B-G373-Map20_reversed	Class_I	LTR_Copia	Bianca	ATCOPIA27
RLX-incomp_MCL5_Alyr_TEdenovo-B-G4436-Map5	Class_I	LTR_Copia	Bianca	ATCOPIA27
RLX-incomp_MCL5_Alyr_TEdenovo-B-R1751-Map4	Class_I	LTR_Copia	Bianca	ATCOPIA27
RLX-incomp_MCL5_Alyr_TEdenovo-B-R513-Map7_reversed	Class_I	LTR_Copia	Bianca	ATCOPIA27
RLX-incomp-chim_MCL5_Alyr_TEdenovo-B-G4434-Map3_reversed	Class_I	LTR_Copia	Bianca	ATCOPIA27
RLX-incomp-chim_MCL5_Alyr_TEdenovo-B-G462-Map20_reversed	Class_I	LTR_Copia	Bianca	ATCOPIA27
RLX-incomp-chim_MCL5_Alyr_TEdenovo-B-P235.154-Map10_reversed	Class_I	LTR_Copia	Bianca	ATCOPIA27
RLX-incomp_MCL10_Alyr_TEdenovo-B-G3070-Map3	Class_I	LTR_Copia	Bianca	ATcopia27
RLX-incomp_MCL306_Alyr_TEdenovo-B-R4708-Map7	Class_I	LTR_Copia	Bianca	BRaCopia109
RLX-incomp_MCL306_Alyr_TEdenovo-B-R6945-Map3_reversed	Class_I	LTR_Copia	Bianca	BRaCopia109
RLX-incomp_MCL10_Alyr_TEdenovo-B-G152-Map20_reversed	Class_I	LTR_Copia	Bianca	BRAcopia34
RLX-incomp_MCL10_Alyr_TEdenovo-B-R5260-Map11_reversed	Class_I	LTR_Copia	Bianca	BRAcopia34
RLX-incomp_MCL10_Alyr_TEdenovo-B-G388-Map3	Class_I	LTR_Copia	Bianca	BRaCopia34
RLX-incomp_MCL5_Alyr_TEdenovo-B-G4106-Map3	Class_I	LTR_Copia	Bianca	BRaCopia34
RLX-incomp_MCL5_Alyr_TEdenovo-B-G4198-Map4_reversed	Class_I	LTR_Copia	Bianca	BRaCopia34
RLX-incomp_MCL5_Alyr_TEdenovo-B-G465-Map10_reversed	Class_I	LTR_Copia	Bianca	BRaCopia34
RLX-incomp_MCL5_Alyr_TEdenovo-B-R1496-Map7_reversed	Class_I	LTR_Copia	Bianca	BRaCopia34
RLX-incomp_MCL5_Alyr_TEdenovo-B-R4358-Map3_reversed	Class_I	LTR_Copia	Bianca	BRaCopia34
RLX-incomp-chim_MCL5_Alyr_TEdenovo-B-G615-Map8_reversed	Class_I	LTR_Copia	Bianca	BRaCopia34
RLX-incomp_MCL148_Alyr_TEdenovo-B-G2861-Map6_reversed	Class_I	LTR_Copia	Bianca	BraCopia7
RLX-incomp_MCL148_Alyr_TEdenovo-B-G3461-Map3	Class_I	LTR_Copia	Bianca	BRaCopia7
RLX-incomp-chim_MCL148_Alyr_TEdenovo-B-R6604-Map4	Class_I	LTR_Copia	Bianca	BraCopia7
RLX-incomp_MCL10_Alyr_TEdenovo-B-G3616-Map3_reversed	Class_I	LTR_Copia	Bianca	FVCopia33
RLX-incomp_MCL549_Alyr_TEdenovo-B-R1266-Map5_reversed	Class_I	LTR_Copia	Bianca	META1
RLX-incomp_MCL717_Alyr_TEdenovo-B-G4189-Map8_reversed	Class_I	LTR_Copia	Ikeros	ECaCopia26
RLX-comp_MCL547_Alyr_TEdenovo-B-R1875-Map3_reversed	Class_I	LTR_Copia	Ivana	ALYCopia12
RLX-incomp_MCL1078_Alyr_TEdenovo-B-R1430-Map4_reversed	Class_I	LTR_Copia	Ivana	ALYCopia12
RLX-incomp_MCL1404_Alyr_TEdenovo-B-R4028-Map3_reversed	Class_I	LTR_Copia	Ivana	ALyCopia13
RLX-comp_MCL1515_Alyr_TEdenovo-B-R4991-Map3_reversed	Class_I	LTR_Copia	Ivana	ALYCopia16
RLX-incomp-chim_MCL1643_Alyr_TEdenovo-B-R6606-Map3_reversed	Class_I	LTR_Copia	Ivana	ALYCopia21
RLX-comp_MCL415_Alyr_TEdenovo-B-G4242-Map5	Class_I	LTR_Copia	Ivana	ALYCopia27
RLX-incomp_MCL231_Alyr_TEdenovo-B-G8-Map3_reversed	Class_I	LTR_Copia	Ivana	ALYCopia27
RLX-comp_MCL1004_Alyr_TEdenovo-B-P877.72-Map3	Class_I	LTR_Copia	Ivana	ALYCopia3
RLX-comp_MCL1009_Alyr_TEdenovo-B-P898.53-Map3	Class_I	LTR_Copia	Ivana	ALYCopia3
RLX-comp_MCL413_Alyr_TEdenovo-B-G4121-Map3_reversed	Class_I	LTR_Copia	Ivana	ALYCopia3
RLX-incomp_MCL413_Alyr_TEdenovo-B-R2786-Map6	Class_I	LTR_Copia	Ivana	ALYCopia3
RLX-comp_MCL1208_Alyr_TEdenovo-B-R2312-Map4	Class_I	LTR_Copia	Ivana	ALYCopia33
RLX-comp_MCL1344_Alyr_TEdenovo-B-R3303-Map4_reversed	Class_I	LTR_Copia	Ivana	ALYCopia33
RLX-comp_MCL719_Alyr_TEdenovo-B-G4246-Map3	Class_I	LTR_Copia	Ivana	ALYCopia33
RLX-comp_MCL979_Alyr_TEdenovo-B-P724.208-Map3	Class_I	LTR_Copia	Ivana	ALYCopia33
RLX-comp-chim_MCL212_Alyr_TEdenovo-B-P352.503-Map3_reversed	Class_I	LTR_Copia	Ivana	ALYCopia33
RLX-comp_MCL212_Alyr_TEdenovo-B-R305-Map11_reversed	Class_I	LTR_Copia	Ivana	ALYCopia35
RLX-comp_MCL715_Alyr_TEdenovo-B-G4175-Map5	Class_I	LTR_Copia	Ivana	ALYCopia35
RLX-comp_MCL720_Alyr_TEdenovo-B-G4254-Map3	Class_I	LTR_Copia	Ivana	ALYCopia40
RLX-comp_MCL1662_Alyr_TEdenovo-B-R6776-Map3	Class_I	LTR_Copia	Ivana	ALYCopia43
RLX-incomp_MCL1408_Alyr_TEdenovo-B-R4077-Map3	Class_I	LTR_Copia	Ivana	ALYCopia47
RLX-comp_MCL1240_Alyr_TEdenovo-B-R2557-Map3_reversed	Class_I	LTR_Copia	Ivana	ALYCopia47
RLX-incomp_MCL235_Alyr_TEdenovo-B-G4153-Map3	Class_I	LTR_Copia	Ivana	ALYCopia47
RLX-incomp_MCL389_Alyr_TEdenovo-B-R1994-Map7_reversed	Class_I	LTR_Copia	Ivana	ALYCopia47
RLX-incomp_MCL1192_Alyr_TEdenovo-B-R2163-Map3	Class_I	LTR_Copia	Ivana	ALYCopia49
RLX-incomp_MCL1193_Alyr_TEdenovo-B-R2164-Map3	Class_I	LTR_Copia	Ivana	ALYCopia49
RLX-comp_MCL1090_Alyr_TEdenovo-B-R1494-Map6_reversed	Class_I	LTR_Copia	Ivana	ALYCopia53
RLX-comp_MCL941_Alyr_TEdenovo-B-P472.411-Map5	Class_I	LTR_Copia	Ivana	ALYCopia53
RLX-incomp_MCL1698_Alyr_TEdenovo-B-R7122-Map3	Class_I	LTR_Copia	Ivana	ALYCopia67
RLX-comp_MCL488_Alyr_TEdenovo-B-R6175-Map7_reversed	Class_I	LTR_Copia	Ivana	ALYCopia68
RLX-incomp_MCL488_Alyr_TEdenovo-B-G6431-Map3	Class_I	LTR_Copia	Ivana	ALYCopia68
RLX-incomp_MCL1639_Alyr_TEdenovo-B-R6580-Map3_reversed	Class_I	LTR_Copia	Ivana	ALYCopia69
RLX-incomp_MCL1640_Alyr_TEdenovo-B-R6581-Map4_reversed	Class_I	LTR_Copia	Ivana	ALYCopia69
RLX-incomp_MCL1690_Alyr_TEdenovo-B-R7054-Map3	Class_I	LTR_Copia	Ivana	ALYCopia73
RLX-incomp_MCL1197_Alyr_TEdenovo-B-R2179-Map3_reversed	Class_I	LTR_Copia	Ivana	ALyCopia75
RLX-incomp_MCL1210_Alyr_TEdenovo-B-R2315-Map3_reversed	Class_I	LTR_Copia	Ivana	ALYCopia75
RLX-comp_MCL1230_Alyr_TEdenovo-B-R2476-Map16	Class_I	LTR_Copia	Ivana	ALYCopia76
RLX-comp_MCL1016_Alyr_TEdenovo-B-P920.31-Map3	Class_I	LTR_Copia	Ivana	ALYCopia79
RLX-comp_MCL271_Alyr_TEdenovo-B-P169.297-Map3	Class_I	LTR_Copia	Ivana	ALYCopia79
RLX-incomp_MCL1253_Alyr_TEdenovo-B-R2662-Map5	Class_I	LTR_Copia	Ivana	ALYCopia89
RLX-comp_MCL711_Alyr_TEdenovo-B-G4061-Map3	Class_I	LTR_Copia	Ivana	ALYCopia94
RLX-incomp_MCL1367_Alyr_TEdenovo-B-R3504-Map3_reversed	Class_I	LTR_Copia	Ivana	ALyCopia94
RLX-incomp_MCL1770_Alyr_TEdenovo-B-R7984-Map14_reversed	Class_I	LTR_Copia	Ivana	ALyCopia94
RLX-comp_MCL886_Alyr_TEdenovo-B-P148.661-Map6	Class_I	LTR_Copia	Ivana	ALYCopia95
RLX-comp_MCL1239_Alyr_TEdenovo-B-R2556-Map4_reversed	Class_I	LTR_Copia	Ivana	ATCOPIA36
RLX-incomp_MCL1389_Alyr_TEdenovo-B-R3811-Map4	Class_I	LTR_Copia	Ivana	ATCOPIA63
RLX-comp_MCL348_Alyr_TEdenovo-B-G4276-Map12	Class_I	LTR_Copia	Ivana	ATCOPIA78
RLX-comp_MCL1241_Alyr_TEdenovo-B-R2558-Map7_reversed	Class_I	LTR_Copia	Ivana	BRaCopia5
RLX-incomp_MCL1518_Alyr_TEdenovo-B-R5034-Map3	Class_I	LTR_Copia	Ivana	BRaCopia5
RLX-incomp_MCL61_Alyr_TEdenovo-B-G99-Map10	Class_I	LTR_Copia	Ivana	EpaCopia5
RLX-incomp_MCL61_Alyr_TEdenovo-B-R4387-Map13	Class_I	LTR_Copia	Ivana	EpaCopia5
RLX-incomp_MCL102_Alyr_TEdenovo-B-G4132-Map3	Class_I	LTR_Copia	Ivana	RCCopia8
RLX-comp_MCL420_Alyr_TEdenovo-B-G4532-Map4	Class_I	LTR_Copia	Sire	ALYCopia11
RLX-incomp_MCL272_Alyr_TEdenovo-B-G7456-Map4_reversed	Class_I	LTR_Copia	Sire	ALYCopia48
RLX-incomp_MCL272_Alyr_TEdenovo-B-R1940-Map7_reversed	Class_I	LTR_Copia	Sire	ALYCopia48
RLX-incomp_MCL272_Alyr_TEdenovo-B-R6110-Map6	Class_I	LTR_Copia	Sire	ALYCopia48
RLX-incomp_MCL569_Alyr_TEdenovo-B-R6037-Map5_reversed	Class_I	LTR_Copia	Sire	ALYCopia48
RLX-comp_MCL181_Alyr_TEdenovo-B-R61-Map13	Class_I	LTR_Copia	Sire	ALYCopia78
RLX-incomp-chim_MCL181_Alyr_TEdenovo-B-G4120-Map8_reversed	Class_I	LTR_Copia	Sire	ALYCopia78
RLX-incomp_MCL28_Alyr_TEdenovo-B-G23-Map20	Class_I	LTR_Copia	Sire	ALYCopia83
RLX-incomp_MCL28_Alyr_TEdenovo-B-G4075-Map7	Class_I	LTR_Copia	Sire	ALYCopia83
RLX-incomp_MCL28_Alyr_TEdenovo-B-R180-Map20_reversed	Class_I	LTR_Copia	Sire	ALYCopia83
RLX-incomp_MCL241_Alyr_TEdenovo-B-G3985-Map3	Class_I	LTR_Copia	Sire	ALYCopia92
RLX-incomp_MCL129_Alyr_TEdenovo-B-G4313-Map11_reversed	Class_I	LTR_Copia	Sire	ALYCopia92
RLX-incomp_MCL129_Alyr_TEdenovo-B-R978-Map20	Class_I	LTR_Copia	Sire	ALYCopia92
RLX-incomp_MCL241_Alyr_TEdenovo-B-R6021-Map3_reversed	Class_I	LTR_Copia	Sire	ALYCopia92
RLX-incomp_MCL241_Alyr_TEdenovo-B-R967-Map20_reversed	Class_I	LTR_Copia	Sire	ALYCopia92
RLX-incomp_MCL1150_Alyr_TEdenovo-B-R1887-Map3	Class_I	LTR_Copia	Sire	ATCOPIA58
RLX-comp_MCL220_Alyr_TEdenovo-B-P738.170-Map3_reversed	Class_I	LTR_Copia	Tar	ALYCopia45
RLX-comp_MCL579_Alyr_TEdenovo-B-R285-Map20	Class_I	LTR_Copia	Tar	ALYCopia45
RLX-comp_MCL362_Alyr_TEdenovo-B-R1804-Map6_reversed	Class_I	LTR_Copia	Tar	ALYCopia8
RLX-incomp_MCL131_Alyr_TEdenovo-B-R1402-Map3	Class_I	LTR_Copia	Tar	ALYCopia8
RLX-comp_MCL160_Alyr_TEdenovo-B-G4441-Map3	Class_I	LTR_Copia	Tar	ALYCopia87
RLX-incomp_MCL160_Alyr_TEdenovo-B-P587.316-Map3	Class_I	LTR_Copia	Tar	ALYCopia87
RLX-incomp_MCL699_Alyr_TEdenovo-B-G3789-Map20	Class_I	LTR_Copia	Tar	ATCOPIA95
RLX-incomp_MCL1463_Alyr_TEdenovo-B-R4551-Map3_reversed	Class_I	LTR_Copia	Tar	ATCOPIA95
RLX-incomp_MCL1484_Alyr_TEdenovo-B-R4767-Map3	Class_I	LTR_Copia	Tork	ALYCopia29
RLX-incomp_MCL833_Alyr_TEdenovo-B-G6884-Map3_reversed	Class_I	LTR_Copia	Tork	ALYCopia29
RLX-comp_MCL1214_Alyr_TEdenovo-B-R2336-Map3	Class_I	LTR_Copia	Tork	ALYCopia46
RLX-incomp_MCL243_Alyr_TEdenovo-B-G4097-Map3	Class_I	LTR_Copia	Tork	ALYCopia6
RLX-incomp-chim_MCL243_Alyr_TEdenovo-B-G4230-Map3_reversed	Class_I	LTR_Copia	Tork	ALYCopia6
RLX-comp_MCL731_Alyr_TEdenovo-B-G4502-Map4	Class_I	LTR_Copia	Tork	ALYCopia80
RLX-incomp_MCL1789_Alyr_TEdenovo-B-R8332-Map8_reversed	Class_I	LTR_Copia	Tork	ATCOPIA76
RLX-incomp_MCL1781_Alyr_TEdenovo-B-R822-Map8_reversed	Class_I	LTR_Copia	Tork	BRaCopia91
RLX-incomp_MCL1688_Alyr_TEdenovo-B-R7036-Map3	Class_I	LTR_Copia	Unknown_C	BDCopia18
RLX-comp_MCL914_Alyr_TEdenovo-B-P308.538-Map6	Class_I	LTR_Copia	Unknown_C	PDCopia2
RLX-incomp_MCL517_Alyr_TEdenovo-B-R4058-Map3	Class_I	LTR_Copia	Unknown_C	STCopia1
RLX-incomp_MCL1540_Alyr_TEdenovo-B-R5318-Map5	Class_I	LTR_Copia	Unknown_C	STCopia86
RLX-comp_MCL309_Alyr_TEdenovo-B-R2132-Map9_reversed	Class_I	LTR_Copia	Unknown_C	STCopia92
RLX-incomp-chim_MCL24_Alyr_TEdenovo-B-R4806-Map4	Class_I	LTR_Copia	Unknown_C	Unknown_C
RLX-comp_MCL3_Alyr_TEdenovo-B-G227-Map20_reversed	Class_I	LTR_Gypsy	ATHILA	ALYGypsy31
RLX-comp_MCL3_Alyr_TEdenovo-B-G4247-Map4	Class_I	LTR_Gypsy	ATHILA	ALYGypsy31
RLX-comp_MCL3_Alyr_TEdenovo-B-G4368-Map7	Class_I	LTR_Gypsy	ATHILA	ALYGypsy31
RLX-comp_MCL3_Alyr_TEdenovo-B-G4643-Map5_reversed	Class_I	LTR_Gypsy	ATHILA	ALYGypsy31
RLX-comp_MCL3_Alyr_TEdenovo-B-G478-Map6_reversed	Class_I	LTR_Gypsy	ATHILA	ALYGypsy31
RLX-comp-chim_MCL3_Alyr_TEdenovo-B-P451.408-Map4	Class_I	LTR_Gypsy	ATHILA	ALYGypsy31
RLX-incomp_MCL186_Alyr_TEdenovo-B-G3275-Map5	Class_I	LTR_Gypsy	ATHILA	ALyGypsy31
RLX-incomp_MCL190_Alyr_TEdenovo-B-G1903-Map4_reversed	Class_I	LTR_Gypsy	ATHILA	ALyGypsy31
RLX-incomp_MCL3_Alyr_TEdenovo-B-G2612-Map3	Class_I	LTR_Gypsy	ATHILA	ALYGypsy31
RLX-incomp_MCL3_Alyr_TEdenovo-B-G3520-Map6	Class_I	LTR_Gypsy	ATHILA	ALYGypsy31
RLX-incomp_MCL3_Alyr_TEdenovo-B-G3907-Map4	Class_I	LTR_Gypsy	ATHILA	ALYGypsy31
RLX-incomp_MCL3_Alyr_TEdenovo-B-G3973-Map5_reversed	Class_I	LTR_Gypsy	ATHILA	ALYGypsy31
RLX-incomp_MCL3_Alyr_TEdenovo-B-G4118-Map3	Class_I	LTR_Gypsy	ATHILA	ALYGypsy31
RLX-incomp_MCL3_Alyr_TEdenovo-B-G4476-Map4	Class_I	LTR_Gypsy	ATHILA	ALYGypsy31
RLX-incomp_MCL3_Alyr_TEdenovo-B-G449-Map8_reversed	Class_I	LTR_Gypsy	ATHILA	ALYGypsy31
RLX-incomp_MCL3_Alyr_TEdenovo-B-G4586-Map4	Class_I	LTR_Gypsy	ATHILA	ALYGypsy31
RLX-incomp_MCL3_Alyr_TEdenovo-B-G4605-Map4_reversed	Class_I	LTR_Gypsy	ATHILA	ALYGypsy31
RLX-incomp_MCL3_Alyr_TEdenovo-B-G4625-Map6	Class_I	LTR_Gypsy	ATHILA	ALYGypsy31
RLX-incomp_MCL3_Alyr_TEdenovo-B-R2469-Map9_reversed	Class_I	LTR_Gypsy	ATHILA	ALYGypsy31
RLX-comp-chim_MCL11_Alyr_TEdenovo-B-R1421-Map20	Class_I	LTR_Gypsy	ATHILA	ALYGypsy34
RLX-comp-chim_MCL11_Alyr_TEdenovo-B-R1438-Map20	Class_I	LTR_Gypsy	ATHILA	ALYGypsy34
RLX-incomp_MCL11_Alyr_TEdenovo-B-G3946-Map12_reversed	Class_I	LTR_Gypsy	ATHILA	ALyGypsy34
RLX-incomp_MCL2_Alyr_TEdenovo-B-G4261-Map3	Class_I	LTR_Gypsy	ATHILA	ALyGypsy34
RLX-incomp_MCL9_Alyr_TEdenovo-B-G4288-Map3	Class_I	LTR_Gypsy	ATHILA	ALyGypsy34
RLX-incomp_MCL9_Alyr_TEdenovo-B-G4466-Map4_reversed	Class_I	LTR_Gypsy	ATHILA	ALyGypsy34
RLX-incomp_MCL9_Alyr_TEdenovo-B-G4485-Map3_reversed	Class_I	LTR_Gypsy	ATHILA	ALyGypsy34
RLX-incomp-chim_MCL11_Alyr_TEdenovo-B-R1441-Map19	Class_I	LTR_Gypsy	ATHILA	ALYGypsy34
RLX-comp_MCL2_Alyr_TEdenovo-B-G4282-Map3_reversed	Class_I	LTR_Gypsy	ATHILA	ALYGypsy5
RLX-comp_MCL2_Alyr_TEdenovo-B-G4533-Map3_reversed	Class_I	LTR_Gypsy	ATHILA	ALYGypsy5
RLX-comp-chim_MCL2_Alyr_TEdenovo-B-G4461-Map3	Class_I	LTR_Gypsy	ATHILA	ALYGypsy5
RLX-comp-chim_MCL2_Alyr_TEdenovo-B-G513-Map3	Class_I	LTR_Gypsy	ATHILA	ALYGypsy5
RLX-incomp_MCL2_Alyr_TEdenovo-B-G2698-Map9_reversed	Class_I	LTR_Gypsy	ATHILA	ALyGypsy5
RLX-incomp_MCL2_Alyr_TEdenovo-B-G2956-Map7_reversed	Class_I	LTR_Gypsy	ATHILA	ALyGypsy5
RLX-incomp_MCL2_Alyr_TEdenovo-B-G3079-Map3	Class_I	LTR_Gypsy	ATHILA	ALyGypsy5
RLX-incomp_MCL2_Alyr_TEdenovo-B-G4134-Map4_reversed	Class_I	LTR_Gypsy	ATHILA	ALyGypsy5
RLX-incomp_MCL2_Alyr_TEdenovo-B-G4510-Map4	Class_I	LTR_Gypsy	ATHILA	ALyGypsy5
RLX-incomp_MCL2_Alyr_TEdenovo-B-R1431-Map19	Class_I	LTR_Gypsy	ATHILA	ALYGypsy5
RLX-incomp_MCL9_Alyr_TEdenovo-B-G4024-Map10	Class_I	LTR_Gypsy	ATHILA	ALYGypsy5
RLX-incomp-chim_MCL2_Alyr_TEdenovo-B-G390-Map14	Class_I	LTR_Gypsy	ATHILA	ALYGypsy5
RLX-incomp-chim_MCL2_Alyr_TEdenovo-B-G4433-Map3_reversed	Class_I	LTR_Gypsy	ATHILA	ALYGypsy5
RLX-incomp-chim_MCL2_Alyr_TEdenovo-B-G518-Map20_reversed	Class_I	LTR_Gypsy	ATHILA	ALYGypsy5
RLX-incomp-chim_MCL2_Alyr_TEdenovo-B-R6218-Map4	Class_I	LTR_Gypsy	ATHILA	ALYGypsy5
RLX-comp-chim_MCL9_Alyr_TEdenovo-B-G4592-Map7	Class_I	LTR_Gypsy	ATHILA	ATHILA
RLX-comp-chim_MCL9_Alyr_TEdenovo-B-G4666-Map3_reversed	Class_I	LTR_Gypsy	ATHILA	ATHILA
RLX-incomp_MCL9_Alyr_TEdenovo-B-G326-Map7_reversed	Class_I	LTR_Gypsy	ATHILA	ATHILA
RLX-incomp_MCL9_Alyr_TEdenovo-B-G3503-Map19_reversed	Class_I	LTR_Gypsy	ATHILA	ATHILA
RLX-incomp_MCL9_Alyr_TEdenovo-B-G4186-Map3_reversed	Class_I	LTR_Gypsy	ATHILA	ATHILA
RLX-incomp-chim_MCL9_Alyr_TEdenovo-B-G4493-Map3_reversed	Class_I	LTR_Gypsy	ATHILA	ATHILA
RLX-incomp_MCL1677_Alyr_TEdenovo-B-R6930-Map3_reversed	Class_I	LTR_Gypsy	ATHILA	ATHILA4
RLX-incomp_MCL169_Alyr_TEdenovo-B-G2549-Map5	Class_I	LTR_Gypsy	ATHILA	ATHILA4
RLX-incomp_MCL169_Alyr_TEdenovo-B-R2695-Map10	Class_I	LTR_Gypsy	ATHILA	ATHILA4
RLX-incomp_MCL170_Alyr_TEdenovo-B-R3186-Map3_reversed	Class_I	LTR_Gypsy	ATHILA	ATHILA4
RLX-incomp_MCL85_Alyr_TEdenovo-B-R1000-Map5_reversed	Class_I	LTR_Gypsy	ATHILA	ATHILA4
RLX-incomp_MCL998_Alyr_TEdenovo-B-P817.127-Map3_reversed	Class_I	LTR_Gypsy	ATHILA	ATHILA4
RLX-incomp_MCL1199_Alyr_TEdenovo-B-R2221-Map3	Class_I	LTR_Gypsy	ATHILA	ATHILA4A
RLX-incomp_MCL1828_Alyr_TEdenovo-B-R9195-Map3	Class_I	LTR_Gypsy	ATHILA	ATHILA4A
RLX-incomp_MCL1063_Alyr_TEdenovo-B-R1289-Map4_reversed	Class_I	LTR_Gypsy	ATHILA	ATHILA4C
RLX-incomp_MCL1747_Alyr_TEdenovo-B-R7749-Map3_reversed	Class_I	LTR_Gypsy	ATHILA	ATHILA4C
RLX-incomp_MCL169_Alyr_TEdenovo-B-R2398-Map4_reversed	Class_I	LTR_Gypsy	ATHILA	ATHILA4C1
RLX-incomp_MCL64_Alyr_TEdenovo-B-G1011-Map18_reversed	Class_I	LTR_Gypsy	ATHILA	ATHILA4D
RLX-incomp_MCL64_Alyr_TEdenovo-B-R1001-Map14_reversed	Class_I	LTR_Gypsy	ATHILA	ATHILA4D
RLX-incomp_MCL1758_Alyr_TEdenovo-B-R7900-Map3	Class_I	LTR_Gypsy	ATHILA	ATHILA4D
RLX-incomp_MCL85_Alyr_TEdenovo-B-R1730-Map20	Class_I	LTR_Gypsy	ATHILA	ATHILA4D
RLX-comp-chim_MCL3_Alyr_TEdenovo-B-G4456-Map7_reversed	Class_I	LTR_Gypsy	ATHILA	ATHILA5
RLX-incomp_MCL149_Alyr_TEdenovo-B-G2909-Map3	Class_I	LTR_Gypsy	ATHILA	ATHILA6
RLX-incomp_MCL1611_Alyr_TEdenovo-B-R6281-Map4_reversed	Class_I	LTR_Gypsy	ATHILA	ATHILA6
RLX-incomp_MCL9_Alyr_TEdenovo-B-G3376-Map4_reversed	Class_I	LTR_Gypsy	ATHILA	ATHILA6
RLX-incomp_MCL2_Alyr_TEdenovo-B-G4619-Map4	Class_I	LTR_Gypsy	ATHILA	ATHILA6B
RLX-incomp_MCL2_Alyr_TEdenovo-B-G4636-Map3	Class_I	LTR_Gypsy	ATHILA	ATHILA6B
RLX-incomp_MCL2_Alyr_TEdenovo-B-G585-Map3_reversed	Class_I	LTR_Gypsy	ATHILA	ATHILA6B
RLX-incomp_MCL9_Alyr_TEdenovo-B-G3694-Map5	Class_I	LTR_Gypsy	ATHILA	ATHILA6B
RLX-incomp-chim_MCL17_Alyr_TEdenovo-B-R1593-Map20	Class_I	LTR_Gypsy	ATHILA	ATHILA6B
RLX-comp_MCL2_Alyr_TEdenovo-B-G4624-Map4	Class_I	LTR_Gypsy	ATHILA	ATHILA6B
RLX-incomp_MCL2_Alyr_TEdenovo-B-G215-Map3_reversed	Class_I	LTR_Gypsy	ATHILA	ATHILA6B
RLX-incomp_MCL2_Alyr_TEdenovo-B-G323-Map17_reversed	Class_I	LTR_Gypsy	ATHILA	ATHILA6B
RLX-incomp_MCL2_Alyr_TEdenovo-B-G568-Map5_reversed	Class_I	LTR_Gypsy	ATHILA	ATHILA6B
RLX-incomp-chim_MCL2_Alyr_TEdenovo-B-G4648-Map6_reversed	Class_I	LTR_Gypsy	ATHILA	ATHILA6B
RLX-incomp_MCL1751_Alyr_TEdenovo-B-R7794-Map3	Class_I	LTR_Gypsy	ATHILA	ATHILA7
RLX-incomp_MCL149_Alyr_TEdenovo-B-R4457-Map17_reversed	Class_I	LTR_Gypsy	ATHILA	ATHILA7
RLX-incomp_MCL193_Alyr_TEdenovo-B-R807-Map7	Class_I	LTR_Gypsy	ATHILA	ATHILA7
RLX-incomp_MCL650_Alyr_TEdenovo-B-G2481-Map17	Class_I	LTR_Gypsy	ATHILA	ATHILA7
RLX-incomp_MCL321_Alyr_TEdenovo-B-R976-Map18_reversed	Class_I	LTR_Gypsy	ATHILA	ATHILA7A
RLX-incomp_MCL1672_Alyr_TEdenovo-B-R6861-Map3	Class_I	LTR_Gypsy	ATHILA	ATHILA7A
RLX-incomp_MCL149_Alyr_TEdenovo-B-R1445-Map20_reversed	Class_I	LTR_Gypsy	ATHILA	ATHILA8
RLX-incomp_MCL607_Alyr_TEdenovo-B-G1328-Map3	Class_I	LTR_Gypsy	ATHILA	ATHILA8A
RLX-incomp_MCL38_Alyr_TEdenovo-B-G854-Map3_reversed	Class_I	LTR_Gypsy	ATHILA	ATHILA8A
RLX-incomp_MCL38_Alyr_TEdenovo-B-R1228-Map18	Class_I	LTR_Gypsy	ATHILA	ATHILA8A
RLX-incomp_MCL38_Alyr_TEdenovo-B-R7382-Map5_reversed	Class_I	LTR_Gypsy	ATHILA	ATHILA8A
RLX-incomp_MCL499_Alyr_TEdenovo-B-R5035-Map7	Class_I	LTR_Gypsy	ATHILA	ATHILA8B
RLX-incomp_MCL1278_Alyr_TEdenovo-B-R2864-Map12	Class_I	LTR_Gypsy	ATHILA	ATHILA8B
RLX-incomp_MCL38_Alyr_TEdenovo-B-R2256-Map5	Class_I	LTR_Gypsy	ATHILA	ATHILA8B
RLX-incomp_MCL1050_Alyr_TEdenovo-B-R1203-Map3_reversed	Class_I	LTR_Gypsy	ATHILA	EPaGypsy4
RLX-incomp_MCL1259_Alyr_TEdenovo-B-R2720-Map4	Class_I	LTR_Gypsy	CRM	ALYGypsy1
RLX-incomp_MCL1510_Alyr_TEdenovo-B-R4936-Map3_reversed	Class_I	LTR_Gypsy	CRM	ALYGypsy1
RLX-incomp_MCL1379_Alyr_TEdenovo-B-R3662-Map4	Class_I	LTR_Gypsy	CRM	ALyGypsy12
RLX-incomp_MCL863_Alyr_TEdenovo-B-G7563-Map5	Class_I	LTR_Gypsy	CRM	ALYGypsy13
RLX-comp_MCL232_Alyr_TEdenovo-B-G4322-Map3_reversed	Class_I	LTR_Gypsy	CRM	ALYGypsy14
RLX-comp_MCL120_Alyr_TEdenovo-B-G4398-Map3	Class_I	LTR_Gypsy	CRM	ALYGypsy2
RLX-incomp_MCL120_Alyr_TEdenovo-B-R2205-Map9	Class_I	LTR_Gypsy	CRM	ALyGypsy2
RLX-incomp_MCL417_Alyr_TEdenovo-B-G7405-Map15_reversed	Class_I	LTR_Gypsy	CRM	ALYGypsy2
RLX-comp_MCL215_Alyr_TEdenovo-B-P511.381-Map3	Class_I	LTR_Gypsy	CRM	ALYGypsy20
RLX-comp_MCL215_Alyr_TEdenovo-B-R1453-Map20	Class_I	LTR_Gypsy	CRM	ALYGypsy20
RLX-incomp_MCL215_Alyr_TEdenovo-B-G2226-Map3_reversed	Class_I	LTR_Gypsy	CRM	ALYGypsy20
RLX-incomp_MCL1075_Alyr_TEdenovo-B-R1403-Map5_reversed	Class_I	LTR_Gypsy	CRM	ALYGypsy22
RLX-incomp_MCL732_Alyr_TEdenovo-B-G4760-Map3	Class_I	LTR_Gypsy	CRM	ALYGypsy28
RLX-incomp_MCL394_Alyr_TEdenovo-B-G3526-Map6	Class_I	LTR_Gypsy	CRM	ALYGypsy32
RLX-incomp_MCL87_Alyr_TEdenovo-B-G4371-Map4	Class_I	LTR_Gypsy	CRM	ALYGypsy32
RLX-incomp_MCL87_Alyr_TEdenovo-B-G4528-Map3_reversed	Class_I	LTR_Gypsy	CRM	ALYGypsy32
RLX-comp_MCL240_Alyr_TEdenovo-B-R2243-Map20_reversed	Class_I	LTR_Gypsy	CRM	Alygypsy36
RLX-incomp_MCL244_Alyr_TEdenovo-B-R8444-Map10_reversed	Class_I	LTR_Gypsy	CRM	ALYGypsy36
RLX-incomp_MCL57_Alyr_TEdenovo-B-G4443-Map3_reversed	Class_I	LTR_Gypsy	CRM	ALyGypsy36
RLX-comp_MCL1094_Alyr_TEdenovo-B-R1538-Map3	Class_I	LTR_Gypsy	CRM	ALYGypsy9
RLX-incomp_MCL1226_Alyr_TEdenovo-B-R2433-Map5_reversed	Class_I	LTR_Gypsy	CRM	ALYGypsy9
RLX-incomp_MCL1825_Alyr_TEdenovo-B-R9094-Map3_reversed	Class_I	LTR_Gypsy	CRM	ALYGypsy9
RLX-comp_MCL530_Alyr_TEdenovo-B-R4462-Map8_reversed	Class_I	LTR_Gypsy	CRM	ATGP11
RLX-comp_MCL57_Alyr_TEdenovo-B-G3002-Map4_reversed	Class_I	LTR_Gypsy	CRM	ATGP11
RLX-comp_MCL57_Alyr_TEdenovo-B-R5064-Map10_reversed	Class_I	LTR_Gypsy	CRM	ATGP11
RLX-comp_MCL83_Alyr_TEdenovo-B-R1654-Map7_reversed	Class_I	LTR_Gypsy	CRM	ATGP11
RLX-comp_MCL97_Alyr_TEdenovo-B-R2879-Map15_reversed	Class_I	LTR_Gypsy	CRM	ATGP11
RLX-incomp_MCL20_Alyr_TEdenovo-B-R6140-Map4	Class_I	LTR_Gypsy	CRM	ATGP11
RLX-incomp_MCL237_Alyr_TEdenovo-B-G3872-Map4_reversed	Class_I	LTR_Gypsy	CRM	ATGP11
RLX-incomp_MCL237_Alyr_TEdenovo-B-R8466-Map3_reversed	Class_I	LTR_Gypsy	CRM	ATGP11
RLX-incomp_MCL583_Alyr_TEdenovo-B-G3940-Map3_reversed	Class_I	LTR_Gypsy	CRM	ATGP11
RLX-comp_MCL68_Alyr_TEdenovo-B-G4448-Map4	Class_I	LTR_Gypsy	CRM	ATGP5A
RLX-comp-chim_MCL68_Alyr_TEdenovo-B-R2705-Map8	Class_I	LTR_Gypsy	CRM	ATGP5A
RLX-incomp_MCL1529_Alyr_TEdenovo-B-R5178-Map3	Class_I	LTR_Gypsy	CRM	ATGP5A
RLX-incomp_MCL20_Alyr_TEdenovo-B-G1983-Map6	Class_I	LTR_Gypsy	CRM	ATGP5A
RLX-incomp_MCL20_Alyr_TEdenovo-B-G2084-Map3	Class_I	LTR_Gypsy	CRM	ATGP5A
RLX-incomp_MCL303_Alyr_TEdenovo-B-R2974-Map8_reversed	Class_I	LTR_Gypsy	CRM	ATGP5A
RLX-incomp_MCL417_Alyr_TEdenovo-B-G4446-Map5_reversed	Class_I	LTR_Gypsy	CRM	ATGP5A
RLX-incomp_MCL68_Alyr_TEdenovo-B-G1617-Map9	Class_I	LTR_Gypsy	CRM	ATGP5A
RLX-incomp_MCL68_Alyr_TEdenovo-B-R5183-Map6	Class_I	LTR_Gypsy	CRM	ATGP5A
RLX-incomp_MCL1586_Alyr_TEdenovo-B-R6073-Map4_reversed	Class_I	LTR_Gypsy	CRM	BRaGypsy15
RLX-comp_MCL409_Alyr_TEdenovo-B-G4073-Map3	Class_I	LTR_Gypsy	CRM	GMGypsy66
RLX-incomp_MCL1118_Alyr_TEdenovo-B-R1714-Map4	Class_I	LTR_Gypsy	CRM	GMGypsy66
RLX-incomp_MCL409_Alyr_TEdenovo-B-G4143-Map3	Class_I	LTR_Gypsy	CRM	GMGypsy66
RLX-incomp_MCL564_Alyr_TEdenovo-B-R3941-Map5	Class_I	LTR_Gypsy	CRM	GMGypsy66
RLX-incomp_MCL564_Alyr_TEdenovo-B-R770-Map4	Class_I	LTR_Gypsy	CRM	GMGypsy66
RLX-incomp_MCL405_Alyr_TEdenovo-B-R4330-Map3	Class_I	LTR_Gypsy	Reina	ALYGypsy15
RLX-incomp_MCL1073_Alyr_TEdenovo-B-R1386-Map3	Class_I	LTR_Gypsy	Reina	ALYGypsy16
RLX-incomp_MCL1761_Alyr_TEdenovo-B-R794-Map4	Class_I	LTR_Gypsy	Reina	ALYGypsy27
RLX-incomp_MCL963_Alyr_TEdenovo-B-P574.328-Map5	Class_I	LTR_Gypsy	Reina	ALyGypsy29
RLX-incomp_MCL1667_Alyr_TEdenovo-B-R6800-Map3	Class_I	LTR_Gypsy	Reina	ALyGypsy35
RLX-incomp_MCL1722_Alyr_TEdenovo-B-R7464-Map3_reversed	Class_I	LTR_Gypsy	Reina	ALYGypsy35
RLX-comp_MCL1297_Alyr_TEdenovo-B-R2989-Map6	Class_I	LTR_Gypsy	Reina	ALYGypsy6
RLX-incomp_MCL1800_Alyr_TEdenovo-B-R8522-Map3	Class_I	LTR_Gypsy	Reina	ALyGypsy6
RLX-incomp-chim_MCL477_Alyr_TEdenovo-B-R2527-Map3	Class_I	LTR_Gypsy	Reina	ALYGypsy7
RLX-comp_MCL405_Alyr_TEdenovo-B-G3900-Map11_reversed	Class_I	LTR_Gypsy	Reina	ATGP9
RLX-incomp_MCL140_Alyr_TEdenovo-B-P818.126-Map3	Class_I	LTR_Gypsy	Reina	ATGP9
RLX-incomp_MCL336_Alyr_TEdenovo-B-G1895-Map7	Class_I	LTR_Gypsy	Reina	ATGP9
RLX-incomp_MCL336_Alyr_TEdenovo-B-R6461-Map4	Class_I	LTR_Gypsy	Reina	ATGP9
RLX-incomp_MCL1347_Alyr_TEdenovo-B-R3319-Map3	Class_I	LTR_Gypsy	Reina	BRaGypsy14
RLX-incomp_MCL1506_Alyr_TEdenovo-B-R4914-Map3_reversed	Class_I	LTR_Gypsy	Tat	ALYGypsy10
RLX-incomp_MCL492_Alyr_TEdenovo-B-G6493-Map3_reversed	Class_I	LTR_Gypsy	Tat	ALYGypsy10
RLX-incomp_MCL492_Alyr_TEdenovo-B-R5312-Map7	Class_I	LTR_Gypsy	Tat	ALYGypsy10
RLX-incomp_MCL1755_Alyr_TEdenovo-B-R7873-Map3	Class_I	LTR_Gypsy	Tat	ALYGypsy11
RLX-incomp_MCL734_Alyr_TEdenovo-B-G4770-Map3_reversed	Class_I	LTR_Gypsy	Tat	ALYGypsy11
RLX-comp_MCL70_Alyr_TEdenovo-B-R894-Map20	Class_I	LTR_Gypsy	Tat	ALYGypsy18
RLX-incomp_MCL119_Alyr_TEdenovo-B-G4568-Map3_reversed	Class_I	LTR_Gypsy	Tat	ALyGypsy18
RLX-comp_MCL6_Alyr_TEdenovo-B-G4622-Map20	Class_I	LTR_Gypsy	Tat	ALYGypsy21
RLX-comp_MCL6_Alyr_TEdenovo-B-G4626-Map9	Class_I	LTR_Gypsy	Tat	ALYGypsy21
RLX-comp_MCL6_Alyr_TEdenovo-B-G4639-Map4	Class_I	LTR_Gypsy	Tat	ALYGypsy21
RLX-comp_MCL6_Alyr_TEdenovo-B-G4661-Map6_reversed	Class_I	LTR_Gypsy	Tat	ALYGypsy21
RLX-incomp_MCL6_Alyr_TEdenovo-B-G116-Map20	Class_I	LTR_Gypsy	Tat	ALYGypsy21
RLX-incomp_MCL6_Alyr_TEdenovo-B-G2325-Map3_reversed	Class_I	LTR_Gypsy	Tat	ALYGypsy21
RLX-incomp_MCL6_Alyr_TEdenovo-B-G2473-Map4_reversed	Class_I	LTR_Gypsy	Tat	ALYGypsy21
RLX-incomp_MCL6_Alyr_TEdenovo-B-G3285-Map4	Class_I	LTR_Gypsy	Tat	ALYGypsy21
RLX-incomp_MCL6_Alyr_TEdenovo-B-G3818-Map3	Class_I	LTR_Gypsy	Tat	ALYGypsy21
RLX-incomp_MCL6_Alyr_TEdenovo-B-G3890-Map4	Class_I	LTR_Gypsy	Tat	ALYGypsy21
RLX-incomp_MCL6_Alyr_TEdenovo-B-R8455-Map4_reversed	Class_I	LTR_Gypsy	Tat	ALYGypsy21
RLX-incomp_MCL82_Alyr_TEdenovo-B-R6942-Map3	Class_I	LTR_Gypsy	Tat	ALYGypsy21
RLX-incomp_MCL1_Alyr_TEdenovo-B-G3281-Map3_reversed	Class_I	LTR_Gypsy	Tat	ALYGypsy3
RLX-incomp_MCL1_Alyr_TEdenovo-B-G4598-Map4	Class_I	LTR_Gypsy	Tat	ALYGypsy3
RLX-incomp_MCL1_Alyr_TEdenovo-B-G4612-Map4	Class_I	LTR_Gypsy	Tat	ALYGypsy3
RLX-incomp_MCL1_Alyr_TEdenovo-B-G661-Map3	Class_I	LTR_Gypsy	Tat	ALYGypsy3
RLX-incomp_MCL171_Alyr_TEdenovo-B-R1754-Map3_reversed	Class_I	LTR_Gypsy	Tat	ALYGypsy3
RLX-incomp_MCL286_Alyr_TEdenovo-B-R5167-Map3	Class_I	LTR_Gypsy	Tat	ALYGypsy3
RLX-incomp-chim_MCL1_Alyr_TEdenovo-B-G4608-Map6_reversed	Class_I	LTR_Gypsy	Tat	ALYGypsy3
RLX-incomp-chim_MCL1_Alyr_TEdenovo-B-R1258-Map16_reversed	Class_I	LTR_Gypsy	Tat	ALYGypsy3
RLX-incomp_MCL1_Alyr_TEdenovo-B-G530-Map4_reversed	Class_I	LTR_Gypsy	Tat	ALYGypsy3
RLX-incomp_MCL1_Alyr_TEdenovo-B-G111-Map12	Class_I	LTR_Gypsy	Tat	ALYGypsy30
RLX-incomp_MCL1_Alyr_TEdenovo-B-G1466-Map5_reversed	Class_I	LTR_Gypsy	Tat	ALYGypsy30
RLX-incomp_MCL1_Alyr_TEdenovo-B-G3546-Map3	Class_I	LTR_Gypsy	Tat	ALYGypsy30
RLX-incomp_MCL1_Alyr_TEdenovo-B-G4095-Map8	Class_I	LTR_Gypsy	Tat	ALYGypsy30
RLX-incomp_MCL1_Alyr_TEdenovo-B-G4240-Map5_reversed	Class_I	LTR_Gypsy	Tat	ALYGypsy30
RLX-incomp_MCL1_Alyr_TEdenovo-B-G4498-Map5	Class_I	LTR_Gypsy	Tat	ALYGypsy30
RLX-incomp_MCL1_Alyr_TEdenovo-B-G4520-Map3	Class_I	LTR_Gypsy	Tat	ALYGypsy30
RLX-incomp_MCL1_Alyr_TEdenovo-B-G4573-Map5_reversed	Class_I	LTR_Gypsy	Tat	ALYGypsy30
RLX-incomp_MCL1_Alyr_TEdenovo-B-G4589-Map4	Class_I	LTR_Gypsy	Tat	ALYGypsy30
RLX-incomp_MCL1_Alyr_TEdenovo-B-G4590-Map3	Class_I	LTR_Gypsy	Tat	ALYGypsy30
RLX-incomp_MCL1_Alyr_TEdenovo-B-G4596-Map3	Class_I	LTR_Gypsy	Tat	ALYGypsy30
RLX-incomp_MCL1_Alyr_TEdenovo-B-G4633-Map3_reversed	Class_I	LTR_Gypsy	Tat	ALYGypsy30
RLX-incomp_MCL1_Alyr_TEdenovo-B-G4634-Map4_reversed	Class_I	LTR_Gypsy	Tat	ALYGypsy30
RLX-incomp_MCL1_Alyr_TEdenovo-B-G4651-Map3	Class_I	LTR_Gypsy	Tat	ALYGypsy30
RLX-incomp_MCL1_Alyr_TEdenovo-B-G4676-Map7	Class_I	LTR_Gypsy	Tat	ALYGypsy30
RLX-incomp_MCL1_Alyr_TEdenovo-B-G777-Map4_reversed	Class_I	LTR_Gypsy	Tat	ALYGypsy30
RLX-incomp_MCL1_Alyr_TEdenovo-B-R1572-Map18	Class_I	LTR_Gypsy	Tat	ALYGypsy30
RLX-incomp_MCL1_Alyr_TEdenovo-B-R354-Map20_reversed	Class_I	LTR_Gypsy	Tat	ALYGypsy30
RLX-incomp_MCL286_Alyr_TEdenovo-B-R2216-Map3_reversed	Class_I	LTR_Gypsy	Tat	ALYGypsy30
RLX-incomp_MCL6_Alyr_TEdenovo-B-G4396-Map3_reversed	Class_I	LTR_Gypsy	Tat	ALYGypsy30
RLX-incomp_MCL74_Alyr_TEdenovo-B-R7736-Map10_reversed	Class_I	LTR_Gypsy	Tat	ALYGypsy30
RLX-incomp-chim_MCL1_Alyr_TEdenovo-B-G4295-Map4_reversed	Class_I	LTR_Gypsy	Tat	ALYGypsy30
RLX-incomp-chim_MCL1_Alyr_TEdenovo-B-G4545-Map3_reversed	Class_I	LTR_Gypsy	Tat	ALYGypsy30
RLX-incomp-chim_MCL1_Alyr_TEdenovo-B-G4610-Map6_reversed	Class_I	LTR_Gypsy	Tat	ALYGypsy30
RLX-incomp-chim_MCL1_Alyr_TEdenovo-B-R1215-Map8_reversed	Class_I	LTR_Gypsy	Tat	ALYGypsy30
RLX-incomp-chim_MCL1_Alyr_TEdenovo-B-R3205-Map10_reversed	Class_I	LTR_Gypsy	Tat	ALYGypsy30
RLX-comp_MCL4_Alyr_TEdenovo-B-G244-Map6	Class_I	LTR_Gypsy	Tat	ALYGypsy33
RLX-comp_MCL4_Alyr_TEdenovo-B-G322-Map20_reversed	Class_I	LTR_Gypsy	Tat	ALYGypsy33
RLX-comp_MCL4_Alyr_TEdenovo-B-G4565-Map4	Class_I	LTR_Gypsy	Tat	ALYGypsy33
RLX-comp_MCL4_Alyr_TEdenovo-B-G4668-Map3_reversed	Class_I	LTR_Gypsy	Tat	ALYGypsy33
RLX-comp-chim_MCL4_Alyr_TEdenovo-B-G122-Map3_reversed	Class_I	LTR_Gypsy	Tat	ALYGypsy33
RLX-comp-chim_MCL4_Alyr_TEdenovo-B-G4638-Map6_reversed	Class_I	LTR_Gypsy	Tat	ALYGypsy33
RLX-incomp_MCL1579_Alyr_TEdenovo-B-R596-Map3_reversed	Class_I	LTR_Gypsy	Tat	ALYGypsy33
RLX-incomp_MCL183_Alyr_TEdenovo-B-R7888-Map4	Class_I	LTR_Gypsy	Tat	ALyGypsy33
RLX-incomp_MCL4_Alyr_TEdenovo-B-G1171-Map4	Class_I	LTR_Gypsy	Tat	ALYGypsy33
RLX-incomp_MCL4_Alyr_TEdenovo-B-G3379-Map14_reversed	Class_I	LTR_Gypsy	Tat	ALYGypsy33
RLX-incomp_MCL4_Alyr_TEdenovo-B-G4451-Map13_reversed	Class_I	LTR_Gypsy	Tat	ALYGypsy33
RLX-incomp_MCL4_Alyr_TEdenovo-B-G4475-Map20_reversed	Class_I	LTR_Gypsy	Tat	ALYGypsy33
RLX-incomp_MCL4_Alyr_TEdenovo-B-G4482-Map3_reversed	Class_I	LTR_Gypsy	Tat	ALYGypsy33
RLX-incomp_MCL4_Alyr_TEdenovo-B-G4543-Map4_reversed	Class_I	LTR_Gypsy	Tat	ALYGypsy33
RLX-incomp_MCL4_Alyr_TEdenovo-B-G4571-Map3	Class_I	LTR_Gypsy	Tat	ALYGypsy33
RLX-incomp_MCL4_Alyr_TEdenovo-B-G4659-Map5_reversed	Class_I	LTR_Gypsy	Tat	ALYGypsy33
RLX-incomp_MCL4_Alyr_TEdenovo-B-G4683-Map3	Class_I	LTR_Gypsy	Tat	ALYGypsy33
RLX-incomp_MCL4_Alyr_TEdenovo-B-P602.3-Map5	Class_I	LTR_Gypsy	Tat	ALYGypsy33
RLX-incomp_MCL96_Alyr_TEdenovo-B-R1980-Map20_reversed	Class_I	LTR_Gypsy	Tat	ALyGypsy33
RLX-incomp-chim_MCL4_Alyr_TEdenovo-B-G98-Map3_reversed	Class_I	LTR_Gypsy	Tat	ALYGypsy33
RLX-incomp-chim_MCL4_Alyr_TEdenovo-B-R2821-Map9	Class_I	LTR_Gypsy	Tat	ALYGypsy33
RLX-comp_MCL26_Alyr_TEdenovo-B-R4636-Map17_reversed	Class_I	LTR_Gypsy	Tat	ALYGypsy4
RLX-comp_MCL101_Alyr_TEdenovo-B-G4629-Map3	Class_I	LTR_Gypsy	Tat	ALYGypsy8
RLX-comp_MCL101_Alyr_TEdenovo-B-G4667-Map6_reversed	Class_I	LTR_Gypsy	Tat	ALYGypsy8
RLX-comp_MCL146_Alyr_TEdenovo-B-G4660-Map4	Class_I	LTR_Gypsy	Tat	ALYGypsy8
RLX-comp_MCL146_Alyr_TEdenovo-B-R364-Map15	Class_I	LTR_Gypsy	Tat	ALYGypsy8
RLX-comp-chim_MCL101_Alyr_TEdenovo-B-R2665-Map20_reversed	Class_I	LTR_Gypsy	Tat	ALYGypsy8
RLX-comp-chim_MCL146_Alyr_TEdenovo-B-R4754-Map4_reversed	Class_I	LTR_Gypsy	Tat	ALYGypsy8
RLX-incomp_MCL101_Alyr_TEdenovo-B-G616-Map3_reversed	Class_I	LTR_Gypsy	Tat	ALYGypsy8
RLX-incomp_MCL1285_Alyr_TEdenovo-B-R2914-Map8	Class_I	LTR_Gypsy	Tat	ALYGypsy8
RLX-incomp_MCL749_Alyr_TEdenovo-B-G4965-Map3_reversed	Class_I	LTR_Gypsy	Tat	ALYGypsy8
RLX-incomp_MCL658_Alyr_TEdenovo-B-G2709-Map3	Class_I	LTR_Gypsy	Tat	ATLANTYS1
RLX-incomp_MCL311_Alyr_TEdenovo-B-R4538-Map3	Class_I	LTR_Gypsy	Tat	ATLANTYS2
RLX-comp_MCL189_Alyr_TEdenovo-B-G4584-Map20_reversed	Class_I	LTR_Gypsy	Tekay/Del	ALYGypsy23
RLX-incomp_MCL1066_Alyr_TEdenovo-B-R1310-Map3_reversed	Class_I	LTR_Gypsy	Tekay/Del	ALYGypsy25
RLX-incomp_MCL167_Alyr_TEdenovo-B-R1308-Map9_reversed	Class_I	LTR_Gypsy	Tekay/Del	ALYGypsy25
RLX-incomp_MCL766_Alyr_TEdenovo-B-G5428-Map3	Class_I	LTR_Gypsy	Tekay/Del	ALYGypsy25
RLX-incomp-chim_MCL103_Alyr_TEdenovo-B-G4684-Map3_reversed	Class_I	LTR_Gypsy	Tekay/Del	ALYGypsy25
RLX-incomp_MCL1055_Alyr_TEdenovo-B-R1223-Map10	Class_I	LTR_Gypsy	Tekay/Del	ATGP1
RLX-incomp_MCL254_Alyr_TEdenovo-B-R2478-Map5	Class_I	LTR_Gypsy	Tekay/Del	ATGP1
RLX-incomp_MCL167_Alyr_TEdenovo-B-R1309-Map5_reversed	Class_I	LTR_Gypsy	Tekay/Del	ATGP10
RLX-incomp_MCL629_Alyr_TEdenovo-B-G1791-Map4	Class_I	LTR_Gypsy	Tekay/Del	ATGP2
RLX-comp_MCL16_Alyr_TEdenovo-B-G3404-Map5	Class_I	LTR_Gypsy	Tekay/Del	ATGP2
RLX-comp_MCL16_Alyr_TEdenovo-B-G4026-Map9_reversed	Class_I	LTR_Gypsy	Tekay/Del	ATGP2
RLX-incomp_MCL16_Alyr_TEdenovo-B-G345-Map3	Class_I	LTR_Gypsy	Tekay/Del	ATGP2
RLX-incomp_MCL16_Alyr_TEdenovo-B-G115-Map6_reversed	Class_I	LTR_Gypsy	Tekay/Del	ATGP2
RLX-incomp_MCL16_Alyr_TEdenovo-B-G36-Map16_reversed	Class_I	LTR_Gypsy	Tekay/Del	ATGP2
RLX-incomp_MCL16_Alyr_TEdenovo-B-G49-Map3_reversed	Class_I	LTR_Gypsy	Tekay/Del	ATGP2
RLX-incomp_MCL16_Alyr_TEdenovo-B-R2385-Map6_reversed	Class_I	LTR_Gypsy	Tekay/Del	ATGP2
RLX-incomp_MCL1301_Alyr_TEdenovo-B-R3011-Map3	Class_I	LTR_Gypsy	Tekay/Del	ATGP8
RLX-incomp_MCL1613_Alyr_TEdenovo-B-R6351-Map3	Class_I	LTR_Gypsy	Tekay/Del	ATGP8
RLX-incomp_MCL1051_Alyr_TEdenovo-B-R1208-Map4	Class_I	LTR_Gypsy	Unknown_G	ATGypsy3
RLX-incomp_MCL1455_Alyr_TEdenovo-B-R4507-Map3	Class_I	LTR_Gypsy	Unknown_G	AtrGypsy3
RLX-comp_MCL26_Alyr_TEdenovo-B-G4283-Map8_reversed	Class_I	LTR_Gypsy	Unknown_G	DRGypsy31
RLX-incomp_MCL1008_Alyr_TEdenovo-B-P885.65-Map3_reversed	Class_I	LTR_Gypsy	Unknown_G	GMGypsy112
RLX-incomp_MCL1346_Alyr_TEdenovo-B-R3317-Map3	Class_I	LTR_Gypsy	Unknown_G	GMGypsy112
RLX-incomp_MCL1555_Alyr_TEdenovo-B-R5586-Map4	Class_I	LTR_Gypsy	Unknown_G	GMGypsy112
RLX-incomp_MCL1407_Alyr_TEdenovo-B-R4071-Map3	Class_I	LTR_Gypsy	Unknown_G	PXGypsy8
RLX-incomp_MCL1423_Alyr_TEdenovo-B-R4219-Map3	Class_I	LTR_Gypsy	Unknown_G	PXGypsy8
RLX-incomp_MCL1548_Alyr_TEdenovo-B-R5444-Map3	Class_I	LTR_Gypsy	Unknown_G	PXGypsy8
RLX-incomp_MCL1620_Alyr_TEdenovo-B-R6424-Map3	Class_I	LTR_Gypsy	Unknown_G	PXGypsy8
RLX-incomp_MCL1631_Alyr_TEdenovo-B-R6529-Map3	Class_I	LTR_Gypsy	Unknown_G	PXGypsy8
RLX-incomp_MCL1724_Alyr_TEdenovo-B-R7476-Map6	Class_I	LTR_Gypsy	Unknown_G	PXGypsy8
RLX-incomp_MCL551_Alyr_TEdenovo-B-R1357-Map4	Class_I	LTR_Gypsy	Unknown_G	PXGypsy8
RLX-incomp_MCL571_Alyr_TEdenovo-B-R6936-Map3	Class_I	LTR_Gypsy	Unknown_G	PXGypsy8
RLX-incomp_MCL101_Alyr_TEdenovo-B-G5588-Map20_reversed	Class_I	LTR_Gypsy	Unknown_G	Unknown_G
RLX-comp_MCL156_Alyr_TEdenovo-B-G4458-Map15	Class_I	LTR_Gypsy	Unknown_G	XTGypsy21
RSX-incomp_MCL469_Alyr_TEdenovo-B-G5989-Map3	Class_I	SINE	other	ATLINE1
RSX-incomp_MCL495_Alyr_TEdenovo-B-G6573-Map3	Class_I	SINE	other	ATLINE1
RSX-incomp-chim_MCL449_Alyr_TEdenovo-B-G5443-Map5_reversed	Class_I	SINE	other	ATLINE1
RSX-incomp-chim_MCL494_Alyr_TEdenovo-B-G6530-Map3	Class_I	SINE	other	ATLINE1
RSX-incomp-chim_MCL515_Alyr_TEdenovo-B-G7076-Map3	Class_I	SINE	other	ATLINE1
RSX-incomp-chim_MCL516_Alyr_TEdenovo-B-G7101-Map4_reversed	Class_I	SINE	other	ATLINE1
RSX-incomp-chim_MCL522_Alyr_TEdenovo-B-G7238-Map4	Class_I	SINE	other	ATLINE1
RSX-comp_MCL1814_Alyr_TEdenovo-B-R872-Map4_reversed	Class_I	SINE	other	AtSB6
RSX-comp_MCL746_Alyr_TEdenovo-B-G4946-Map7_reversed	Class_I	SINE	other	AtSB6
RSX-comp_MCL81_Alyr_TEdenovo-B-G4939-Map4_reversed	Class_I	SINE	other	AtSB6
RSX-comp_MCL81_Alyr_TEdenovo-B-P154.655-Map9	Class_I	SINE	other	AtSB6
RSX-comp_MCL921_Alyr_TEdenovo-B-P334.516-Map11_reversed	Class_I	SINE	other	AtSB6
RSX-incomp_MCL1561_Alyr_TEdenovo-B-R567-Map3_reversed	Class_I	SINE	other	AtSB6
RSX-incomp_MCL1762_Alyr_TEdenovo-B-R7944-Map4	Class_I	SINE	other	AtSB6
RSX-incomp_MCL428_Alyr_TEdenovo-B-G4775-Map20_reversed	Class_I	SINE	other	AtSB6
RSX-incomp_MCL428_Alyr_TEdenovo-B-P58.712-Map20_reversed	Class_I	SINE	other	AtSB6
RSX-incomp_MCL470_Alyr_TEdenovo-B-G5997-Map7	Class_I	SINE	other	ATSINE2A
RSX-incomp-chim_MCL262_Alyr_TEdenovo-B-G6348-Map7	Class_I	SINE	other	L1-1
RSX-incomp-chim_MCL262_Alyr_TEdenovo-B-R5174-Map4	Class_I	SINE	other	L1-1
RSX-incomp-chim_MCL1222_Alyr_TEdenovo-B-R2400-Map3	Class_I	SINE	other	L1-11
RSX-incomp-chim_MCL397_Alyr_TEdenovo-B-G5841-Map4	Class_I	SINE	other	L1-11
RSX-incomp-chim_MCL967_Alyr_TEdenovo-B-P589.314-Map3_reversed	Class_I	SINE	other	L1-11
RSX-incomp-chim_MCL942_Alyr_TEdenovo-B-P479.405-Map4	Class_I	SINE	other	L1-16
RSX-incomp-chim_MCL472_Alyr_TEdenovo-B-G6009-Map3_reversed	Class_I	SINE	other	L1-3B
RSX-incomp-chim_MCL475_Alyr_TEdenovo-B-G6042-Map3	Class_I	SINE	other	L1-3B
RSX-incomp-chim_MCL480_Alyr_TEdenovo-B-G6284-Map4	Class_I	SINE	other	L1-3B
RSX-incomp-chim_MCL493_Alyr_TEdenovo-B-G6518-Map5_reversed	Class_I	SINE	other	L1-3B
RSX-incomp-chim_MCL1486_Alyr_TEdenovo-B-R478-Map3	Class_I	SINE	other	L1-4
RSX-incomp-chim_MCL518_Alyr_TEdenovo-B-G7158-Map5	Class_I	SINE	other	L1-4
RSX-incomp-chim_MCL158_Alyr_TEdenovo-B-G4902-Map20_reversed	Class_I	SINE	other	L1-5
RSX-incomp-chim_MCL200_Alyr_TEdenovo-B-G5831-Map14_reversed	Class_I	SINE	other	L1-5
RSX-incomp-chim_MCL300_Alyr_TEdenovo-B-P319.29-Map3	Class_I	SINE	other	L1-5
RSX-incomp-chim_MCL37_Alyr_TEdenovo-B-G5385-Map11	Class_I	SINE	other	L1-5
RSX-incomp-chim_MCL37_Alyr_TEdenovo-B-P571.29-Map4_reversed	Class_I	SINE	other	L1-5
RSX-incomp-chim_MCL432_Alyr_TEdenovo-B-G4810-Map5_reversed	Class_I	SINE	other	L1-5
RSX-incomp-chim_MCL452_Alyr_TEdenovo-B-G5491-Map11_reversed	Class_I	SINE	other	L1-5
RSX-incomp-chim_MCL520_Alyr_TEdenovo-B-G7195-Map3	Class_I	SINE	other	L1-7
RSX-incomp-chim_MCL441_Alyr_TEdenovo-B-G5120-Map3	Class_I	SINE	other	L1-9
RSX-incomp-chim_MCL464_Alyr_TEdenovo-B-G5820-Map4	Class_I	SINE	other	L1-9
RSX-incomp-chim_MCL502_Alyr_TEdenovo-B-G6801-Map4_reversed	Class_I	SINE	other	L1-9
RSX-incomp-chim_MCL433_Alyr_TEdenovo-B-G4868-Map3	Class_I	SINE	other	LINE1B
RSX-incomp_MCL1116_Alyr_TEdenovo-B-R1701-Map3	Class_I	SINE	other	other
RSX-incomp_MCL1117_Alyr_TEdenovo-B-R1703-Map3	Class_I	SINE	other	other
RSX-incomp_MCL1481_Alyr_TEdenovo-B-R4735-Map3	Class_I	SINE	other	other
RSX-incomp_MCL1504_Alyr_TEdenovo-B-R4899-Map3	Class_I	SINE	other	other
RSX-incomp_MCL1572_Alyr_TEdenovo-B-R5862-Map6	Class_I	SINE	other	other
RSX-incomp_MCL1573_Alyr_TEdenovo-B-R5863-Map5	Class_I	SINE	other	other
RSX-incomp_MCL1746_Alyr_TEdenovo-B-R7743-Map3	Class_I	SINE	other	other
RSX-incomp_MCL199_Alyr_TEdenovo-B-G7030-Map7	Class_I	SINE	other	other
RSX-incomp_MCL357_Alyr_TEdenovo-B-G5774-Map4	Class_I	SINE	other	other
RSX-incomp_MCL453_Alyr_TEdenovo-B-G5510-Map5	Class_I	SINE	other	other
RSX-incomp_MCL461_Alyr_TEdenovo-B-G5743-Map4_reversed	Class_I	SINE	other	other
RSX-incomp_MCL463_Alyr_TEdenovo-B-G5801-Map5	Class_I	SINE	other	other
RSX-incomp_MCL489_Alyr_TEdenovo-B-G6447-Map3_reversed	Class_I	SINE	other	other
RSX-incomp_MCL496_Alyr_TEdenovo-B-G6696-Map4	Class_I	SINE	other	other
RSX-incomp_MCL504_Alyr_TEdenovo-B-G6812-Map3	Class_I	SINE	other	other
RSX-incomp_MCL519_Alyr_TEdenovo-B-G7183-Map4	Class_I	SINE	other	other
RSX-incomp_MCL735_Alyr_TEdenovo-B-G4837-Map3	Class_I	SINE	other	other
RSX-incomp_MCL761_Alyr_TEdenovo-B-G5325-Map4	Class_I	SINE	other	other
RSX-incomp_MCL777_Alyr_TEdenovo-B-G5570-Map4	Class_I	SINE	other	other
RSX-incomp_MCL787_Alyr_TEdenovo-B-G5755-Map4	Class_I	SINE	other	other
RSX-incomp_MCL791_Alyr_TEdenovo-B-G5826-Map3	Class_I	SINE	other	other
RSX-incomp-chim_MCL1576_Alyr_TEdenovo-B-R59-Map4	Class_I	SINE	other	other
RSX-incomp-chim_MCL1610_Alyr_TEdenovo-B-R6260-Map3	Class_I	SINE	other	other
RXX-chim_MCL301_Alyr_TEdenovo-B-G1167-Map4	Class_I	SINE	other	other
RXX-chim_MCL74_Alyr_TEdenovo-B-R7737-Map15	Class_I	SINE	other	other
RXX-chim_MCL805_Alyr_TEdenovo-B-G6177-Map3	Class_I	SINE	other	other
RSX-comp-chim_MCL1339_Alyr_TEdenovo-B-R3282-Map5	Class_I	SINE	other	Sadhu-1
RSX-comp-chim_MCL611_Alyr_TEdenovo-B-G1409-Map5_reversed	Class_I	SINE	other	Sadhu-1
RSX-comp-chim_MCL982_Alyr_TEdenovo-B-P743.194-Map3	Class_I	SINE	other	Sadhu-1
RSX-comp-chim_MCL1255_Alyr_TEdenovo-B-R2700-Map4	Class_I	SINE	other	Sadhu10-1
RSX-comp-chim_MCL911_Alyr_TEdenovo-B-P265.575-Map4	Class_I	SINE	other	Sadhu-2
RSX-incomp_MCL514_Alyr_TEdenovo-B-R5744-Map9	Class_I	SINE	other	Sadhu-2
RSX-incomp_MCL1397_Alyr_TEdenovo-B-R3932-Map3	Class_I	SINE	other	Sadhu7-1
RSX-incomp_MCL1799_Alyr_TEdenovo-B-R8502-Map4_reversed	Class_I	SINE	other	Sadhu7-2
RSX-comp-chim_MCL462_Alyr_TEdenovo-B-R6312-Map3	Class_I	SINE	other	Sadhu9-1
RSX-incomp_MCL462_Alyr_TEdenovo-B-G5754-Map3	Class_I	SINE	other	Sadhu9-1
RSX-incomp-chim_MCL207_Alyr_TEdenovo-B-R5063-Map11	Class_I	SINE	other	Sat-1
RSX-comp-chim_MCL527_Alyr_TEdenovo-B-G7495-Map4_reversed	Class_I	SINE	other	SINE-1
RSX-comp-chim_MCL527_Alyr_TEdenovo-B-R1322-Map4	Class_I	SINE	other	SINE-1
RSX-incomp_MCL1654_Alyr_TEdenovo-B-R6737-Map5	Class_I	SINE	other	SINE2-1
RSX-incomp-chim_MCL141_Alyr_TEdenovo-B-G5134-Map7	Class_I	SINE	other	other
RXX-chim_MCL32_Alyr_TEdenovo-B-G3332-Map15_reversed	Class_I	SINE	other	other
RXX-TRIM_MCL1483_Alyr_TEdenovo-B-R4759-Map3_reversed	Class_I	TRIM	other	ATCOPIN
RXX-TRIM_MCL1682_Alyr_TEdenovo-B-R6979-Map7	Class_I	TRIM	other	ATCOPIN
RXX-TRIM_MCL446_Alyr_TEdenovo-B-R14-Map5_reversed	Class_I	TRIM	other	ATCOPIN
RXX-TRIM_MCL1_Alyr_TEdenovo-B-G2252-Map3	Class_I	TRIM	other	other
RXX-TRIM_MCL1086_Alyr_TEdenovo-B-R1476-Map4	Class_I	TRIM	other	other
RXX-TRIM_MCL12_Alyr_TEdenovo-B-G3955-Map3	Class_I	TRIM	other	other
RXX-TRIM_MCL124_Alyr_TEdenovo-B-G1594-Map5	Class_I	TRIM	other	other
RXX-TRIM_MCL1246_Alyr_TEdenovo-B-R258-Map20	Class_I	TRIM	other	other
RXX-TRIM_MCL1269_Alyr_TEdenovo-B-R2770-Map3	Class_I	TRIM	other	other
RXX-TRIM_MCL133_Alyr_TEdenovo-B-G1670-Map3	Class_I	TRIM	other	other
RXX-TRIM_MCL1372_Alyr_TEdenovo-B-R3555-Map9	Class_I	TRIM	other	other
RXX-TRIM_MCL1538_Alyr_TEdenovo-B-R5297-Map6	Class_I	TRIM	other	other
RXX-TRIM_MCL1744_Alyr_TEdenovo-B-R7714-Map5	Class_I	TRIM	other	other
RXX-TRIM_MCL190_Alyr_TEdenovo-B-R6247-Map20	Class_I	TRIM	other	other
RXX-TRIM_MCL206_Alyr_TEdenovo-B-G4788-Map5	Class_I	TRIM	other	other
RXX-TRIM_MCL207_Alyr_TEdenovo-B-G1978-Map15	Class_I	TRIM	other	other
RXX-TRIM_MCL207_Alyr_TEdenovo-B-G6998-Map12	Class_I	TRIM	other	other
RXX-TRIM_MCL25_Alyr_TEdenovo-B-G4252-Map20	Class_I	TRIM	other	other
RXX-TRIM_MCL25_Alyr_TEdenovo-B-G4702-Map6	Class_I	TRIM	other	other
RXX-TRIM_MCL25_Alyr_TEdenovo-B-G645-Map20	Class_I	TRIM	other	other
RXX-TRIM_MCL25_Alyr_TEdenovo-B-R8433-Map11	Class_I	TRIM	other	other
RXX-TRIM_MCL253_Alyr_TEdenovo-B-R115-Map3	Class_I	TRIM	other	other
RXX-TRIM_MCL257_Alyr_TEdenovo-B-G5442-Map8	Class_I	TRIM	other	other
RXX-TRIM_MCL351_Alyr_TEdenovo-B-R2018-Map10	Class_I	TRIM	other	other
RXX-TRIM_MCL529_Alyr_TEdenovo-B-P280.167-Map4	Class_I	TRIM	other	other
RXX-TRIM_MCL537_Alyr_TEdenovo-B-P774.167-Map3	Class_I	TRIM	other	other
RXX-TRIM_MCL537_Alyr_TEdenovo-B-R2110-Map7	Class_I	TRIM	other	other
RXX-TRIM_MCL591_Alyr_TEdenovo-B-G1030-Map4	Class_I	TRIM	other	other
RXX-TRIM_MCL62_Alyr_TEdenovo-B-R6910-Map20	Class_I	TRIM	other	other
RXX-TRIM_MCL623_Alyr_TEdenovo-B-G1715-Map3	Class_I	TRIM	other	other
RXX-TRIM_MCL693_Alyr_TEdenovo-B-G3571-Map9	Class_I	TRIM	other	other
RXX-TRIM_MCL750_Alyr_TEdenovo-B-G4988-Map3	Class_I	TRIM	other	other
RXX-TRIM_MCL773_Alyr_TEdenovo-B-G5500-Map15	Class_I	TRIM	other	other
RXX-TRIM_MCL8_Alyr_TEdenovo-B-G3530-Map20	Class_I	TRIM	other	other
RXX-TRIM_MCL8_Alyr_TEdenovo-B-R2206-Map20	Class_I	TRIM	other	other
RXX-TRIM_MCL846_Alyr_TEdenovo-B-G7269-Map3	Class_I	TRIM	other	other
RXX-TRIM_MCL861_Alyr_TEdenovo-B-G7554-Map20	Class_I	TRIM	other	other
RXX-TRIM_MCL95_Alyr_TEdenovo-B-G1856-Map6	Class_I	TRIM	other	other
RXX-TRIM_MCL95_Alyr_TEdenovo-B-R101-Map4	Class_I	TRIM	other	other
RXX-TRIM_MCL985_Alyr_TEdenovo-B-P761.179-Map4	Class_I	TRIM	other	other
RXX-TRIM-chim_MCL31_Alyr_TEdenovo-B-G3155-Map3_reversed	Class_I	TRIM	other	other
RXX-TRIM-chim_MCL34_Alyr_TEdenovo-B-G4546-Map4	Class_I	TRIM	other	other
DXX_MCL481_Alyr_TEdenovo-B-G6295-Map3	Class_II	Class_II_other	other	other
DXX_MCL481_Alyr_TEdenovo-B-R3154-Map5	Class_II	Class_II_other	other	other
DXX_MCL130_Alyr_TEdenovo-B-R5355-Map7	Class_II	Class_II_other	other	other
DXX_MCL1039_Alyr_TEdenovo-B-R1129-Map4	Class_II	Class_II_other	other	other
DXX_MCL107_Alyr_TEdenovo-B-P391.474-Map3	Class_II	Class_II_other	other	other
DXX_MCL1669_Alyr_TEdenovo-B-R6824-Map3	Class_II	Class_II_other	other	other
DXX_MCL219_Alyr_TEdenovo-B-G7390-Map4_reversed	Class_II	Class_II_other	other	other
DXX_MCL219_Alyr_TEdenovo-B-P101.52-Map4_reversed	Class_II	Class_II_other	other	other
DXX_MCL302_Alyr_TEdenovo-B-G6734-Map3	Class_II	Class_II_other	other	other
DXX_MCL585_Alyr_TEdenovo-B-R2668-Map3	Class_II	Class_II_other	other	other
DXX_MCL261_Alyr_TEdenovo-B-G5917-Map10	Class_II	Class_II_other	other	other
DXX_MCL994_Alyr_TEdenovo-B-P81.699-Map9_reversed	Class_II	Class_II_other	other	other
DXX_MCL266_Alyr_TEdenovo-B-G6188-Map4_reversed	Class_II	Class_II_other	other	other
DXX_MCL266_Alyr_TEdenovo-B-P759.115-Map3_reversed	Class_II	Class_II_other	other	other
DXX_MCL266_Alyr_TEdenovo-B-R234-Map14_reversed	Class_II	Class_II_other	other	other
DXX_MCL1282_Alyr_TEdenovo-B-R290-Map3_reversed	Class_II	Class_II_other	other	other
DXX_MCL1784_Alyr_TEdenovo-B-R823-Map4_reversed	Class_II	Class_II_other	other	other
DXX_MCL630_Alyr_TEdenovo-B-G1835-Map7	Class_II	Class_II_other	other	other
DXX_MCL853_Alyr_TEdenovo-B-G7412-Map3	Class_II	Class_II_other	other	other
DXX_MCL884_Alyr_TEdenovo-B-P141.667-Map5	Class_II	Class_II_other	other	other
DXX_MCL885_Alyr_TEdenovo-B-P143.666-Map3_reversed	Class_II	Class_II_other	other	other
DXX_MCL907_Alyr_TEdenovo-B-P244.589-Map4_reversed	Class_II	Class_II_other	other	other
DXX_MCL268_Alyr_TEdenovo-B-G666-Map20_reversed	Class_II	Class_II_other	other	other
DXX_MCL268_Alyr_TEdenovo-B-P260.579-Map20_reversed	Class_II	Class_II_other	other	other
DXX_MCL482_Alyr_TEdenovo-B-G6332-Map8	Class_II	Class_II_other	other	other
DXX_MCL482_Alyr_TEdenovo-B-R1547-Map8_reversed	Class_II	Class_II_other	other	other
DXX_MCL931_Alyr_TEdenovo-B-P397.471-Map5	Class_II	Class_II_other	other	other
DXX_MCL130_Alyr_TEdenovo-B-P33.727-Map20_reversed	Class_II	Class_II_other	other	other
DXX_MCL1365_Alyr_TEdenovo-B-R3441-Map3	Class_II	Class_II_other	other	other
DXX_MCL103_Alyr_TEdenovo-B-G3047-Map4	Class_II	Class_II_other	other	other
DXX_MCL1563_Alyr_TEdenovo-B-R572-Map4	Class_II	Class_II_other	other	other
DXX_MCL486_Alyr_TEdenovo-B-R3475-Map6	Class_II	Class_II_other	other	other
DXX_MCL6_Alyr_TEdenovo-B-P184.567-Map15	Class_II	Class_II_other	other	other
DXX_MCL781_Alyr_TEdenovo-B-G5651-Map3	Class_II	Class_II_other	other	other
DXX_MCL744_Alyr_TEdenovo-B-G4933-Map3	Class_II	Class_II_other	other	other
DXX_MCL1701_Alyr_TEdenovo-B-R7185-Map3	Class_II	Class_II_other	other	other
DXX_MCL425_Alyr_TEdenovo-B-G4756-Map3	Class_II	Class_II_other	other	other
DXX_MCL769_Alyr_TEdenovo-B-G5451-Map3_reversed	Class_II	Class_II_other	other	other
DMX-incomp_MCL1237_Alyr_TEdenovo-B-R253-Map4	Class_II	Class_II_other	other	other
DMX-incomp_MCL1287_Alyr_TEdenovo-B-R2925-Map4	Class_II	Class_II_other	other	other
DMX-incomp_MCL1831_Alyr_TEdenovo-B-R9254-Map4	Class_II	Class_II_other	other	other
DHX-comp_MCL252_Alyr_TEdenovo-B-G4688-Map4	Class_II	Helitron	other	ATHEL1p
DHX-comp-chim_MCL54_Alyr_TEdenovo-B-R374-Map6	Class_II	Helitron	other	ATHEL1p
DHX-incomp_MCL1760_Alyr_TEdenovo-B-R7932-Map3	Class_II	Helitron	other	ATHEL1p
DHX-incomp_MCL23_Alyr_TEdenovo-B-R7422-Map3_reversed	Class_II	Helitron	other	ATREP1
DHX-incomp_MCL179_Alyr_TEdenovo-B-R501-Map15_reversed	Class_II	Helitron	other	ATREP10C
DHX-incomp_MCL1084_Alyr_TEdenovo-B-R1472-Map6_reversed	Class_II	Helitron	other	ATREP10D
DHX-incomp_MCL1578_Alyr_TEdenovo-B-R5925-Map3	Class_II	Helitron	other	ATREP11
DHX-incomp_MCL1790_Alyr_TEdenovo-B-R8375-Map3	Class_II	Helitron	other	ATREP11
DHX-incomp_MCL540_Alyr_TEdenovo-B-R118-Map20	Class_II	Helitron	other	ATREP11
DHX-incomp_MCL786_Alyr_TEdenovo-B-G5749-Map4	Class_II	Helitron	other	ATREP11
DHX-incomp_MCL913_Alyr_TEdenovo-B-P301.545-Map7	Class_II	Helitron	other	ATREP11
DHX-incomp_MCL335_Alyr_TEdenovo-B-R5768-Map8	Class_II	Helitron	other	ATREP11A
DHX-incomp_MCL35_Alyr_TEdenovo-B-G3442-Map8	Class_II	Helitron	other	ATREP11A
DHX-incomp_MCL35_Alyr_TEdenovo-B-G6761-Map20	Class_II	Helitron	other	ATREP11A
DHX-incomp_MCL35_Alyr_TEdenovo-B-G680-Map20	Class_II	Helitron	other	ATREP11A
DHX-incomp_MCL35_Alyr_TEdenovo-B-G859-Map8	Class_II	Helitron	other	ATREP11A
DHX-incomp_MCL1273_Alyr_TEdenovo-B-R2819-Map3	Class_II	Helitron	other	ATREP12
DHX-incomp_MCL959_Alyr_TEdenovo-B-P555.343-Map4	Class_II	Helitron	other	ATREP12
DHX-incomp_MCL1841_Alyr_TEdenovo-B-R990-Map12	Class_II	Helitron	other	ATREP13
DHX-incomp_MCL273_Alyr_TEdenovo-B-G775-Map5_reversed	Class_II	Helitron	other	ATREP14
DHX-incomp_MCL1061_Alyr_TEdenovo-B-R1269-Map6	Class_II	Helitron	other	ATREP4
DHX-incomp_MCL1305_Alyr_TEdenovo-B-R3033-Map4	Class_II	Helitron	other	ATREP4
DHX-incomp_MCL110_Alyr_TEdenovo-B-P26.730-Map13	Class_II	Helitron	other	ATREP5
DHX-incomp_MCL1131_Alyr_TEdenovo-B-R1807-Map5	Class_II	Helitron	other	ATREP5
DHX-incomp_MCL390_Alyr_TEdenovo-B-R959-Map14	Class_II	Helitron	other	ATREP5
DHX-incomp_MCL671_Alyr_TEdenovo-B-G2952-Map3	Class_II	Helitron	other	ATREP5
DHX-incomp_MCL697_Alyr_TEdenovo-B-G3637-Map5	Class_II	Helitron	other	ATREP5
DHX-incomp_MCL1840_Alyr_TEdenovo-B-R989-Map3	Class_II	Helitron	other	ATREP6
DHX-comp_MCL1655_Alyr_TEdenovo-B-R6738-Map3	Class_II	Helitron	other	ATREP7
DHX-incomp_MCL1526_Alyr_TEdenovo-B-R5115-Map4	Class_II	Helitron	other	ATREP7
DHX-incomp_MCL285_Alyr_TEdenovo-B-R840-Map7_reversed	Class_II	Helitron	other	ATREP7
DHX-incomp_MCL521_Alyr_TEdenovo-B-P179.638-Map13	Class_II	Helitron	other	ATREP9
DHX-incomp_MCL1258_Alyr_TEdenovo-B-R2719-Map5	Class_II	Helitron	other	ATRPA1H1p
DHX-incomp_MCL747_Alyr_TEdenovo-B-G4947-Map3	Class_II	Helitron	other	ATRPA1H1p
DHX-incomp_MCL46_Alyr_TEdenovo-B-G3391-Map3	Class_II	Helitron	other	ATRPA3H1p
DHX-incomp_MCL923_Alyr_TEdenovo-B-P351.504-Map3	Class_II	Helitron	other	ATRPA4H1p
DHX-comp-chim_MCL1732_Alyr_TEdenovo-B-R7586-Map3	Class_II	Helitron	other	Helitron-1
DHX-comp-chim_MCL54_Alyr_TEdenovo-B-R4765-Map4_reversed	Class_II	Helitron	other	Helitron-1
DHX-incomp_MCL1155_Alyr_TEdenovo-B-R1912-Map3	Class_II	Helitron	other	Helitron-1
DHX-incomp_MCL1232_Alyr_TEdenovo-B-R2487-Map5	Class_II	Helitron	other	Helitron-1
DHX-incomp_MCL1542_Alyr_TEdenovo-B-R5335-Map7_reversed	Class_II	Helitron	other	Helitron-1
DHX-incomp_MCL1756_Alyr_TEdenovo-B-R7875-Map3	Class_II	Helitron	other	Helitron-1
DHX-incomp_MCL282_Alyr_TEdenovo-B-R7499-Map4_reversed	Class_II	Helitron	other	Helitron-1
DHX-incomp_MCL548_Alyr_TEdenovo-B-R1138-Map7	Class_II	Helitron	other	Helitron-1
DHX-incomp_MCL79_Alyr_TEdenovo-B-P82.282-Map10	Class_II	Helitron	other	Helitron-1
DHX-incomp_MCL79_Alyr_TEdenovo-B-R457-Map8	Class_II	Helitron	other	Helitron-1
DHX-incomp_MCL79_Alyr_TEdenovo-B-R538-Map20	Class_II	Helitron	other	Helitron-1
DHX-incomp-chim_MCL283_Alyr_TEdenovo-B-R7746-Map4	Class_II	Helitron	other	Helitron-1
DHX-incomp-chim_MCL398_Alyr_TEdenovo-B-R150-Map7	Class_II	Helitron	other	Helitron-1
DHX-comp-chim_MCL54_Alyr_TEdenovo-B-R2430-Map6	Class_II	Helitron	other	Helitron-1B
DHX-comp-chim_MCL54_Alyr_TEdenovo-B-R6747-Map3_reversed	Class_II	Helitron	other	Helitron-1B
DHX-incomp_MCL1033_Alyr_TEdenovo-B-R1085-Map9	Class_II	Helitron	other	Helitron-1B
DHX-incomp_MCL1176_Alyr_TEdenovo-B-R2081-Map4	Class_II	Helitron	other	Helitron-1B
DHX-incomp_MCL1382_Alyr_TEdenovo-B-R3704-Map3	Class_II	Helitron	other	Helitron-1B
DHX-incomp_MCL54_Alyr_TEdenovo-B-G3931-Map6_reversed	Class_II	Helitron	other	Helitron-1B
DHX-incomp_MCL705_Alyr_TEdenovo-B-G3959-Map3	Class_II	Helitron	other	Helitron-1B
DHX-incomp_MCL1224_Alyr_TEdenovo-B-R2422-Map4	Class_II	Helitron	other	Helitron-1N1
DHX-comp_MCL1731_Alyr_TEdenovo-B-R7568-Map3_reversed	Class_II	Helitron	other	Helitron-2
DHX-comp_MCL252_Alyr_TEdenovo-B-R446-Map3_reversed	Class_II	Helitron	other	Helitron-2
DHX-comp_MCL252_Alyr_TEdenovo-B-R447-Map11_reversed	Class_II	Helitron	other	Helitron-2
DHX-incomp_MCL1105_Alyr_TEdenovo-B-R1603-Map4	Class_II	Helitron	other	Helitron-2
DHX-incomp_MCL1113_Alyr_TEdenovo-B-R1671-Map4	Class_II	Helitron	other	Helitron-2
DHX-incomp_MCL1265_Alyr_TEdenovo-B-R2747-Map3	Class_II	Helitron	other	Helitron-2
DHX-incomp_MCL1280_Alyr_TEdenovo-B-R2883-Map6_reversed	Class_II	Helitron	other	Helitron-2
DHX-incomp_MCL1734_Alyr_TEdenovo-B-R7605-Map3	Class_II	Helitron	other	Helitron-2
DHX-incomp_MCL1759_Alyr_TEdenovo-B-R7925-Map3	Class_II	Helitron	other	Helitron-2
DHX-incomp_MCL1827_Alyr_TEdenovo-B-R917-Map3	Class_II	Helitron	other	Helitron-2
DHX-incomp_MCL346_Alyr_TEdenovo-B-G2033-Map3_reversed	Class_II	Helitron	other	Helitron-2
DHX-incomp_MCL346_Alyr_TEdenovo-B-R7393-Map6	Class_II	Helitron	other	Helitron-2
DHX-incomp_MCL708_Alyr_TEdenovo-B-G4007-Map3	Class_II	Helitron	other	Helitron-2
DHX-comp-chim_MCL391_Alyr_TEdenovo-B-R576-Map17_reversed	Class_II	Helitron	other	Helitron-2B
DHX-incomp_MCL1288_Alyr_TEdenovo-B-R2927-Map3	Class_II	Helitron	other	Helitron-2B
DHX-incomp_MCL1457_Alyr_TEdenovo-B-R4515-Map4	Class_II	Helitron	other	Helitron-2B
DHX-incomp_MCL698_Alyr_TEdenovo-B-G3723-Map7	Class_II	Helitron	other	Helitron-2B
DHX-incomp_MCL1032_Alyr_TEdenovo-B-R1076-Map4	Class_II	Helitron	other	Helitron-2N1
DHX-incomp_MCL1034_Alyr_TEdenovo-B-R109-Map4	Class_II	Helitron	other	Helitron-2N1
DHX-incomp_MCL1038_Alyr_TEdenovo-B-R1117-Map6	Class_II	Helitron	other	Helitron-2N1
DHX-incomp_MCL1127_Alyr_TEdenovo-B-R1797-Map4_reversed	Class_II	Helitron	other	Helitron-2N1
DHX-incomp_MCL1453_Alyr_TEdenovo-B-R450-Map5	Class_II	Helitron	other	Helitron-2N1
DHX-incomp_MCL1592_Alyr_TEdenovo-B-R6138-Map5	Class_II	Helitron	other	Helitron-2N1
DHX-incomp_MCL1609_Alyr_TEdenovo-B-R6257-Map5	Class_II	Helitron	other	Helitron-2N1
DHX-incomp_MCL1807_Alyr_TEdenovo-B-R8590-Map4	Class_II	Helitron	other	Helitron-2N1
DHX-incomp_MCL203_Alyr_TEdenovo-B-G1815-Map3_reversed	Class_II	Helitron	other	Helitron-2N1
DHX-incomp_MCL203_Alyr_TEdenovo-B-G745-Map20	Class_II	Helitron	other	Helitron-2N1
DHX-incomp_MCL294_Alyr_TEdenovo-B-R3175-Map7	Class_II	Helitron	other	Helitron-2N1
DHX-incomp_MCL31_Alyr_TEdenovo-B-G1403-Map20_reversed	Class_II	Helitron	other	Helitron-2N1
DHX-incomp_MCL31_Alyr_TEdenovo-B-G2293-Map3	Class_II	Helitron	other	Helitron-2N1
DHX-incomp_MCL31_Alyr_TEdenovo-B-G2836-Map4	Class_II	Helitron	other	Helitron-2N1
DHX-incomp_MCL31_Alyr_TEdenovo-B-G557-Map20	Class_II	Helitron	other	Helitron-2N1
DHX-incomp_MCL31_Alyr_TEdenovo-B-P109.676-Map10	Class_II	Helitron	other	Helitron-2N1
DHX-incomp_MCL31_Alyr_TEdenovo-B-P129.676-Map3	Class_II	Helitron	other	Helitron-2N1
DHX-incomp_MCL331_Alyr_TEdenovo-B-P941.10-Map8	Class_II	Helitron	other	Helitron-2N1
DHX-incomp_MCL401_Alyr_TEdenovo-B-G3678-Map3	Class_II	Helitron	other	Helitron-2N1
DHX-incomp_MCL75_Alyr_TEdenovo-B-G2245-Map5	Class_II	Helitron	other	Helitron-2N1
DHX-incomp_MCL75_Alyr_TEdenovo-B-G3309-Map3	Class_II	Helitron	other	Helitron-2N1
DHX-incomp_MCL75_Alyr_TEdenovo-B-R2589-Map20	Class_II	Helitron	other	Helitron-2N1
DHX-incomp-chim_MCL31_Alyr_TEdenovo-B-P67.10-Map20	Class_II	Helitron	other	Helitron-2N1
DHX-comp-chim_MCL46_Alyr_TEdenovo-B-R1007-Map20	Class_II	Helitron	other	Helitron-3
DHX-incomp_MCL1031_Alyr_TEdenovo-B-R1055-Map4	Class_II	Helitron	other	Helitron-3
DHX-incomp_MCL1238_Alyr_TEdenovo-B-R2552-Map3	Class_II	Helitron	other	Helitron-3
DHX-incomp_MCL1324_Alyr_TEdenovo-B-R3196-Map3	Class_II	Helitron	other	Helitron-3
DHX-incomp_MCL1418_Alyr_TEdenovo-B-R4168-Map4	Class_II	Helitron	other	Helitron-3
DHX-incomp_MCL1509_Alyr_TEdenovo-B-R4931-Map4	Class_II	Helitron	other	Helitron-3
DHX-incomp_MCL1600_Alyr_TEdenovo-B-R6192-Map4	Class_II	Helitron	other	Helitron-3
DHX-incomp_MCL185_Alyr_TEdenovo-B-R4808-Map3_reversed	Class_II	Helitron	other	Helitron-3
DHX-incomp_MCL185_Alyr_TEdenovo-B-R6854-Map9	Class_II	Helitron	other	Helitron-3
DHX-incomp_MCL46_Alyr_TEdenovo-B-G4547-Map7_reversed	Class_II	Helitron	other	Helitron-3
DHX-incomp_MCL561_Alyr_TEdenovo-B-R309-Map6_reversed	Class_II	Helitron	other	Helitron-3
DHX-incomp_MCL580_Alyr_TEdenovo-B-G4103-Map3	Class_II	Helitron	other	Helitron-3
DHX-incomp_MCL80_Alyr_TEdenovo-B-R2567-Map4_reversed	Class_II	Helitron	other	Helitron-3
DHX-incomp_MCL80_Alyr_TEdenovo-B-R2608-Map3_reversed	Class_II	Helitron	other	Helitron-3
DHX-incomp_MCL80_Alyr_TEdenovo-B-R2612-Map3_reversed	Class_II	Helitron	other	Helitron-3
DHX-comp-chim_MCL560_Alyr_TEdenovo-B-R3773-Map10_reversed	Class_II	Helitron	other	Helitron-4
DHX-incomp_MCL1316_Alyr_TEdenovo-B-R3137-Map3	Class_II	Helitron	other	Helitron-4
DHX-incomp_MCL152_Alyr_TEdenovo-B-R2504-Map3	Class_II	Helitron	other	Helitron-4
DHX-incomp_MCL1772_Alyr_TEdenovo-B-R802-Map5	Class_II	Helitron	other	Helitron-4
DHX-incomp_MCL1839_Alyr_TEdenovo-B-R986-Map4	Class_II	Helitron	other	Helitron-4
DHX-incomp_MCL852_Alyr_TEdenovo-B-G7402-Map3	Class_II	Helitron	other	Helitron-4
DHX-comp-chim_MCL63_Alyr_TEdenovo-B-R2940-Map13_reversed	Class_II	Helitron	other	Helitron-4B
DHX-comp-chim_MCL86_Alyr_TEdenovo-B-R839-Map20_reversed	Class_II	Helitron	other	Helitron-5
DHX-incomp_MCL1027_Alyr_TEdenovo-B-R1031-Map4	Class_II	Helitron	other	Helitron-5
DHX-incomp_MCL1334_Alyr_TEdenovo-B-R3265-Map7	Class_II	Helitron	other	Helitron-5
DHX-incomp_MCL1459_Alyr_TEdenovo-B-R4524-Map5	Class_II	Helitron	other	Helitron-5
DHX-incomp_MCL689_Alyr_TEdenovo-B-G3469-Map6	Class_II	Helitron	other	Helitron-5
DHX-comp_MCL24_Alyr_TEdenovo-B-R943-Map20_reversed	Class_II	Helitron	other	Helitron-6
DHX-incomp_MCL15_Alyr_TEdenovo-B-R3968-Map5	Class_II	Helitron	other	Helitron-6
DHX-incomp_MCL24_Alyr_TEdenovo-B-G866-Map20	Class_II	Helitron	other	Helitron-6
DHX-incomp_MCL298_Alyr_TEdenovo-B-G4679-Map3	Class_II	Helitron	other	Helitron-6
DHX-incomp_MCL34_Alyr_TEdenovo-B-G4480-Map3	Class_II	Helitron	other	Helitron-6
DHX-incomp_MCL34_Alyr_TEdenovo-B-R2922-Map12	Class_II	Helitron	other	Helitron-6
DHX-incomp_MCL43_Alyr_TEdenovo-B-G3324-Map3	Class_II	Helitron	other	Helitron-6
DHX-incomp_MCL43_Alyr_TEdenovo-B-R1796-Map16	Class_II	Helitron	other	Helitron-6
DHX-incomp_MCL43_Alyr_TEdenovo-B-R6772-Map3	Class_II	Helitron	other	Helitron-6
DHX-incomp_MCL273_Alyr_TEdenovo-B-R1004-Map17	Class_II	Helitron	other	Helitron-N1
DHX-incomp-chim_MCL273_Alyr_TEdenovo-B-P493.394-Map8_reversed	Class_II	Helitron	other	Helitron-N1
DHX-incomp_MCL1184_Alyr_TEdenovo-B-R2116-Map3	Class_II	Helitron	other	Helitron-N10
DHX-incomp_MCL139_Alyr_TEdenovo-B-P31.728-Map7	Class_II	Helitron	other	Helitron-N10
DHX-incomp_MCL141_Alyr_TEdenovo-B-P933.18-Map3	Class_II	Helitron	other	Helitron-N10
DHX-incomp_MCL151_Alyr_TEdenovo-B-P163.475-Map3	Class_II	Helitron	other	Helitron-N10
DHX-incomp_MCL151_Alyr_TEdenovo-B-R1246-Map7	Class_II	Helitron	other	Helitron-N10
DHX-incomp_MCL277_Alyr_TEdenovo-B-R5424-Map3	Class_II	Helitron	other	Helitron-N10
DHX-incomp_MCL332_Alyr_TEdenovo-B-G1809-Map19_reversed	Class_II	Helitron	other	Helitron-N10
DHX-incomp_MCL35_Alyr_TEdenovo-B-G1166-Map3_reversed	Class_II	Helitron	other	Helitron-N10
DHX-incomp_MCL35_Alyr_TEdenovo-B-G2133-Map4	Class_II	Helitron	other	Helitron-N10
DHX-incomp_MCL35_Alyr_TEdenovo-B-R56-Map20	Class_II	Helitron	other	Helitron-N10
DHX-incomp-chim_MCL122_Alyr_TEdenovo-B-G590-Map5	Class_II	Helitron	other	Helitron-N10
DHX-incomp-chim_MCL139_Alyr_TEdenovo-B-R1377-Map19	Class_II	Helitron	other	Helitron-N10
DHX-incomp-chim_MCL141_Alyr_TEdenovo-B-R3913-Map12	Class_II	Helitron	other	Helitron-N10
DHX-incomp-chim_MCL332_Alyr_TEdenovo-B-R2013-Map14_reversed	Class_II	Helitron	other	Helitron-N10
DHX-incomp-chim_MCL388_Alyr_TEdenovo-B-G3214-Map4	Class_II	Helitron	other	Helitron-N10
DHX-incomp_MCL1687_Alyr_TEdenovo-B-R7029-Map3	Class_II	Helitron	other	Helitron-N11
DHX-incomp_MCL188_Alyr_TEdenovo-B-R1817-Map5	Class_II	Helitron	other	Helitron-N11
DHX-incomp_MCL291_Alyr_TEdenovo-B-R3215-Map10_reversed	Class_II	Helitron	other	Helitron-N11
DHX-incomp_MCL310_Alyr_TEdenovo-B-G2778-Map6_reversed	Class_II	Helitron	other	Helitron-N11
DHX-incomp_MCL341_Alyr_TEdenovo-B-R3340-Map9	Class_II	Helitron	other	Helitron-N11
DHX-incomp_MCL695_Alyr_TEdenovo-B-G3623-Map4	Class_II	Helitron	other	Helitron-N11
DHX-incomp_MCL188_Alyr_TEdenovo-B-G1726-Map3	Class_II	Helitron	other	Helitron-N12
DHX-incomp_MCL287_Alyr_TEdenovo-B-G3172-Map4	Class_II	Helitron	other	Helitron-N12
DHX-incomp_MCL649_Alyr_TEdenovo-B-G2418-Map4	Class_II	Helitron	other	Helitron-N12
DHX-incomp_MCL1837_Alyr_TEdenovo-B-R964-Map4	Class_II	Helitron	other	Helitron-N13
DHX-incomp_MCL187_Alyr_TEdenovo-B-P201.624-Map13	Class_II	Helitron	other	Helitron-N13
DHX-incomp_MCL277_Alyr_TEdenovo-B-P686.242-Map5	Class_II	Helitron	other	Helitron-N13
DHX-incomp_MCL32_Alyr_TEdenovo-B-G1296-Map7	Class_II	Helitron	other	Helitron-N13
DHX-incomp_MCL32_Alyr_TEdenovo-B-G580-Map20	Class_II	Helitron	other	Helitron-N13
DHX-incomp_MCL32_Alyr_TEdenovo-B-P214.614-Map4_reversed	Class_II	Helitron	other	Helitron-N13
DHX-incomp_MCL32_Alyr_TEdenovo-B-R50-Map20	Class_II	Helitron	other	Helitron-N13
DHX-incomp_MCL535_Alyr_TEdenovo-B-P229.601-Map4_reversed	Class_II	Helitron	other	Helitron-N13
DHX-incomp-chim_MCL151_Alyr_TEdenovo-B-G2953-Map20_reversed	Class_II	Helitron	other	Helitron-N13
DHX-incomp-chim_MCL151_Alyr_TEdenovo-B-R250-Map20	Class_II	Helitron	other	Helitron-N13
DHX-incomp-chim_MCL32_Alyr_TEdenovo-B-G1672-Map3	Class_II	Helitron	other	Helitron-N13
DHX-incomp-chim_MCL32_Alyr_TEdenovo-B-P114.614-Map20_reversed	Class_II	Helitron	other	Helitron-N13
DHX-incomp-chim_MCL535_Alyr_TEdenovo-B-R2466-Map7	Class_II	Helitron	other	Helitron-N13
DHX-incomp-chim_MCL540_Alyr_TEdenovo-B-P490.397-Map20	Class_II	Helitron	other	Helitron-N13
DHX-incomp_MCL1234_Alyr_TEdenovo-B-R2502-Map3_reversed	Class_II	Helitron	other	Helitron-N14
DHX-incomp_MCL152_Alyr_TEdenovo-B-R2117-Map10	Class_II	Helitron	other	Helitron-N14
DHX-incomp_MCL1719_Alyr_TEdenovo-B-R7419-Map4	Class_II	Helitron	other	Helitron-N14
DHX-incomp_MCL195_Alyr_TEdenovo-B-G2586-Map10_reversed	Class_II	Helitron	other	Helitron-N14
DHX-incomp_MCL670_Alyr_TEdenovo-B-G2946-Map4	Class_II	Helitron	other	Helitron-N14
DHX-incomp_MCL707_Alyr_TEdenovo-B-G3981-Map3	Class_II	Helitron	other	Helitron-N14
DHX-incomp_MCL1096_Alyr_TEdenovo-B-R1546-Map4	Class_II	Helitron	other	Helitron-N15
DHX-incomp_MCL1353_Alyr_TEdenovo-B-R3358-Map4	Class_II	Helitron	other	Helitron-N15
DHX-incomp_MCL14_Alyr_TEdenovo-B-G1124-Map4	Class_II	Helitron	other	Helitron-N15
DHX-incomp_MCL14_Alyr_TEdenovo-B-G1952-Map20	Class_II	Helitron	other	Helitron-N15
DHX-incomp_MCL14_Alyr_TEdenovo-B-G2060-Map20	Class_II	Helitron	other	Helitron-N15
DHX-incomp_MCL14_Alyr_TEdenovo-B-G2186-Map3_reversed	Class_II	Helitron	other	Helitron-N15
DHX-incomp_MCL14_Alyr_TEdenovo-B-G2739-Map4_reversed	Class_II	Helitron	other	Helitron-N15
DHX-incomp_MCL14_Alyr_TEdenovo-B-G495-Map20_reversed	Class_II	Helitron	other	Helitron-N15
DHX-incomp_MCL14_Alyr_TEdenovo-B-G7268-Map3_reversed	Class_II	Helitron	other	Helitron-N15
DHX-incomp_MCL14_Alyr_TEdenovo-B-G867-Map20_reversed	Class_II	Helitron	other	Helitron-N15
DHX-incomp_MCL14_Alyr_TEdenovo-B-P406.135-Map3_reversed	Class_II	Helitron	other	Helitron-N15
DHX-incomp_MCL14_Alyr_TEdenovo-B-P42.135-Map19_reversed	Class_II	Helitron	other	Helitron-N15
DHX-incomp_MCL14_Alyr_TEdenovo-B-P575.135-Map3_reversed	Class_II	Helitron	other	Helitron-N15
DHX-incomp_MCL14_Alyr_TEdenovo-B-P662.135-Map3_reversed	Class_II	Helitron	other	Helitron-N15
DHX-incomp_MCL14_Alyr_TEdenovo-B-P68.135-Map20	Class_II	Helitron	other	Helitron-N15
DHX-incomp_MCL14_Alyr_TEdenovo-B-P73.135-Map20	Class_II	Helitron	other	Helitron-N15
DHX-incomp_MCL14_Alyr_TEdenovo-B-R2638-Map3_reversed	Class_II	Helitron	other	Helitron-N15
DHX-incomp_MCL14_Alyr_TEdenovo-B-R334-Map20	Class_II	Helitron	other	Helitron-N15
DHX-incomp_MCL14_Alyr_TEdenovo-B-R8668-Map3	Class_II	Helitron	other	Helitron-N15
DHX-incomp_MCL1429_Alyr_TEdenovo-B-R4255-Map3	Class_II	Helitron	other	Helitron-N15
DHX-incomp_MCL1467_Alyr_TEdenovo-B-R4573-Map3	Class_II	Helitron	other	Helitron-N15
DHX-incomp_MCL1598_Alyr_TEdenovo-B-R6172-Map3	Class_II	Helitron	other	Helitron-N16
DHX-incomp_MCL44_Alyr_TEdenovo-B-R149-Map20	Class_II	Helitron	other	Helitron-N16
DHX-incomp_MCL44_Alyr_TEdenovo-B-R212-Map20	Class_II	Helitron	other	Helitron-N16
DHX-incomp-chim_MCL44_Alyr_TEdenovo-B-G3277-Map20	Class_II	Helitron	other	Helitron-N16
DHX-comp_MCL18_Alyr_TEdenovo-B-G3761-Map20	Class_II	Helitron	other	Helitron-N17
DHX-comp_MCL18_Alyr_TEdenovo-B-G4449-Map3	Class_II	Helitron	other	Helitron-N17
DHX-comp_MCL18_Alyr_TEdenovo-B-P200.442-Map20	Class_II	Helitron	other	Helitron-N17
DHX-comp_MCL18_Alyr_TEdenovo-B-R352-Map20	Class_II	Helitron	other	Helitron-N17
DHX-comp-chim_MCL18_Alyr_TEdenovo-B-G4138-Map12_reversed	Class_II	Helitron	other	Helitron-N17
DHX-comp-chim_MCL18_Alyr_TEdenovo-B-G575-Map20_reversed	Class_II	Helitron	other	Helitron-N17
DHX-comp-chim_MCL18_Alyr_TEdenovo-B-G582-Map3_reversed	Class_II	Helitron	other	Helitron-N17
DHX-incomp_MCL18_Alyr_TEdenovo-B-G7303-Map6	Class_II	Helitron	other	Helitron-N17
DHX-incomp_MCL18_Alyr_TEdenovo-B-R486-Map10	Class_II	Helitron	other	Helitron-N17
DHX-incomp_MCL278_Alyr_TEdenovo-B-P692.237-Map3	Class_II	Helitron	other	Helitron-N17
DHX-incomp_MCL52_Alyr_TEdenovo-B-G3905-Map7	Class_II	Helitron	other	Helitron-N17
DHX-incomp_MCL52_Alyr_TEdenovo-B-G4563-Map3	Class_II	Helitron	other	Helitron-N17
DHX-incomp-chim_MCL178_Alyr_TEdenovo-B-R643-Map9_reversed	Class_II	Helitron	other	Helitron-N17
DHX-incomp-chim_MCL278_Alyr_TEdenovo-B-R441-Map17	Class_II	Helitron	other	Helitron-N17
DHX-incomp-chim_MCL52_Alyr_TEdenovo-B-G3929-Map18	Class_II	Helitron	other	Helitron-N17
DHX-incomp_MCL1156_Alyr_TEdenovo-B-R1917-Map8	Class_II	Helitron	other	Helitron-N18
DHX-incomp_MCL541_Alyr_TEdenovo-B-P61.526-Map8	Class_II	Helitron	other	Helitron-N18
DHX-incomp_MCL541_Alyr_TEdenovo-B-R3083-Map5_reversed	Class_II	Helitron	other	Helitron-N18
DHX-incomp_MCL1218_Alyr_TEdenovo-B-R2373-Map7	Class_II	Helitron	other	Helitron-N19
DHX-incomp_MCL196_Alyr_TEdenovo-B-P63.354-Map6	Class_II	Helitron	other	Helitron-N19
DHX-incomp_MCL369_Alyr_TEdenovo-B-G3226-Map20_reversed	Class_II	Helitron	other	Helitron-N19
DHX-incomp_MCL567_Alyr_TEdenovo-B-R5061-Map7	Class_II	Helitron	other	Helitron-N19
DHX-incomp_MCL567_Alyr_TEdenovo-B-R542-Map3	Class_II	Helitron	other	Helitron-N19
DHX-incomp_MCL681_Alyr_TEdenovo-B-G3354-Map6	Class_II	Helitron	other	Helitron-N19
DHX-incomp_MCL688_Alyr_TEdenovo-B-G3439-Map4	Class_II	Helitron	other	Helitron-N19
DHX-incomp_MCL79_Alyr_TEdenovo-B-R947-Map17	Class_II	Helitron	other	Helitron-N19
DHX-incomp-chim_MCL196_Alyr_TEdenovo-B-G2913-Map12	Class_II	Helitron	other	Helitron-N19
DHX-incomp_MCL1256_Alyr_TEdenovo-B-R2709-Map3_reversed	Class_II	Helitron	other	Helitron-N2
DHX-incomp_MCL1477_Alyr_TEdenovo-B-R4672-Map7	Class_II	Helitron	other	Helitron-N2
DHX-incomp_MCL314_Alyr_TEdenovo-B-G1422-Map19_reversed	Class_II	Helitron	other	Helitron-N2
DHX-incomp_MCL314_Alyr_TEdenovo-B-R1251-Map16_reversed	Class_II	Helitron	other	Helitron-N2
DHX-incomp_MCL986_Alyr_TEdenovo-B-P762.178-Map3_reversed	Class_II	Helitron	other	Helitron-N2
DHX-incomp_MCL1135_Alyr_TEdenovo-B-R1829-Map3	Class_II	Helitron	other	Helitron-N20
DHX-incomp_MCL1595_Alyr_TEdenovo-B-R6152-Map5	Class_II	Helitron	other	Helitron-N20
DHX-incomp_MCL279_Alyr_TEdenovo-B-R1825-Map12	Class_II	Helitron	other	Helitron-N20
DHX-incomp_MCL279_Alyr_TEdenovo-B-R2987-Map3_reversed	Class_II	Helitron	other	Helitron-N20
DHX-incomp_MCL457_Alyr_TEdenovo-B-G5605-Map4	Class_II	Helitron	other	Helitron-N20
DHX-incomp_MCL457_Alyr_TEdenovo-B-R4576-Map3	Class_II	Helitron	other	Helitron-N20
DHX-incomp_MCL92_Alyr_TEdenovo-B-G1789-Map20	Class_II	Helitron	other	Helitron-N20
DHX-comp_MCL15_Alyr_TEdenovo-B-R693-Map20	Class_II	Helitron	other	Helitron-N21
DHX-comp_MCL15_Alyr_TEdenovo-B-R6990-Map3_reversed	Class_II	Helitron	other	Helitron-N21
DHX-comp-chim_MCL15_Alyr_TEdenovo-B-G608-Map10	Class_II	Helitron	other	Helitron-N21
DHX-incomp_MCL15_Alyr_TEdenovo-B-G4063-Map3	Class_II	Helitron	other	Helitron-N21
DHX-incomp_MCL24_Alyr_TEdenovo-B-G4188-Map3	Class_II	Helitron	other	Helitron-N21
DHX-incomp_MCL24_Alyr_TEdenovo-B-R2817-Map18	Class_II	Helitron	other	Helitron-N21
DHX-incomp_MCL43_Alyr_TEdenovo-B-G4669-Map3	Class_II	Helitron	other	Helitron-N21
XXX-chim_MCL43_Alyr_TEdenovo-B-G4043-Map3	Class_II	Helitron	other	Helitron-N21
DHX-incomp_MCL1076_Alyr_TEdenovo-B-R1409-Map3	Class_II	Helitron	other	Helitron-N3
DHX-incomp_MCL115_Alyr_TEdenovo-B-R119-Map20	Class_II	Helitron	other	Helitron-N3
DHX-incomp_MCL1257_Alyr_TEdenovo-B-R2718-Map4	Class_II	Helitron	other	Helitron-N3
DHX-incomp_MCL126_Alyr_TEdenovo-B-G2440-Map4	Class_II	Helitron	other	Helitron-N3
DHX-incomp_MCL126_Alyr_TEdenovo-B-G3012-Map4_reversed	Class_II	Helitron	other	Helitron-N3
DHX-incomp_MCL126_Alyr_TEdenovo-B-P620.292-Map3	Class_II	Helitron	other	Helitron-N3
DHX-incomp_MCL1591_Alyr_TEdenovo-B-R6129-Map5	Class_II	Helitron	other	Helitron-N3
DHX-incomp_MCL1717_Alyr_TEdenovo-B-R7372-Map3	Class_II	Helitron	other	Helitron-N3
DHX-incomp_MCL288_Alyr_TEdenovo-B-G2853-Map20_reversed	Class_II	Helitron	other	Helitron-N3
DHX-incomp_MCL625_Alyr_TEdenovo-B-G1725-Map11	Class_II	Helitron	other	Helitron-N3
DHX-incomp_MCL691_Alyr_TEdenovo-B-G3517-Map6	Class_II	Helitron	other	Helitron-N3
DHX-incomp_MCL92_Alyr_TEdenovo-B-R10-Map20	Class_II	Helitron	other	Helitron-N3
DHX-incomp_MCL92_Alyr_TEdenovo-B-R418-Map3	Class_II	Helitron	other	Helitron-N3
DHX-incomp_MCL92_Alyr_TEdenovo-B-R7437-Map4	Class_II	Helitron	other	Helitron-N3
DHX-incomp-chim_MCL115_Alyr_TEdenovo-B-G3186-Map16	Class_II	Helitron	other	Helitron-N3
DHX-incomp_MCL14_Alyr_TEdenovo-B-R1963-Map7_reversed	Class_II	Helitron	other	Helitron-N4
DHX-incomp_MCL23_Alyr_TEdenovo-B-G650-Map20_reversed	Class_II	Helitron	other	Helitron-N4
DHX-incomp_MCL23_Alyr_TEdenovo-B-G779-Map20	Class_II	Helitron	other	Helitron-N4
DHX-incomp_MCL23_Alyr_TEdenovo-B-P128.172-Map20_reversed	Class_II	Helitron	other	Helitron-N4
DHX-incomp_MCL23_Alyr_TEdenovo-B-P37.172-Map20	Class_II	Helitron	other	Helitron-N4
DHX-incomp_MCL23_Alyr_TEdenovo-B-P41.172-Map20_reversed	Class_II	Helitron	other	Helitron-N4
DHX-incomp_MCL23_Alyr_TEdenovo-B-P459.172-Map6	Class_II	Helitron	other	Helitron-N4
DHX-incomp_MCL23_Alyr_TEdenovo-B-R1035-Map20	Class_II	Helitron	other	Helitron-N4
DHX-incomp_MCL23_Alyr_TEdenovo-B-R110-Map20_reversed	Class_II	Helitron	other	Helitron-N4
DHX-incomp_MCL23_Alyr_TEdenovo-B-R128-Map20_reversed	Class_II	Helitron	other	Helitron-N4
DHX-incomp-chim_MCL23_Alyr_TEdenovo-B-P13.172-Map20	Class_II	Helitron	other	Helitron-N4
DHX-incomp-chim_MCL525_Alyr_TEdenovo-B-R1416-Map3_reversed	Class_II	Helitron	other	Helitron-N4
DHX-incomp_MCL112_Alyr_TEdenovo-B-R2406-Map11_reversed	Class_II	Helitron	other	Helitron-N4B
DHX-incomp_MCL1122_Alyr_TEdenovo-B-R1728-Map6	Class_II	Helitron	other	Helitron-N4B
DHX-incomp_MCL1275_Alyr_TEdenovo-B-R2852-Map4	Class_II	Helitron	other	Helitron-N4B
DHX-incomp_MCL1438_Alyr_TEdenovo-B-R4367-Map9_reversed	Class_II	Helitron	other	Helitron-N4B
DHX-incomp_MCL164_Alyr_TEdenovo-B-R2775-Map4	Class_II	Helitron	other	Helitron-N5
DHX-incomp_MCL164_Alyr_TEdenovo-B-R4163-Map5	Class_II	Helitron	other	Helitron-N5
DHX-incomp_MCL164_Alyr_TEdenovo-B-R4164-Map5	Class_II	Helitron	other	Helitron-N5
DHX-incomp_MCL312_Alyr_TEdenovo-B-P386.285-Map4	Class_II	Helitron	other	Helitron-N5
DHX-incomp_MCL1057_Alyr_TEdenovo-B-R1236-Map3	Class_II	Helitron	other	Helitron-N6
DHX-incomp_MCL1163_Alyr_TEdenovo-B-R2006-Map8	Class_II	Helitron	other	Helitron-N6
DHX-incomp_MCL1521_Alyr_TEdenovo-B-R5073-Map3_reversed	Class_II	Helitron	other	Helitron-N6
DHX-incomp_MCL1594_Alyr_TEdenovo-B-R6151-Map3	Class_II	Helitron	other	Helitron-N6
DHX-incomp_MCL372_Alyr_TEdenovo-B-G2531-Map12	Class_II	Helitron	other	Helitron-N6
DHX-incomp_MCL372_Alyr_TEdenovo-B-R562-Map7	Class_II	Helitron	other	Helitron-N6
DHX-incomp_MCL387_Alyr_TEdenovo-B-G3199-Map8_reversed	Class_II	Helitron	other	Helitron-N6
DHX-incomp_MCL387_Alyr_TEdenovo-B-R2601-Map6	Class_II	Helitron	other	Helitron-N6
DHX-incomp_MCL172_Alyr_TEdenovo-B-G1032-Map20_reversed	Class_II	Helitron	other	Helitron-N7
DHX-incomp_MCL173_Alyr_TEdenovo-B-G961-Map20	Class_II	Helitron	other	Helitron-N7
DHX-incomp_MCL173_Alyr_TEdenovo-B-R1167-Map19	Class_II	Helitron	other	Helitron-N7
DHX-incomp_MCL366_Alyr_TEdenovo-B-R1679-Map9	Class_II	Helitron	other	Helitron-N7B
DHX-incomp_MCL63_Alyr_TEdenovo-B-R5146-Map3	Class_II	Helitron	other	Helitron-N7B
DHX-incomp_MCL990_Alyr_TEdenovo-B-P778.163-Map5_reversed	Class_II	Helitron	other	Helitron-N7B
DHX-incomp_MCL116_Alyr_TEdenovo-B-G1077-Map20	Class_II	Helitron	other	Helitron-N7C
DHX-incomp_MCL116_Alyr_TEdenovo-B-G156-Map20	Class_II	Helitron	other	Helitron-N7C
DHX-incomp_MCL116_Alyr_TEdenovo-B-R6767-Map3	Class_II	Helitron	other	Helitron-N7C
DHX-incomp_MCL127_Alyr_TEdenovo-B-R4694-Map7_reversed	Class_II	Helitron	other	Helitron-N7C
DHX-incomp_MCL1124_Alyr_TEdenovo-B-R1746-Map3_reversed	Class_II	Helitron	other	Helitron-N8
DHX-incomp_MCL1348_Alyr_TEdenovo-B-R3342-Map7_reversed	Class_II	Helitron	other	Helitron-N8
DHX-incomp_MCL145_Alyr_TEdenovo-B-R288-Map15	Class_II	Helitron	other	Helitron-N8
DHX-incomp_MCL1452_Alyr_TEdenovo-B-R4487-Map3	Class_II	Helitron	other	Helitron-N8
DHX-incomp_MCL1630_Alyr_TEdenovo-B-R6519-Map4	Class_II	Helitron	other	Helitron-N8
DHX-incomp_MCL168_Alyr_TEdenovo-B-R1633-Map7	Class_II	Helitron	other	Helitron-N8
DHX-incomp_MCL168_Alyr_TEdenovo-B-R4575-Map5_reversed	Class_II	Helitron	other	Helitron-N8
DHX-incomp_MCL175_Alyr_TEdenovo-B-G632-Map20	Class_II	Helitron	other	Helitron-N8
DHX-incomp_MCL33_Alyr_TEdenovo-B-G2251-Map4	Class_II	Helitron	other	Helitron-N8
DHX-incomp_MCL33_Alyr_TEdenovo-B-P639.99-Map3	Class_II	Helitron	other	Helitron-N8
DHX-incomp_MCL430_Alyr_TEdenovo-B-R3538-Map3	Class_II	Helitron	other	Helitron-N8
DHX-incomp_MCL45_Alyr_TEdenovo-B-R1902-Map13	Class_II	Helitron	other	Helitron-N8
DHX-incomp_MCL45_Alyr_TEdenovo-B-R3069-Map13	Class_II	Helitron	other	Helitron-N8
DHX-incomp_MCL45_Alyr_TEdenovo-B-R5963-Map3	Class_II	Helitron	other	Helitron-N8
DHX-incomp_MCL45_Alyr_TEdenovo-B-R6376-Map6	Class_II	Helitron	other	Helitron-N8
DHX-incomp_MCL450_Alyr_TEdenovo-B-R8301-Map4	Class_II	Helitron	other	Helitron-N8
DHX-incomp_MCL597_Alyr_TEdenovo-B-G1180-Map8_reversed	Class_II	Helitron	other	Helitron-N8
DHX-incomp_MCL81_Alyr_TEdenovo-B-R4122-Map5	Class_II	Helitron	other	Helitron-N8
DHX-incomp_MCL889_Alyr_TEdenovo-B-P155.654-Map5	Class_II	Helitron	other	Helitron-N8
DHX-incomp-chim_MCL503_Alyr_TEdenovo-B-R2505-Map3	Class_II	Helitron	other	Helitron-N8
XXX-chim_MCL45_Alyr_TEdenovo-B-R6458-Map7_reversed	Class_II	Helitron	other	Helitron-N8
DHX-incomp_MCL318_Alyr_TEdenovo-B-P290.553-Map9_reversed	Class_II	Helitron	other	Helitron-N9
DHX-incomp_MCL815_Alyr_TEdenovo-B-G633-Map7	Class_II	Helitron	other	Helitron-N9
DHX-incomp_MCL1388_Alyr_TEdenovo-B-R381-Map4	Class_II	Helitron	other	HELITRONY1A
DHX-incomp_MCL1810_Alyr_TEdenovo-B-R8658-Map3	Class_II	Helitron	other	HELITRONY1B
DHX-incomp_MCL1458_Alyr_TEdenovo-B-R4517-Map3	Class_II	Helitron	other	HELITRONY1D
DHX-incomp_MCL526_Alyr_TEdenovo-B-R4534-Map5_reversed	Class_II	Helitron	other	HELITRONY1D
DHX-incomp_MCL1440_Alyr_TEdenovo-B-R4378-Map3	Class_II	Helitron	other	HELITRONY3
DHX-incomp_MCL251_Alyr_TEdenovo-B-R4445-Map14	Class_II	Helitron	other	HELITRONY3
DHX-incomp_MCL65_Alyr_TEdenovo-B-R1631-Map13	Class_II	Helitron	other	HELITRONY3
DHX-incomp_MCL65_Alyr_TEdenovo-B-R1742-Map20	Class_II	Helitron	other	HELITRONY3
DHX-incomp_MCL66_Alyr_TEdenovo-B-R3104-Map4	Class_II	Helitron	other	HELITRONY3
DHX-incomp_MCL1383_Alyr_TEdenovo-B-R372-Map3	Class_II	Helitron	other	HELITRONY3A
DHX-incomp_MCL1768_Alyr_TEdenovo-B-R7982-Map4	Class_II	Helitron	other	HELMET2
DHX-incomp_MCL1767_Alyr_TEdenovo-B-R7981-Map3	Class_II	Helitron	other	HELMET3
DHX-incomp_MCL1036_Alyr_TEdenovo-B-R1111-Map3_reversed	Class_II	Helitron	other	other
DHX-incomp_MCL1244_Alyr_TEdenovo-B-R2573-Map6	Class_II	Helitron	other	other
DXX-MITE-chim_MCL157_Alyr_TEdenovo-B-P35.726-Map9	Class_II	MITE	other	other
DXX-MITE_MCL107_Alyr_TEdenovo-B-G709-Map20	Class_II	MITE	other	other
DXX-MITE_MCL128_Alyr_TEdenovo-B-P884.66-Map3_reversed	Class_II	MITE	other	other
DXX-MITE_MCL128_Alyr_TEdenovo-B-R3239-Map3	Class_II	MITE	other	other
DXX-MITE_MCL201_Alyr_TEdenovo-B-P134.671-Map10_reversed	Class_II	MITE	other	other
DXX-MITE_MCL1628_Alyr_TEdenovo-B-R650-Map3	Class_II	MITE	other	other
DXX-MITE_MCL888_Alyr_TEdenovo-B-P152.657-Map20	Class_II	MITE	other	other
DXX-MITE_MCL511_Alyr_TEdenovo-B-G946-Map4	Class_II	MITE	other	other
DXX-MITE_MCL269_Alyr_TEdenovo-B-R2713-Map6	Class_II	MITE	other	other
DXX-MITE_MCL269_Alyr_TEdenovo-B-R774-Map3	Class_II	MITE	other	other
DXX-MITE_MCL73_Alyr_TEdenovo-B-G161-Map20	Class_II	MITE	other	other
DXX-MITE-chim_MCL757_Alyr_TEdenovo-B-G5202-Map10	Class_II	MITE	other	other
DXX-MITE-chim_MCL965_Alyr_TEdenovo-B-P582.321-Map6	Class_II	MITE	other	other
DXX-MITE-chim_MCL108_Alyr_TEdenovo-B-R6562-Map3_reversed	Class_II	MITE	other	other
DXX-MITE_MCL425_Alyr_TEdenovo-B-R5045-Map5	Class_II	MITE	other	other
DXX-MITE_MCL1000_Alyr_TEdenovo-B-P838.107-Map3	Class_II	MITE	other	other
DXX-MITE_MCL1001_Alyr_TEdenovo-B-P839.106-Map3	Class_II	MITE	other	other
DXX-MITE_MCL1012_Alyr_TEdenovo-B-P911.40-Map3	Class_II	MITE	other	other
DXX-MITE_MCL1017_Alyr_TEdenovo-B-P921.30-Map3	Class_II	MITE	other	other
DXX-MITE_MCL1046_Alyr_TEdenovo-B-R1163-Map3	Class_II	MITE	other	other
DXX-MITE_MCL1048_Alyr_TEdenovo-B-R1175-Map4	Class_II	MITE	other	other
DXX-MITE_MCL1074_Alyr_TEdenovo-B-R1401-Map3	Class_II	MITE	other	other
DXX-MITE_MCL1097_Alyr_TEdenovo-B-R1549-Map4	Class_II	MITE	other	other
DXX-MITE_MCL1100_Alyr_TEdenovo-B-R1565-Map4	Class_II	MITE	other	other
DXX-MITE_MCL1120_Alyr_TEdenovo-B-R1720-Map4	Class_II	MITE	other	other
DXX-MITE_MCL1126_Alyr_TEdenovo-B-R1791-Map4	Class_II	MITE	other	other
DXX-MITE_MCL1130_Alyr_TEdenovo-B-R1806-Map5	Class_II	MITE	other	other
DXX-MITE_MCL1203_Alyr_TEdenovo-B-R2257-Map5	Class_II	MITE	other	other
DXX-MITE_MCL1209_Alyr_TEdenovo-B-R2314-Map3	Class_II	MITE	other	other
DXX-MITE_MCL1342_Alyr_TEdenovo-B-R3298-Map3	Class_II	MITE	other	other
DXX-MITE_MCL1377_Alyr_TEdenovo-B-R3649-Map7	Class_II	MITE	other	other
DXX-MITE_MCL1393_Alyr_TEdenovo-B-R3863-Map4	Class_II	MITE	other	other
DXX-MITE_MCL1401_Alyr_TEdenovo-B-R3975-Map3	Class_II	MITE	other	other
DXX-MITE_MCL1557_Alyr_TEdenovo-B-R5600-Map4	Class_II	MITE	other	other
DXX-MITE_MCL1658_Alyr_TEdenovo-B-R6752-Map3	Class_II	MITE	other	other
DXX-MITE_MCL1785_Alyr_TEdenovo-B-R83-Map3	Class_II	MITE	other	other
DXX-MITE_MCL206_Alyr_TEdenovo-B-G2015-Map6	Class_II	MITE	other	other
DXX-MITE_MCL274_Alyr_TEdenovo-B-P102.480-Map8	Class_II	MITE	other	other
DXX-MITE_MCL274_Alyr_TEdenovo-B-R29-Map16	Class_II	MITE	other	other
DXX-MITE_MCL293_Alyr_TEdenovo-B-G1080-Map10	Class_II	MITE	other	other
DXX-MITE_MCL293_Alyr_TEdenovo-B-G146-Map11	Class_II	MITE	other	other
DXX-MITE_MCL319_Alyr_TEdenovo-B-R123-Map20	Class_II	MITE	other	other
DXX-MITE_MCL422_Alyr_TEdenovo-B-P689.239-Map6	Class_II	MITE	other	other
DXX-MITE_MCL434_Alyr_TEdenovo-B-G4870-Map3	Class_II	MITE	other	other
DXX-MITE_MCL437_Alyr_TEdenovo-B-G4998-Map3	Class_II	MITE	other	other
DXX-MITE_MCL437_Alyr_TEdenovo-B-R1237-Map7	Class_II	MITE	other	other
DXX-MITE_MCL467_Alyr_TEdenovo-B-P236.595-Map16	Class_II	MITE	other	other
DXX-MITE_MCL478_Alyr_TEdenovo-B-G6215-Map6	Class_II	MITE	other	other
DXX-MITE_MCL478_Alyr_TEdenovo-B-P630.284-Map5	Class_II	MITE	other	other
DXX-MITE_MCL485_Alyr_TEdenovo-B-R2059-Map5	Class_II	MITE	other	other
DXX-MITE_MCL536_Alyr_TEdenovo-B-R145-Map20	Class_II	MITE	other	other
DXX-MITE_MCL751_Alyr_TEdenovo-B-G5030-Map4	Class_II	MITE	other	other
DXX-MITE_MCL759_Alyr_TEdenovo-B-G5292-Map10	Class_II	MITE	other	other
DXX-MITE_MCL762_Alyr_TEdenovo-B-G5352-Map5	Class_II	MITE	other	other
DXX-MITE_MCL764_Alyr_TEdenovo-B-G5414-Map4	Class_II	MITE	other	other
DXX-MITE_MCL767_Alyr_TEdenovo-B-G5434-Map4	Class_II	MITE	other	other
DXX-MITE_MCL770_Alyr_TEdenovo-B-G5463-Map3	Class_II	MITE	other	other
DXX-MITE_MCL771_Alyr_TEdenovo-B-G5484-Map3	Class_II	MITE	other	other
DXX-MITE_MCL780_Alyr_TEdenovo-B-G5627-Map3	Class_II	MITE	other	other
DXX-MITE_MCL782_Alyr_TEdenovo-B-G5664-Map3	Class_II	MITE	other	other
DXX-MITE_MCL783_Alyr_TEdenovo-B-G5665-Map3	Class_II	MITE	other	other
DXX-MITE_MCL789_Alyr_TEdenovo-B-G5786-Map13	Class_II	MITE	other	other
DXX-MITE_MCL795_Alyr_TEdenovo-B-G5928-Map4	Class_II	MITE	other	other
DXX-MITE_MCL801_Alyr_TEdenovo-B-G6081-Map5	Class_II	MITE	other	other
DXX-MITE_MCL804_Alyr_TEdenovo-B-G6151-Map20	Class_II	MITE	other	other
DXX-MITE_MCL809_Alyr_TEdenovo-B-G6241-Map3	Class_II	MITE	other	other
DXX-MITE_MCL811_Alyr_TEdenovo-B-G6261-Map6	Class_II	MITE	other	other
DXX-MITE_MCL812_Alyr_TEdenovo-B-G6283-Map6	Class_II	MITE	other	other
DXX-MITE_MCL814_Alyr_TEdenovo-B-G6311-Map5	Class_II	MITE	other	other
DXX-MITE_MCL817_Alyr_TEdenovo-B-G6377-Map3	Class_II	MITE	other	other
DXX-MITE_MCL821_Alyr_TEdenovo-B-G6480-Map4	Class_II	MITE	other	other
DXX-MITE_MCL822_Alyr_TEdenovo-B-G6491-Map3	Class_II	MITE	other	other
DXX-MITE_MCL826_Alyr_TEdenovo-B-G6621-Map3	Class_II	MITE	other	other
DXX-MITE_MCL830_Alyr_TEdenovo-B-G6835-Map3	Class_II	MITE	other	other
DXX-MITE_MCL836_Alyr_TEdenovo-B-G6957-Map15	Class_II	MITE	other	other
DXX-MITE_MCL847_Alyr_TEdenovo-B-G729-Map7	Class_II	MITE	other	other
DXX-MITE_MCL880_Alyr_TEdenovo-B-G992-Map8	Class_II	MITE	other	other
DXX-MITE_MCL882_Alyr_TEdenovo-B-P126.678-Map8	Class_II	MITE	other	other
DXX-MITE_MCL894_Alyr_TEdenovo-B-P185.634-Map3	Class_II	MITE	other	other
DXX-MITE_MCL904_Alyr_TEdenovo-B-P230.600-Map5	Class_II	MITE	other	other
DXX-MITE_MCL909_Alyr_TEdenovo-B-P254.582-Map3	Class_II	MITE	other	other
DXX-MITE_MCL916_Alyr_TEdenovo-B-P315.532-Map20	Class_II	MITE	other	other
DXX-MITE_MCL922_Alyr_TEdenovo-B-P345.508-Map6	Class_II	MITE	other	other
DXX-MITE_MCL930_Alyr_TEdenovo-B-P393.473-Map3	Class_II	MITE	other	other
DXX-MITE_MCL935_Alyr_TEdenovo-B-P411.460-Map11	Class_II	MITE	other	other
DXX-MITE_MCL938_Alyr_TEdenovo-B-P442.433-Map4	Class_II	MITE	other	other
DXX-MITE_MCL944_Alyr_TEdenovo-B-P487.399-Map3	Class_II	MITE	other	other
DXX-MITE_MCL946_Alyr_TEdenovo-B-P5.739-Map3	Class_II	MITE	other	other
DXX-MITE_MCL948_Alyr_TEdenovo-B-P513.380-Map10	Class_II	MITE	other	other
DXX-MITE_MCL949_Alyr_TEdenovo-B-P515.379-Map4	Class_II	MITE	other	other
DXX-MITE_MCL951_Alyr_TEdenovo-B-P520.374-Map3	Class_II	MITE	other	other
DXX-MITE_MCL953_Alyr_TEdenovo-B-P527.367-Map3	Class_II	MITE	other	other
DXX-MITE_MCL954_Alyr_TEdenovo-B-P546.352-Map3	Class_II	MITE	other	other
DXX-MITE_MCL956_Alyr_TEdenovo-B-P551.347-Map3	Class_II	MITE	other	other
DXX-MITE_MCL964_Alyr_TEdenovo-B-P581.322-Map3	Class_II	MITE	other	other
DXX-MITE_MCL971_Alyr_TEdenovo-B-P636.278-Map5	Class_II	MITE	other	other
DXX-MITE_MCL976_Alyr_TEdenovo-B-P668.258-Map4	Class_II	MITE	other	other
DXX-MITE_MCL987_Alyr_TEdenovo-B-P772.169-Map4	Class_II	MITE	other	other
DXX-MITE_MCL988_Alyr_TEdenovo-B-P776.165-Map3	Class_II	MITE	other	other
DXX-MITE_MCL995_Alyr_TEdenovo-B-P810.134-Map4	Class_II	MITE	other	other
DTX-incomp_MCL1412_Alyr_TEdenovo-B-R4139-Map4_reversed	Class_II	TIR	CACTA	Chester-1
DTX-incomp_MCL329_Alyr_TEdenovo-B-R4138-Map4_reversed	Class_II	TIR	CACTA	Chester-1
DTX-comp_MCL89_Alyr_TEdenovo-B-R1551-Map16_reversed	Class_II	TIR	CACTA	EnSpm-1
DTX-comp_MCL89_Alyr_TEdenovo-B-R2359-Map12	Class_II	TIR	CACTA	EnSpm-1
DTX-incomp_MCL1204_Alyr_TEdenovo-B-R2288-Map3	Class_II	TIR	CACTA	EnSpm-1
DTX-incomp_MCL1748_Alyr_TEdenovo-B-R7752-Map3_reversed	Class_II	TIR	CACTA	EnSpm-1
DTX-incomp_MCL694_Alyr_TEdenovo-B-G3622-Map6	Class_II	TIR	CACTA	EnSpm-1
DTX-comp_MCL142_Alyr_TEdenovo-B-R1080-Map20	Class_II	TIR	CACTA	EnSpm-10
DTX-comp_MCL712_Alyr_TEdenovo-B-G4066-Map4	Class_II	TIR	CACTA	EnSpm-10
DTX-incomp_MCL142_Alyr_TEdenovo-B-G3884-Map3	Class_II	TIR	CACTA	EnSpm-10
DTX-incomp_MCL72_Alyr_TEdenovo-B-R1447-Map3_reversed	Class_II	TIR	CACTA	EnSpm-10
DTX-incomp_MCL88_Alyr_TEdenovo-B-G3014-Map6	Class_II	TIR	CACTA	EnSpm-10
DTX-comp_MCL404_Alyr_TEdenovo-B-R3221-Map10	Class_II	TIR	CACTA	EnSpm-10B
DTX-comp_MCL88_Alyr_TEdenovo-B-G3371-Map9_reversed	Class_II	TIR	CACTA	EnSpm-10B
DTX-incomp_MCL1191_Alyr_TEdenovo-B-R2157-Map3_reversed	Class_II	TIR	CACTA	EnSpm-11
DTX-comp_MCL1174_Alyr_TEdenovo-B-R2061-Map3_reversed	Class_II	TIR	CACTA	EnSpm-1B
DTX-comp_MCL89_Alyr_TEdenovo-B-R1131-Map20_reversed	Class_II	TIR	CACTA	EnSpm-1B
DTX-incomp_MCL1771_Alyr_TEdenovo-B-R801-Map5	Class_II	TIR	CACTA	EnSpm-1B
DTX-comp_MCL36_Alyr_TEdenovo-B-G4454-Map3_reversed	Class_II	TIR	CACTA	EnSpm-2
DTX-comp_MCL36_Alyr_TEdenovo-B-P851.96-Map3_reversed	Class_II	TIR	CACTA	EnSpm-2
DTX-comp_MCL36_Alyr_TEdenovo-B-R163-Map20	Class_II	TIR	CACTA	EnSpm-2
DTX-comp_MCL36_Alyr_TEdenovo-B-R284-Map20	Class_II	TIR	CACTA	EnSpm-2
DTX-incomp_MCL1166_Alyr_TEdenovo-B-R202-Map8_reversed	Class_II	TIR	CACTA	EnSpm-2
DTX-incomp_MCL1169_Alyr_TEdenovo-B-R204-Map5_reversed	Class_II	TIR	CACTA	EnSpm-2
DTX-incomp_MCL1276_Alyr_TEdenovo-B-R2853-Map7	Class_II	TIR	CACTA	EnSpm-2
DTX-incomp_MCL1302_Alyr_TEdenovo-B-R3019-Map3_reversed	Class_II	TIR	CACTA	EnSpm-2
DTX-incomp_MCL1604_Alyr_TEdenovo-B-R622-Map4	Class_II	TIR	CACTA	EnSpm-2
DTX-incomp_MCL36_Alyr_TEdenovo-B-G4185-Map15_reversed	Class_II	TIR	CACTA	EnSpm-2
DTX-incomp_MCL36_Alyr_TEdenovo-B-P312.96-Map3	Class_II	TIR	CACTA	EnSpm-2
DTX-comp_MCL30_Alyr_TEdenovo-B-R1422-Map20	Class_II	TIR	CACTA	EnSpm-3
DTX-incomp_MCL30_Alyr_TEdenovo-B-G3063-Map3	Class_II	TIR	CACTA	EnSpm-3
DTX-incomp_MCL30_Alyr_TEdenovo-B-G3983-Map6	Class_II	TIR	CACTA	EnSpm-3
DTX-incomp_MCL30_Alyr_TEdenovo-B-R2872-Map17	Class_II	TIR	CACTA	EnSpm-3
DTX-incomp_MCL30_Alyr_TEdenovo-B-R4554-Map7	Class_II	TIR	CACTA	EnSpm-3
DTX-incomp_MCL82_Alyr_TEdenovo-B-R6954-Map7	Class_II	TIR	CACTA	EnSpm-3
DTX-incomp-chim_MCL30_Alyr_TEdenovo-B-R4521-Map5	Class_II	TIR	CACTA	EnSpm-3
DTX-comp_MCL1092_Alyr_TEdenovo-B-R1524-Map17_reversed	Class_II	TIR	CACTA	EnSpm-4
DTX-comp_MCL138_Alyr_TEdenovo-B-G4395-Map5_reversed	Class_II	TIR	CACTA	EnSpm-5
DTX-comp_MCL47_Alyr_TEdenovo-B-R2238-Map12_reversed	Class_II	TIR	CACTA	EnSpm-5
DTX-comp_MCL558_Alyr_TEdenovo-B-R2453-Map10_reversed	Class_II	TIR	CACTA	EnSpm-5
DTX-incomp_MCL1317_Alyr_TEdenovo-B-R3145-Map3	Class_II	TIR	CACTA	EnSpm-5
DTX-incomp_MCL138_Alyr_TEdenovo-B-R2241-Map7_reversed	Class_II	TIR	CACTA	EnSpm-5
DTX-incomp_MCL1430_Alyr_TEdenovo-B-R4260-Map5	Class_II	TIR	CACTA	EnSpm-5
DTX-incomp_MCL1546_Alyr_TEdenovo-B-R5423-Map6	Class_II	TIR	CACTA	EnSpm-5
DTX-incomp_MCL1659_Alyr_TEdenovo-B-R677-Map11	Class_II	TIR	CACTA	EnSpm-5
DTX-incomp_MCL47_Alyr_TEdenovo-B-G572-Map16	Class_II	TIR	CACTA	EnSpm-5
DTX-incomp_MCL558_Alyr_TEdenovo-B-R2452-Map5_reversed	Class_II	TIR	CACTA	EnSpm-5
DTX-incomp_MCL67_Alyr_TEdenovo-B-G1699-Map5	Class_II	TIR	CACTA	EnSpm-5
DTX-incomp_MCL67_Alyr_TEdenovo-B-G3943-Map3_reversed	Class_II	TIR	CACTA	EnSpm-5
DTX-incomp_MCL67_Alyr_TEdenovo-B-R1515-Map11	Class_II	TIR	CACTA	EnSpm-5
DTX-incomp_MCL67_Alyr_TEdenovo-B-R4650-Map10	Class_II	TIR	CACTA	EnSpm-5
DTX-incomp_MCL701_Alyr_TEdenovo-B-G3857-Map3	Class_II	TIR	CACTA	EnSpm-5
DTX-incomp_MCL72_Alyr_TEdenovo-B-G906-Map11	Class_II	TIR	CACTA	EnSpm-5
DTX-incomp_MCL72_Alyr_TEdenovo-B-R1006-Map10	Class_II	TIR	CACTA	EnSpm-5
DTX-incomp_MCL72_Alyr_TEdenovo-B-R5282-Map8	Class_II	TIR	CACTA	EnSpm-5
DTX-incomp-chim_MCL1472_Alyr_TEdenovo-B-R4597-Map3_reversed	Class_II	TIR	CACTA	EnSpm-5
DTX-incomp-chim_MCL38_Alyr_TEdenovo-B-R1682-Map7_reversed	Class_II	TIR	CACTA	EnSpm-5
DTX-incomp_MCL1290_Alyr_TEdenovo-B-R2958-Map4_reversed	Class_II	TIR	CACTA	EnSpm-6
DTX-incomp_MCL1545_Alyr_TEdenovo-B-R5348-Map4	Class_II	TIR	CACTA	EnSpm-6
DTX-incomp_MCL1683_Alyr_TEdenovo-B-R7013-Map4	Class_II	TIR	CACTA	EnSpm-6
DTX-incomp_MCL392_Alyr_TEdenovo-B-G3345-Map3_reversed	Class_II	TIR	CACTA	EnSpm-6
DTX-incomp_MCL554_Alyr_TEdenovo-B-R1440-Map10_reversed	Class_II	TIR	CACTA	EnSpm-6
DTX-incomp_MCL554_Alyr_TEdenovo-B-R6313-Map3	Class_II	TIR	CACTA	EnSpm-6
DTX-incomp_MCL679_Alyr_TEdenovo-B-G3259-Map3	Class_II	TIR	CACTA	EnSpm-6
DTX-incomp_MCL706_Alyr_TEdenovo-B-G3965-Map3	Class_II	TIR	CACTA	EnSpm-6
DTX-incomp_MCL1109_Alyr_TEdenovo-B-R1638-Map9	Class_II	TIR	CACTA	EnSpm-7
DTX-incomp_MCL685_Alyr_TEdenovo-B-G3419-Map3	Class_II	TIR	CACTA	EnSpm-7
DTX-incomp_MCL93_Alyr_TEdenovo-B-R2351-Map4	Class_II	TIR	CACTA	EnSpm-7
DTX-incomp_MCL1087_Alyr_TEdenovo-B-R1477-Map4	Class_II	TIR	CACTA	EnSpm-8
DTX-comp_MCL93_Alyr_TEdenovo-B-R1436-Map18_reversed	Class_II	TIR	CACTA	EnSpm-9
DTX-incomp_MCL136_Alyr_TEdenovo-B-R3057-Map11_reversed	Class_II	TIR	CACTA	EnSpm-9
DTX-incomp_MCL93_Alyr_TEdenovo-B-R1407-Map9	Class_II	TIR	CACTA	EnSpm-9
DTX-comp_MCL1314_Alyr_TEdenovo-B-R3126-Map9_reversed	Class_II	TIR	CACTA	EnSpm-N1
DTX-incomp_MCL1296_Alyr_TEdenovo-B-R2972-Map4	Class_II	TIR	CACTA	EnSpm-N1
DTX-incomp_MCL150_Alyr_TEdenovo-B-R923-Map3	Class_II	TIR	CACTA	EnSpm-N1
DTX-incomp_MCL155_Alyr_TEdenovo-B-R5218-Map4	Class_II	TIR	CACTA	EnSpm-N1
DTX-incomp_MCL233_Alyr_TEdenovo-B-R6650-Map4_reversed	Class_II	TIR	CACTA	EnSpm-N1
DTX-incomp_MCL334_Alyr_TEdenovo-B-G187-Map13	Class_II	TIR	CACTA	EnSpm-N1
DTX-incomp_MCL363_Alyr_TEdenovo-B-R4983-Map6	Class_II	TIR	CACTA	EnSpm-N1
DTX-incomp_MCL396_Alyr_TEdenovo-B-G3572-Map12	Class_II	TIR	CACTA	EnSpm-N1
DTX-incomp_MCL396_Alyr_TEdenovo-B-R6114-Map4	Class_II	TIR	CACTA	EnSpm-N1
DTX-incomp_MCL692_Alyr_TEdenovo-B-G3531-Map3	Class_II	TIR	CACTA	EnSpm-N1
DTX-incomp_MCL796_Alyr_TEdenovo-B-G594-Map3	Class_II	TIR	CACTA	EnSpm-N1
DTX-incomp-chim_MCL1791_Alyr_TEdenovo-B-R8408-Map3	Class_II	TIR	CACTA	EnSpm-N1
DTX-comp_MCL1450_Alyr_TEdenovo-B-R4451-Map5	Class_II	TIR	CACTA	EnSpm-N2
DTX-comp_MCL150_Alyr_TEdenovo-B-G3451-Map6	Class_II	TIR	CACTA	EnSpm-N2
DTX-comp_MCL550_Alyr_TEdenovo-B-R1319-Map6	Class_II	TIR	CACTA	EnSpm-N2
DTX-incomp_MCL1447_Alyr_TEdenovo-B-R4421-Map4	Class_II	TIR	CACTA	EnSpm-N2
DTX-incomp_MCL155_Alyr_TEdenovo-B-G3617-Map3	Class_II	TIR	CACTA	EnSpm-N2
DTX-incomp_MCL155_Alyr_TEdenovo-B-R1028-Map9	Class_II	TIR	CACTA	EnSpm-N2
DTX-incomp_MCL1605_Alyr_TEdenovo-B-R6226-Map4	Class_II	TIR	CACTA	EnSpm-N2
DTX-incomp_MCL1606_Alyr_TEdenovo-B-R6228-Map5	Class_II	TIR	CACTA	EnSpm-N2
DTX-incomp_MCL1826_Alyr_TEdenovo-B-R914-Map6	Class_II	TIR	CACTA	EnSpm-N2
DTX-incomp_MCL233_Alyr_TEdenovo-B-G3593-Map4	Class_II	TIR	CACTA	EnSpm-N2
DTX-incomp_MCL334_Alyr_TEdenovo-B-R1385-Map10	Class_II	TIR	CACTA	EnSpm-N2
DTX-incomp_MCL402_Alyr_TEdenovo-B-P231.599-Map5	Class_II	TIR	CACTA	EnSpm-N2
DTX-incomp_MCL684_Alyr_TEdenovo-B-G3416-Map4	Class_II	TIR	CACTA	EnSpm-N2
DTX-incomp_MCL696_Alyr_TEdenovo-B-G3624-Map3	Class_II	TIR	CACTA	EnSpm-N2
DTX-incomp_MCL216_Alyr_TEdenovo-B-R2912-Map6_reversed	Class_II	TIR	Harbinger	HARB-1
DTX-incomp_MCL359_Alyr_TEdenovo-B-R1657-Map6	Class_II	TIR	Harbinger	HARB-1
DTX-incomp_MCL776_Alyr_TEdenovo-B-G5554-Map3	Class_II	TIR	Harbinger	HARB-1
DTX-incomp_MCL874_Alyr_TEdenovo-B-G880-Map3	Class_II	TIR	Harbinger	HARB-1
DTX-incomp_MCL1082_Alyr_TEdenovo-B-R146-Map9	Class_II	TIR	Harbinger	HARB-10
DTX-incomp_MCL1448_Alyr_TEdenovo-B-R4435-Map3	Class_II	TIR	Harbinger	HARB-10
DTX-incomp_MCL1614_Alyr_TEdenovo-B-R6384-Map5	Class_II	TIR	Harbinger	HARB-10
DTX-incomp_MCL1808_Alyr_TEdenovo-B-R863-Map5_reversed	Class_II	TIR	Harbinger	HARB-10
DTX-incomp_MCL1809_Alyr_TEdenovo-B-R864-Map3_reversed	Class_II	TIR	Harbinger	HARB-10
DTX-incomp_MCL968_Alyr_TEdenovo-B-P59.711-Map6	Class_II	TIR	Harbinger	HARB-10
DTX-incomp_MCL1361_Alyr_TEdenovo-B-R3401-Map9	Class_II	TIR	Harbinger	HARB-12
DTX-comp_MCL163_Alyr_TEdenovo-B-R430-Map15_reversed	Class_II	TIR	Harbinger	HARB-2
DTX-incomp_MCL1370_Alyr_TEdenovo-B-R3528-Map4	Class_II	TIR	Harbinger	HARB-2
DTX-incomp_MCL1387_Alyr_TEdenovo-B-R3788-Map4_reversed	Class_II	TIR	Harbinger	HARB-2
DTX-incomp_MCL1480_Alyr_TEdenovo-B-R4707-Map4	Class_II	TIR	Harbinger	HARB-2
DTX-incomp_MCL1550_Alyr_TEdenovo-B-R5462-Map4	Class_II	TIR	Harbinger	HARB-2
DTX-incomp_MCL1786_Alyr_TEdenovo-B-R8304-Map3	Class_II	TIR	Harbinger	HARB-2
DTX-incomp_MCL595_Alyr_TEdenovo-B-G1118-Map3	Class_II	TIR	Harbinger	HARB-2
DTX-incomp_MCL680_Alyr_TEdenovo-B-G3315-Map3	Class_II	TIR	Harbinger	HARB-2
DTX-comp_MCL1331_Alyr_TEdenovo-B-R3243-Map6_reversed	Class_II	TIR	Harbinger	HARB-3
DTX-comp_MCL55_Alyr_TEdenovo-B-R1272-Map7_reversed	Class_II	TIR	Harbinger	HARB-3
DTX-incomp_MCL1173_Alyr_TEdenovo-B-R2060-Map3	Class_II	TIR	Harbinger	HARB-3
DTX-incomp_MCL512_Alyr_TEdenovo-B-G702-Map3	Class_II	TIR	Harbinger	HARB-3
DTX-incomp_MCL55_Alyr_TEdenovo-B-G2937-Map3	Class_II	TIR	Harbinger	HARB-3
DTX-incomp_MCL55_Alyr_TEdenovo-B-G3542-Map3	Class_II	TIR	Harbinger	HARB-3
DTX-incomp_MCL55_Alyr_TEdenovo-B-G3896-Map3	Class_II	TIR	Harbinger	HARB-3
DTX-incomp_MCL663_Alyr_TEdenovo-B-G2760-Map6	Class_II	TIR	Harbinger	HARB-3
DTX-incomp_MCL832_Alyr_TEdenovo-B-G6876-Map9	Class_II	TIR	Harbinger	HARB-3
DTX-incomp_MCL934_Alyr_TEdenovo-B-P407.463-Map6	Class_II	TIR	Harbinger	HARB-3
DTX-comp_MCL106_Alyr_TEdenovo-B-G470-Map20_reversed	Class_II	TIR	Harbinger	HARB-4
DTX-incomp_MCL106_Alyr_TEdenovo-B-R2979-Map7	Class_II	TIR	Harbinger	HARB-4
DTX-incomp_MCL106_Alyr_TEdenovo-B-R625-Map7_reversed	Class_II	TIR	Harbinger	HARB-4
DTX-incomp_MCL1291_Alyr_TEdenovo-B-R296-Map5	Class_II	TIR	Harbinger	HARB-4
DTX-incomp_MCL1333_Alyr_TEdenovo-B-R3251-Map3	Class_II	TIR	Harbinger	HARB-4
DTX-incomp_MCL1646_Alyr_TEdenovo-B-R6634-Map3	Class_II	TIR	Harbinger	HARB-4
DTX-incomp_MCL664_Alyr_TEdenovo-B-G2777-Map9	Class_II	TIR	Harbinger	HARB-4
DTX-incomp_MCL675_Alyr_TEdenovo-B-G3151-Map3	Class_II	TIR	Harbinger	HARB-4
DTX-incomp_MCL924_Alyr_TEdenovo-B-P355.500-Map3	Class_II	TIR	Harbinger	HARB-4
DTX-incomp_MCL969_Alyr_TEdenovo-B-P613.299-Map4	Class_II	TIR	Harbinger	HARB-4
DTX-incomp-chim_MCL1335_Alyr_TEdenovo-B-R3267-Map3	Class_II	TIR	Harbinger	HARB-4
DTX-incomp-chim_MCL455_Alyr_TEdenovo-B-R169-Map3	Class_II	TIR	Harbinger	HARB-4
DTX-incomp_MCL111_Alyr_TEdenovo-B-G611-Map8	Class_II	TIR	Harbinger	HARB-5
DTX-incomp_MCL111_Alyr_TEdenovo-B-R3025-Map7_reversed	Class_II	TIR	Harbinger	HARB-5
DTX-incomp_MCL1251_Alyr_TEdenovo-B-R2651-Map3_reversed	Class_II	TIR	Harbinger	HARB-5
DTX-incomp_MCL250_Alyr_TEdenovo-B-R6263-Map4	Class_II	TIR	Harbinger	HARB-5
DTX-incomp_MCL281_Alyr_TEdenovo-B-R3065-Map12	Class_II	TIR	Harbinger	HARB-5
DTX-incomp_MCL281_Alyr_TEdenovo-B-R688-Map4_reversed	Class_II	TIR	Harbinger	HARB-5
DTX-incomp_MCL973_Alyr_TEdenovo-B-P64.709-Map3	Class_II	TIR	Harbinger	HARB-5
DTX-comp_MCL50_Alyr_TEdenovo-B-R2174-Map7	Class_II	TIR	Harbinger	HARB-6
DTX-comp_MCL538_Alyr_TEdenovo-B-P384.342-Map5	Class_II	TIR	Harbinger	HARB-6
DTX-comp_MCL538_Alyr_TEdenovo-B-P437.342-Map6	Class_II	TIR	Harbinger	HARB-6
DTX-comp_MCL939_Alyr_TEdenovo-B-P455.424-Map7	Class_II	TIR	Harbinger	HARB-6
DTX-incomp_MCL1018_Alyr_TEdenovo-B-P925.26-Map3	Class_II	TIR	Harbinger	HARB-6
DTX-incomp_MCL1175_Alyr_TEdenovo-B-R2065-Map3	Class_II	TIR	Harbinger	HARB-6
DTX-incomp_MCL1360_Alyr_TEdenovo-B-R3391-Map3	Class_II	TIR	Harbinger	HARB-6
DTX-incomp_MCL1543_Alyr_TEdenovo-B-R534-Map4	Class_II	TIR	Harbinger	HARB-6
DTX-incomp_MCL50_Alyr_TEdenovo-B-G1538-Map3	Class_II	TIR	Harbinger	HARB-6
DTX-incomp_MCL50_Alyr_TEdenovo-B-R365-Map14	Class_II	TIR	Harbinger	HARB-6
DTX-incomp_MCL565_Alyr_TEdenovo-B-R738-Map5_reversed	Class_II	TIR	Harbinger	HARB-6
DTX-incomp_MCL643_Alyr_TEdenovo-B-G2271-Map6	Class_II	TIR	Harbinger	HARB-6
DTX-incomp_MCL945_Alyr_TEdenovo-B-P494.393-Map3	Class_II	TIR	Harbinger	HARB-6
DTX-incomp_MCL984_Alyr_TEdenovo-B-P752.185-Map6	Class_II	TIR	Harbinger	HARB-6
DTX-incomp-chim_MCL1684_Alyr_TEdenovo-B-R7015-Map3	Class_II	TIR	Harbinger	HARB-6
DTX-comp_MCL50_Alyr_TEdenovo-B-P863.84-Map4	Class_II	TIR	Harbinger	HARB-7
DTX-comp_MCL772_Alyr_TEdenovo-B-G5497-Map3	Class_II	TIR	Harbinger	HARB-7
DTX-incomp_MCL1069_Alyr_TEdenovo-B-R1335-Map3_reversed	Class_II	TIR	Harbinger	HARB-7
DTX-incomp_MCL1300_Alyr_TEdenovo-B-R3001-Map3	Class_II	TIR	Harbinger	HARB-7
DTX-incomp_MCL1476_Alyr_TEdenovo-B-R4659-Map4	Class_II	TIR	Harbinger	HARB-7
DTX-incomp_MCL1624_Alyr_TEdenovo-B-R6487-Map3	Class_II	TIR	Harbinger	HARB-7
DTX-incomp_MCL1729_Alyr_TEdenovo-B-R755-Map3	Class_II	TIR	Harbinger	HARB-7
DTX-incomp_MCL50_Alyr_TEdenovo-B-R975-Map6	Class_II	TIR	Harbinger	HARB-7
DTX-incomp_MCL665_Alyr_TEdenovo-B-G2798-Map4	Class_II	TIR	Harbinger	HARB-7
DTX-incomp_MCL824_Alyr_TEdenovo-B-G6612-Map6	Class_II	TIR	Harbinger	HARB-7
DTX-incomp_MCL928_Alyr_TEdenovo-B-P373.484-Map4	Class_II	TIR	Harbinger	HARB-7
DTX-incomp_MCL940_Alyr_TEdenovo-B-P463.419-Map14	Class_II	TIR	Harbinger	HARB-7
DTX-incomp_MCL194_Alyr_TEdenovo-B-R877-Map4	Class_II	TIR	Harbinger	HARB-8
DTX-incomp_MCL371_Alyr_TEdenovo-B-G3255-Map3_reversed	Class_II	TIR	Harbinger	HARB-8
DTX-incomp_MCL371_Alyr_TEdenovo-B-R754-Map5	Class_II	TIR	Harbinger	HARB-8
DTX-incomp_MCL50_Alyr_TEdenovo-B-R876-Map7_reversed	Class_II	TIR	Harbinger	HARB-8
DTX-incomp_MCL1093_Alyr_TEdenovo-B-R1536-Map7	Class_II	TIR	Harbinger	HARB-9
DTX-incomp_MCL137_Alyr_TEdenovo-B-G1823-Map20	Class_II	TIR	Harbinger	HARB-9
DTX-incomp_MCL137_Alyr_TEdenovo-B-G6468-Map3	Class_II	TIR	Harbinger	HARB-9
DTX-incomp_MCL137_Alyr_TEdenovo-B-R1758-Map5	Class_II	TIR	Harbinger	HARB-9
DTX-incomp_MCL803_Alyr_TEdenovo-B-G6148-Map4	Class_II	TIR	Harbinger	HARB-9
DTX-incomp-chim_MCL202_Alyr_TEdenovo-B-R595-Map17_reversed	Class_II	TIR	Harbinger	HARBINGER
DTX-incomp_MCL1703_Alyr_TEdenovo-B-R7201-Map3_reversed	Class_II	TIR	Harbinger	Harbinger-1
DTX-incomp_MCL1396_Alyr_TEdenovo-B-R3919-Map3_reversed	Class_II	TIR	Harbinger	Harbinger-2
DTX-incomp_MCL1829_Alyr_TEdenovo-B-R921-Map7	Class_II	TIR	Harbinger	HARB-N1
DTX-incomp_MCL864_Alyr_TEdenovo-B-G762-Map18_reversed	Class_II	TIR	Harbinger	HARB-N1
DTX-comp_MCL1007_Alyr_TEdenovo-B-P883.67-Map3_reversed	Class_II	TIR	Harbinger	HARB-N2
DTX-comp_MCL1369_Alyr_TEdenovo-B-R3516-Map4	Class_II	TIR	Harbinger	HARB-N2
DTX-incomp_MCL1247_Alyr_TEdenovo-B-R2595-Map3_reversed	Class_II	TIR	Harbinger	HARB-N2
DTX-incomp_MCL1508_Alyr_TEdenovo-B-R4919-Map4	Class_II	TIR	Harbinger	HARB-N2
DTX-incomp_MCL1565_Alyr_TEdenovo-B-R5736-Map3	Class_II	TIR	Harbinger	HARB-N2
DTX-incomp_MCL434_Alyr_TEdenovo-B-P703.227-Map12	Class_II	TIR	hAT	ATHAT1
DTX-incomp_MCL1045_Alyr_TEdenovo-B-R1156-Map5	Class_II	TIR	hAT	ATHAT2
DTX-incomp_MCL785_Alyr_TEdenovo-B-G5701-Map3	Class_II	TIR	hAT	ATHAT2
DTX-incomp_MCL970_Alyr_TEdenovo-B-P633.281-Map3	Class_II	TIR	hAT	ATHAT2
DTX-incomp_MCL1414_Alyr_TEdenovo-B-R4148-Map4_reversed	Class_II	TIR	hAT	ATHATN2
DTX-incomp_MCL1802_Alyr_TEdenovo-B-R8532-Map5_reversed	Class_II	TIR	hAT	ATHATN2
DTX-comp_MCL1492_Alyr_TEdenovo-B-R4823-Map3	Class_II	TIR	hAT	ATHATN3A
DTX-incomp_MCL490_Alyr_TEdenovo-B-P19.732-Map20	Class_II	TIR	hAT	ATHATN4
DTX-comp_MCL906_Alyr_TEdenovo-B-P238.593-Map9	Class_II	TIR	hAT	ATHATN6
DTX-incomp_MCL1356_Alyr_TEdenovo-B-R3364-Map3	Class_II	TIR	hAT	ATHATN6
DTX-incomp_MCL1553_Alyr_TEdenovo-B-R5533-Map3_reversed	Class_II	TIR	hAT	ATHATN6
DTX-incomp_MCL898_Alyr_TEdenovo-B-P203.623-Map20	Class_II	TIR	hAT	ATHATN6
DTX-incomp_MCL1021_Alyr_TEdenovo-B-P944.7-Map8	Class_II	TIR	hAT	hAT-1
DTX-incomp_MCL1071_Alyr_TEdenovo-B-R1361-Map5	Class_II	TIR	hAT	hAT-1
DTX-incomp_MCL379_Alyr_TEdenovo-B-P719.213-Map3	Class_II	TIR	hAT	hAT-1
DTX-incomp_MCL399_Alyr_TEdenovo-B-R2703-Map3	Class_II	TIR	hAT	hAT-1
DTX-incomp_MCL927_Alyr_TEdenovo-B-P368.489-Map6	Class_II	TIR	hAT	hAT-1
DTX-comp_MCL406_Alyr_TEdenovo-B-G3910-Map3_reversed	Class_II	TIR	hAT	hAT-3
DTX-incomp_MCL406_Alyr_TEdenovo-B-R890-Map3_reversed	Class_II	TIR	hAT	hAT-3
DTX-incomp_MCL280_Alyr_TEdenovo-B-R468-Map3	Class_II	TIR	hAT	hAT4
DTX-incomp_MCL343_Alyr_TEdenovo-B-R3449-Map7_reversed	Class_II	TIR	hAT	hAT-4
DTX-incomp_MCL676_Alyr_TEdenovo-B-G3171-Map7	Class_II	TIR	hAT	hAT-4
DTX-comp_MCL1125_Alyr_TEdenovo-B-R1773-Map3_reversed	Class_II	TIR	hAT	hAT-5
DTX-comp_MCL704_Alyr_TEdenovo-B-G3915-Map3	Class_II	TIR	hAT	hAT-5
DTX-incomp_MCL926_Alyr_TEdenovo-B-P367.490-Map3	Class_II	TIR	hAT	hAT-5
DTX-comp_MCL1154_Alyr_TEdenovo-B-R1898-Map7_reversed	Class_II	TIR	hAT	hAT-6
DTX-incomp_MCL1665_Alyr_TEdenovo-B-R6793-Map3_reversed	Class_II	TIR	hAT	hAT-6
DTX-incomp_MCL1660_Alyr_TEdenovo-B-R6773-Map5	Class_II	TIR	hAT	HATN1
DTX-incomp_MCL608_Alyr_TEdenovo-B-G1331-Map20	Class_II	TIR	hAT	HATN1
DTX-incomp-chim_MCL510_Alyr_TEdenovo-B-R4295-Map6_reversed	Class_II	TIR	hAT	HATN1
DTX-comp_MCL447_Alyr_TEdenovo-B-G6422-Map20	Class_II	TIR	hAT	hAT-N1
DTX-incomp_MCL447_Alyr_TEdenovo-B-G5411-Map5	Class_II	TIR	hAT	hAT-N1
DTX-incomp_MCL775_Alyr_TEdenovo-B-G5527-Map4_reversed	Class_II	TIR	hAT	hAT-N1
DTX-incomp-chim_MCL1_Alyr_TEdenovo-B-R4438-Map3	Class_II	TIR	hAT	hAT-N1
DTX-comp_MCL900_Alyr_TEdenovo-B-P209.571-Map20	Class_II	TIR	hAT	HATN2
DTX-incomp_MCL48_Alyr_TEdenovo-B-G4720-Map20	Class_II	TIR	hAT	HATN2
DTX-incomp_MCL48_Alyr_TEdenovo-B-P45.3-Map20_reversed	Class_II	TIR	hAT	HATN2
DTX-incomp-chim_MCL162_Alyr_TEdenovo-B-G4569-Map8_reversed	Class_II	TIR	hAT	HATN2
DTX-incomp-chim_MCL48_Alyr_TEdenovo-B-G2691-Map20_reversed	Class_II	TIR	hAT	HATN2
DTX-comp_MCL843_Alyr_TEdenovo-B-G7156-Map6_reversed	Class_II	TIR	hAT	hAT-N2
DTX-incomp_MCL1410_Alyr_TEdenovo-B-R4125-Map3_reversed	Class_II	TIR	hAT	hAT-N2
DTX-incomp_MCL1505_Alyr_TEdenovo-B-R4913-Map4	Class_II	TIR	hAT	hAT-N2
DTX-incomp_MCL933_Alyr_TEdenovo-B-P404.465-Map19	Class_II	TIR	hAT	hAT-N2
DTX-comp_MCL246_Alyr_TEdenovo-B-R376-Map8_reversed	Class_II	TIR	hAT	HATN3
DTX-comp_MCL40_Alyr_TEdenovo-B-R495-Map19	Class_II	TIR	hAT	HATN3
DTX-comp_MCL40_Alyr_TEdenovo-B-R7143-Map5_reversed	Class_II	TIR	hAT	HATN3
DTX-incomp_MCL40_Alyr_TEdenovo-B-P106.82-Map20	Class_II	TIR	hAT	HATN3
DTX-incomp_MCL40_Alyr_TEdenovo-B-R1613-Map3	Class_II	TIR	hAT	HATN3
DTX-incomp_MCL40_Alyr_TEdenovo-B-R737-Map3	Class_II	TIR	hAT	HATN3
DTX-incomp-chim_MCL112_Alyr_TEdenovo-B-R7461-Map4	Class_II	TIR	hAT	HATN3
DTX-incomp-chim_MCL1319_Alyr_TEdenovo-B-R3162-Map3	Class_II	TIR	hAT	HATN3
DTX-incomp-chim_MCL246_Alyr_TEdenovo-B-G4200-Map4	Class_II	TIR	hAT	HATN3
DTX-comp_MCL1554_Alyr_TEdenovo-B-R5576-Map3	Class_II	TIR	hAT	hAT-N3
DTX-comp_MCL642_Alyr_TEdenovo-B-G2244-Map4_reversed	Class_II	TIR	hAT	hAT-N3
DTX-comp_MCL905_Alyr_TEdenovo-B-P234.596-Map5_reversed	Class_II	TIR	hAT	hAT-N3
DTX-incomp_MCL1179_Alyr_TEdenovo-B-R210-Map3	Class_II	TIR	hAT	hAT-N3
DTX-incomp_MCL594_Alyr_TEdenovo-B-G1093-Map6	Class_II	TIR	hAT	hAT-N3
DTX-comp_MCL313_Alyr_TEdenovo-B-R231-Map11	Class_II	TIR	hAT	hAT-N4
DTX-incomp_MCL1498_Alyr_TEdenovo-B-R487-Map3_reversed	Class_II	TIR	hAT	HATN5
DTX-incomp_MCL508_Alyr_TEdenovo-B-R8395-Map4	Class_II	TIR	hAT	HATN5
DTX-incomp_MCL737_Alyr_TEdenovo-B-G4862-Map20	Class_II	TIR	hAT	HATN5
DTX-comp_MCL1099_Alyr_TEdenovo-B-R1558-Map15	Class_II	TIR	hAT	hAT-N5
DTX-comp_MCL827_Alyr_TEdenovo-B-G6655-Map7_reversed	Class_II	TIR	hAT	hAT-N5
DTX-comp_MCL90_Alyr_TEdenovo-B-P142.665-Map17	Class_II	TIR	hAT	hAT-N5
DTX-comp_MCL901_Alyr_TEdenovo-B-P212.616-Map9	Class_II	TIR	hAT	hAT-N5
DTX-incomp_MCL90_Alyr_TEdenovo-B-R1945-Map8_reversed	Class_II	TIR	hAT	hAT-N5
DTX-comp_MCL1010_Alyr_TEdenovo-B-P902.49-Map3	Class_II	TIR	hAT	hAT-N6
DTX-comp_MCL1089_Alyr_TEdenovo-B-R1486-Map5	Class_II	TIR	hAT	hAT-N6
DTX-comp_MCL1496_Alyr_TEdenovo-B-R485-Map7_reversed	Class_II	TIR	hAT	hAT-N6
DTX-comp_MCL1803_Alyr_TEdenovo-B-R854-Map3	Class_II	TIR	hAT	hAT-N6
DTX-comp_MCL859_Alyr_TEdenovo-B-G7522-Map3_reversed	Class_II	TIR	hAT	hAT-N6
DTX-incomp_MCL1642_Alyr_TEdenovo-B-R6603-Map3_reversed	Class_II	TIR	hAT	hAT-N6
DTX-incomp_MCL855_Alyr_TEdenovo-B-G7474-Map3	Class_II	TIR	hAT	hAT-N6
DTX-incomp_MCL1266_Alyr_TEdenovo-B-R2752-Map3	Class_II	TIR	hAT	HATN7
DTX-incomp_MCL458_Alyr_TEdenovo-B-G5622-Map4	Class_II	TIR	hAT	HATN7
DTX-incomp_MCL458_Alyr_TEdenovo-B-P874.75-Map4_reversed	Class_II	TIR	hAT	HATN7
DTX-comp_MCL427_Alyr_TEdenovo-B-G4773-Map20	Class_II	TIR	hAT	hAT-N7
DTX-incomp_MCL1364_Alyr_TEdenovo-B-R3432-Map3	Class_II	TIR	hAT	hAT-N7
DTX-incomp_MCL1560_Alyr_TEdenovo-B-R5655-Map3	Class_II	TIR	hAT	hAT-N7
DTX-incomp_MCL1736_Alyr_TEdenovo-B-R7613-Map3	Class_II	TIR	hAT	hAT-N7
DTX-incomp_MCL427_Alyr_TEdenovo-B-P60.710-Map20_reversed	Class_II	TIR	hAT	hAT-N7
DTX-incomp_MCL438_Alyr_TEdenovo-B-G5004-Map20_reversed	Class_II	TIR	hAT	hAT-N7
DTX-incomp_MCL438_Alyr_TEdenovo-B-P84.698-Map20_reversed	Class_II	TIR	hAT	hAT-N7
DTX-incomp_MCL891_Alyr_TEdenovo-B-P168.646-Map4	Class_II	TIR	hAT	hAT-N7
DTX-incomp_MCL932_Alyr_TEdenovo-B-P4.740-Map20_reversed	Class_II	TIR	hAT	hAT-N7
DTX-comp_MCL256_Alyr_TEdenovo-B-R4985-Map4_reversed	Class_II	TIR	hAT	SIMPLEHAT1
DTX-incomp_MCL1735_Alyr_TEdenovo-B-R7608-Map3	Class_II	TIR	hAT	SIMPLEHAT1
DTX-comp_MCL165_Alyr_TEdenovo-B-R4789-Map5	Class_II	TIR	hAT	SIMPLEHAT2
DTX-incomp_MCL1143_Alyr_TEdenovo-B-R1860-Map3_reversed	Class_II	TIR	hAT	SIMPLEHAT2
DTX-incomp_MCL165_Alyr_TEdenovo-B-G6737-Map3	Class_II	TIR	hAT	SIMPLEHAT2
DTX-incomp_MCL165_Alyr_TEdenovo-B-R2293-Map11	Class_II	TIR	hAT	SIMPLEHAT2
DTX-incomp_MCL165_Alyr_TEdenovo-B-R7431-Map3	Class_II	TIR	hAT	SIMPLEHAT2
DTX-incomp_MCL546_Alyr_TEdenovo-B-R1062-Map4_reversed	Class_II	TIR	hAT	SIMPLEHAT2
DTX-comp_MCL256_Alyr_TEdenovo-B-R2228-Map7_reversed	Class_II	TIR	hAT	SIMPLEHAT3
DTX-incomp_MCL1711_Alyr_TEdenovo-B-R7312-Map4	Class_II	TIR	hAT	SIMPLEHAT3
DTX-incomp_MCL645_Alyr_TEdenovo-B-G2299-Map3	Class_II	TIR	hAT	SIMPLEHAT3
DTX-incomp-chim_MCL258_Alyr_TEdenovo-B-R2088-Map7_reversed	Class_II	TIR	hAT	TAG2p
DTX-incomp_MCL602_Alyr_TEdenovo-B-G1257-Map7_reversed	Class_II	TIR	hAT	TAG3N1
DTX-incomp_MCL1298_Alyr_TEdenovo-B-R299-Map5	Class_II	TIR	MuDR	ATDNA2T9C
DTX-incomp_MCL557_Alyr_TEdenovo-B-R2236-Map3_reversed	Class_II	TIR	MuDR	ATDNA2T9C
DTX-incomp_MCL1168_Alyr_TEdenovo-B-R2038-Map4	Class_II	TIR	MuDR	ATMU1
DTX-incomp_MCL1636_Alyr_TEdenovo-B-R6565-Map6	Class_II	TIR	MuDR	ATMU1
DTX-comp_MCL1077_Alyr_TEdenovo-B-R1425-Map6	Class_II	TIR	MuDR	ATMU10
DTX-incomp_MCL966_Alyr_TEdenovo-B-P588.315-Map6	Class_II	TIR	MuDR	ATMU10
DTX-comp_MCL890_Alyr_TEdenovo-B-P164.648-Map3	Class_II	TIR	MuDR	ATMU12
DTX-incomp_MCL1375_Alyr_TEdenovo-B-R3635-Map4	Class_II	TIR	MuDR	ATMU12
DTX-incomp_MCL1806_Alyr_TEdenovo-B-R858-Map7_reversed	Class_II	TIR	MuDR	ATMU12
DTX-incomp_MCL257_Alyr_TEdenovo-B-R900-Map3	Class_II	TIR	MuDR	ATMU12
DTX-incomp_MCL257_Alyr_TEdenovo-B-R901-Map6	Class_II	TIR	MuDR	ATMU12
DTX-incomp_MCL552_Alyr_TEdenovo-B-R1392-Map3	Class_II	TIR	MuDR	ATMU12
DTX-incomp_MCL552_Alyr_TEdenovo-B-R1393-Map5_reversed	Class_II	TIR	MuDR	ATMU12
DTX-incomp_MCL641_Alyr_TEdenovo-B-G2237-Map6	Class_II	TIR	MuDR	ATMU12
DTX-comp_MCL1110_Alyr_TEdenovo-B-R164-Map4	Class_II	TIR	MuDR	ATMU13
DTX-incomp_MCL523_Alyr_TEdenovo-B-P858.89-Map3	Class_II	TIR	MuDR	ATMU13
DTX-incomp_MCL1233_Alyr_TEdenovo-B-R2494-Map3	Class_II	TIR	MuDR	ATMU2
DTX-incomp-chim_MCL1426_Alyr_TEdenovo-B-R4244-Map3_reversed	Class_II	TIR	MuDR	ATMU3
DTX-incomp_MCL1775_Alyr_TEdenovo-B-R8084-Map5	Class_II	TIR	MuDR	ATMU3p1
DTX-incomp_MCL1357_Alyr_TEdenovo-B-R3370-Map4	Class_II	TIR	MuDR	ATMU4
DTX-incomp_MCL1189_Alyr_TEdenovo-B-R2148-Map5_reversed	Class_II	TIR	MuDR	ATMU4p1
DTX-incomp_MCL1059_Alyr_TEdenovo-B-R1245-Map3	Class_II	TIR	MuDR	ATMU6N1
DTX-incomp_MCL1065_Alyr_TEdenovo-B-R130-Map3	Class_II	TIR	MuDR	ATMU6N1
DTX-comp_MCL534_Alyr_TEdenovo-B-R3125-Map3_reversed	Class_II	TIR	MuDR	ATMUN1
DTX-incomp_MCL1552_Alyr_TEdenovo-B-R5503-Map6	Class_II	TIR	MuDR	ATMUN1
DTX-incomp_MCL534_Alyr_TEdenovo-B-P21.731-Map14	Class_II	TIR	MuDR	ATMUN1
DTX-incomp_MCL937_Alyr_TEdenovo-B-P415.456-Map3	Class_II	TIR	MuDR	ATMUN1
DTX-comp_MCL513_Alyr_TEdenovo-B-G886-Map5_reversed	Class_II	TIR	MuDR	ATMUN2
DTX-incomp_MCL1181_Alyr_TEdenovo-B-R2106-Map3_reversed	Class_II	TIR	MuDR	ATN9
DTX-comp_MCL1635_Alyr_TEdenovo-B-R6550-Map3_reversed	Class_II	TIR	MuDR	BOMZH1
DTX-comp_MCL349_Alyr_TEdenovo-B-G2052-Map9	Class_II	TIR	MuDR	BOMZH1
DTX-incomp_MCL328_Alyr_TEdenovo-B-R518-Map10	Class_II	TIR	MuDR	BOMZH2
DTX-incomp_MCL345_Alyr_TEdenovo-B-G2026-Map19	Class_II	TIR	MuDR	BOMZH2
DTX-incomp_MCL545_Alyr_TEdenovo-B-P924.27-Map3	Class_II	TIR	MuDR	BOMZH2
DTX-incomp_MCL545_Alyr_TEdenovo-B-R586-Map4	Class_II	TIR	MuDR	BOMZH2
DTX-incomp_MCL627_Alyr_TEdenovo-B-G1744-Map5	Class_II	TIR	MuDR	BOMZH2
DTX-incomp_MCL105_Alyr_TEdenovo-B-R3244-Map5	Class_II	TIR	MuDR	MuDR-1
DTX-incomp_MCL21_Alyr_TEdenovo-B-G3008-Map7_reversed	Class_II	TIR	MuDR	MuDR-1
DTX-incomp_MCL21_Alyr_TEdenovo-B-G3916-Map16_reversed	Class_II	TIR	MuDR	MuDR-1
DTX-incomp_MCL21_Alyr_TEdenovo-B-G4019-Map20_reversed	Class_II	TIR	MuDR	MuDR-1
DTX-incomp_MCL21_Alyr_TEdenovo-B-R2295-Map10	Class_II	TIR	MuDR	MuDR-1
DTX-incomp_MCL21_Alyr_TEdenovo-B-R6806-Map3	Class_II	TIR	MuDR	MuDR-1
DTX-incomp_MCL21_Alyr_TEdenovo-B-R843-Map7_reversed	Class_II	TIR	MuDR	MuDR-1
DTX-incomp_MCL234_Alyr_TEdenovo-B-G3656-Map7_reversed	Class_II	TIR	MuDR	MuDR-1
DTX-incomp_MCL234_Alyr_TEdenovo-B-R6646-Map3	Class_II	TIR	MuDR	MuDR-1
DTX-incomp_MCL317_Alyr_TEdenovo-B-G1492-Map7	Class_II	TIR	MuDR	MuDR-1
DTX-incomp-chim_MCL21_Alyr_TEdenovo-B-R583-Map20_reversed	Class_II	TIR	MuDR	MuDR-1
DTX-comp_MCL1121_Alyr_TEdenovo-B-R1726-Map8	Class_II	TIR	MuDR	MuDR-10
DTX-comp_MCL1661_Alyr_TEdenovo-B-R6775-Map6_reversed	Class_II	TIR	MuDR	MuDR-10
DTX-incomp_MCL1114_Alyr_TEdenovo-B-R1672-Map3	Class_II	TIR	MuDR	MuDR-10
DTX-incomp_MCL1129_Alyr_TEdenovo-B-R18-Map3	Class_II	TIR	MuDR	MuDR-10
DTX-incomp_MCL1304_Alyr_TEdenovo-B-R303-Map6	Class_II	TIR	MuDR	MuDR-10
DTX-incomp_MCL1390_Alyr_TEdenovo-B-R3816-Map3	Class_II	TIR	MuDR	MuDR-10
DTX-incomp_MCL1821_Alyr_TEdenovo-B-R896-Map3	Class_II	TIR	MuDR	MuDR-10
DTX-incomp_MCL213_Alyr_TEdenovo-B-R2465-Map4_reversed	Class_II	TIR	MuDR	MuDR-10
DTX-incomp_MCL622_Alyr_TEdenovo-B-G1708-Map3	Class_II	TIR	MuDR	MuDR-10
DTX-incomp_MCL710_Alyr_TEdenovo-B-G4051-Map4_reversed	Class_II	TIR	MuDR	MuDR-10
DTX-comp_MCL239_Alyr_TEdenovo-B-R6685-Map7	Class_II	TIR	MuDR	MuDR-11
DTX-incomp_MCL1023_Alyr_TEdenovo-B-P952.742-Map3	Class_II	TIR	MuDR	MuDR-11
DTX-incomp_MCL1035_Alyr_TEdenovo-B-R1110-Map3	Class_II	TIR	MuDR	MuDR-11
DTX-incomp_MCL1363_Alyr_TEdenovo-B-R3413-Map3	Class_II	TIR	MuDR	MuDR-11
DTX-incomp_MCL1422_Alyr_TEdenovo-B-R4216-Map3	Class_II	TIR	MuDR	MuDR-11
DTX-incomp_MCL239_Alyr_TEdenovo-B-R1345-Map7_reversed	Class_II	TIR	MuDR	MuDR-11
DTX-incomp_MCL382_Alyr_TEdenovo-B-R2678-Map4	Class_II	TIR	MuDR	MuDR-11
DTX-incomp_MCL624_Alyr_TEdenovo-B-G1719-Map4	Class_II	TIR	MuDR	MuDR-11
DTX-incomp-chim_MCL375_Alyr_TEdenovo-B-G2661-Map3	Class_II	TIR	MuDR	MuDR-11
DTX-comp_MCL1645_Alyr_TEdenovo-B-R6613-Map7_reversed	Class_II	TIR	MuDR	MuDR-11N1
DTX-incomp_MCL1384_Alyr_TEdenovo-B-R3728-Map3	Class_II	TIR	MuDR	MuDR-11N1
DTX-incomp_MCL191_Alyr_TEdenovo-B-G1512-Map3	Class_II	TIR	MuDR	MuDR-12
DTX-incomp_MCL191_Alyr_TEdenovo-B-R1262-Map7	Class_II	TIR	MuDR	MuDR-12
DTX-incomp_MCL191_Alyr_TEdenovo-B-R555-Map19	Class_II	TIR	MuDR	MuDR-12
DTX-incomp_MCL242_Alyr_TEdenovo-B-G3990-Map4	Class_II	TIR	MuDR	MuDR-12
DTX-incomp_MCL411_Alyr_TEdenovo-B-R711-Map5	Class_II	TIR	MuDR	MuDR-12
DTX-incomp_MCL49_Alyr_TEdenovo-B-G4521-Map6	Class_II	TIR	MuDR	MuDR-12
DTX-incomp_MCL724_Alyr_TEdenovo-B-G4304-Map3	Class_II	TIR	MuDR	MuDR-12
DTX-comp_MCL385_Alyr_TEdenovo-B-G3122-Map13	Class_II	TIR	MuDR	MuDR-13
DTX-comp-chim_MCL22_Alyr_TEdenovo-B-R113-Map20_reversed	Class_II	TIR	MuDR	MuDR-13
DTX-incomp_MCL1138_Alyr_TEdenovo-B-R185-Map7	Class_II	TIR	MuDR	MuDR-13
DTX-incomp_MCL1532_Alyr_TEdenovo-B-R5201-Map3	Class_II	TIR	MuDR	MuDR-13
DTX-incomp_MCL180_Alyr_TEdenovo-B-P508.384-Map4	Class_II	TIR	MuDR	MuDR-13
DTX-incomp_MCL180_Alyr_TEdenovo-B-R2162-Map12	Class_II	TIR	MuDR	MuDR-13
DTX-incomp_MCL22_Alyr_TEdenovo-B-G3096-Map5	Class_II	TIR	MuDR	MuDR-13
DTX-incomp_MCL22_Alyr_TEdenovo-B-G3871-Map9	Class_II	TIR	MuDR	MuDR-13
DTX-incomp_MCL22_Alyr_TEdenovo-B-P943.8-Map3	Class_II	TIR	MuDR	MuDR-13
DTX-incomp_MCL22_Alyr_TEdenovo-B-R3266-Map7	Class_II	TIR	MuDR	MuDR-13
DTX-incomp_MCL22_Alyr_TEdenovo-B-R3366-Map7	Class_II	TIR	MuDR	MuDR-13
DTX-incomp_MCL22_Alyr_TEdenovo-B-R3714-Map3	Class_II	TIR	MuDR	MuDR-13
DTX-incomp_MCL22_Alyr_TEdenovo-B-R6098-Map6	Class_II	TIR	MuDR	MuDR-13
DTX-incomp_MCL22_Alyr_TEdenovo-B-R7101-Map7	Class_II	TIR	MuDR	MuDR-13
DTX-incomp_MCL22_Alyr_TEdenovo-B-R8464-Map3	Class_II	TIR	MuDR	MuDR-13
DTX-incomp-chim_MCL22_Alyr_TEdenovo-B-R3943-Map3	Class_II	TIR	MuDR	MuDR-13
DTX-incomp_MCL1213_Alyr_TEdenovo-B-R2333-Map5	Class_II	TIR	MuDR	MuDR-15
DTX-incomp_MCL144_Alyr_TEdenovo-B-R1543-Map16	Class_II	TIR	MuDR	MuDR-15
DTX-incomp_MCL581_Alyr_TEdenovo-B-R2332-Map3	Class_II	TIR	MuDR	MuDR-15
DTX-incomp_MCL78_Alyr_TEdenovo-B-G3522-Map3	Class_II	TIR	MuDR	MuDR-15
DTX-incomp_MCL78_Alyr_TEdenovo-B-R5118-Map7_reversed	Class_II	TIR	MuDR	MuDR-15
DTX-comp_MCL308_Alyr_TEdenovo-B-R2247-Map12_reversed	Class_II	TIR	MuDR	MuDR-16
DTX-incomp_MCL1330_Alyr_TEdenovo-B-R3234-Map3_reversed	Class_II	TIR	MuDR	MuDR-16
DTX-incomp_MCL308_Alyr_TEdenovo-B-R2246-Map6_reversed	Class_II	TIR	MuDR	MuDR-16
DTX-incomp-chim_MCL12_Alyr_TEdenovo-B-G512-Map20	Class_II	TIR	MuDR	MuDR-17
DTX-incomp_MCL53_Alyr_TEdenovo-B-G445-Map20	Class_II	TIR	MuDR	MuDR-2
DTX-comp-chim_MCL76_Alyr_TEdenovo-B-R1471-Map20_reversed	Class_II	TIR	MuDR	MuDR-3
DTX-incomp_MCL1315_Alyr_TEdenovo-B-R3129-Map3	Class_II	TIR	MuDR	MuDR-3
DTX-incomp_MCL76_Alyr_TEdenovo-B-G1757-Map9	Class_II	TIR	MuDR	MuDR-3
DTX-incomp-chim_MCL76_Alyr_TEdenovo-B-G4647-Map4_reversed	Class_II	TIR	MuDR	MuDR-3
DTX-incomp_MCL364_Alyr_TEdenovo-B-G2344-Map3	Class_II	TIR	MuDR	MuDR-4
DTX-incomp-chim_MCL159_Alyr_TEdenovo-B-G4381-Map7_reversed	Class_II	TIR	MuDR	MuDR-4
DTX-incomp-chim_MCL161_Alyr_TEdenovo-B-G4602-Map4_reversed	Class_II	TIR	MuDR	MuDR-4
DTX-incomp-chim_MCL161_Alyr_TEdenovo-B-R6869-Map3_reversed	Class_II	TIR	MuDR	MuDR-4
DTX-incomp-chim_MCL1743_Alyr_TEdenovo-B-R7703-Map4_reversed	Class_II	TIR	MuDR	MuDR-4
DTX-incomp-chim_MCL248_Alyr_TEdenovo-B-R1071-Map5_reversed	Class_II	TIR	MuDR	MuDR-4
DTX-incomp-chim_MCL364_Alyr_TEdenovo-B-R1067-Map14	Class_II	TIR	MuDR	MuDR-4
DTX-incomp_MCL1083_Alyr_TEdenovo-B-R1466-Map11_reversed	Class_II	TIR	MuDR	MuDR-5
DTX-incomp_MCL1180_Alyr_TEdenovo-B-R2101-Map3_reversed	Class_II	TIR	MuDR	MuDR-5
DTX-incomp_MCL1436_Alyr_TEdenovo-B-R4349-Map3	Class_II	TIR	MuDR	MuDR-5
DTX-incomp_MCL1501_Alyr_TEdenovo-B-R4886-Map7	Class_II	TIR	MuDR	MuDR-5
DTX-incomp_MCL1679_Alyr_TEdenovo-B-R6950-Map3	Class_II	TIR	MuDR	MuDR-5
DTX-incomp_MCL209_Alyr_TEdenovo-B-G2107-Map14	Class_II	TIR	MuDR	MuDR-5
DTX-incomp_MCL209_Alyr_TEdenovo-B-R2983-Map8	Class_II	TIR	MuDR	MuDR-5
DTX-incomp_MCL326_Alyr_TEdenovo-B-G1683-Map9	Class_II	TIR	MuDR	MuDR-5
DTX-incomp_MCL326_Alyr_TEdenovo-B-R3192-Map5	Class_II	TIR	MuDR	MuDR-5
DTX-incomp_MCL327_Alyr_TEdenovo-B-R1152-Map16	Class_II	TIR	MuDR	MuDR-5
DTX-incomp_MCL557_Alyr_TEdenovo-B-R4229-Map6	Class_II	TIR	MuDR	MuDR-5
DTX-incomp_MCL587_Alyr_TEdenovo-B-R1247-Map5	Class_II	TIR	MuDR	MuDR-5
DTX-incomp_MCL71_Alyr_TEdenovo-B-G1495-Map4	Class_II	TIR	MuDR	MuDR-5
DTX-incomp_MCL71_Alyr_TEdenovo-B-P395.287-Map6	Class_II	TIR	MuDR	MuDR-5
DTX-incomp_MCL71_Alyr_TEdenovo-B-R1544-Map16	Class_II	TIR	MuDR	MuDR-5
DTX-incomp_MCL71_Alyr_TEdenovo-B-R945-Map20	Class_II	TIR	MuDR	MuDR-5
DTX-incomp_MCL792_Alyr_TEdenovo-B-G5839-Map3	Class_II	TIR	MuDR	MuDR-5
DTX-incomp-chim_MCL209_Alyr_TEdenovo-B-R791-Map10_reversed	Class_II	TIR	MuDR	MuDR-5
DTX-incomp_MCL1250_Alyr_TEdenovo-B-R2620-Map3_reversed	Class_II	TIR	MuDR	MuDR-6
DTX-incomp_MCL1427_Alyr_TEdenovo-B-R4245-Map3	Class_II	TIR	MuDR	MuDR-6
DTX-incomp_MCL1428_Alyr_TEdenovo-B-R4246-Map6_reversed	Class_II	TIR	MuDR	MuDR-6
DTX-incomp_MCL154_Alyr_TEdenovo-B-R4570-Map6	Class_II	TIR	MuDR	MuDR-6
DTX-incomp_MCL344_Alyr_TEdenovo-B-G2013-Map20	Class_II	TIR	MuDR	MuDR-6
DTX-incomp_MCL344_Alyr_TEdenovo-B-R1176-Map6	Class_II	TIR	MuDR	MuDR-6
DTX-incomp_MCL21_Alyr_TEdenovo-B-R2511-Map3	Class_II	TIR	MuDR	MuDR-7
DTX-incomp_MCL59_Alyr_TEdenovo-B-G3865-Map6_reversed	Class_II	TIR	MuDR	MuDR-7
DTX-incomp_MCL59_Alyr_TEdenovo-B-R1545-Map4_reversed	Class_II	TIR	MuDR	MuDR-7
DTX-incomp-chim_MCL59_Alyr_TEdenovo-B-R2050-Map20_reversed	Class_II	TIR	MuDR	MuDR-7
DTX-incomp_MCL1695_Alyr_TEdenovo-B-R7088-Map3	Class_II	TIR	MuDR	MuDR-8
DTX-incomp_MCL236_Alyr_TEdenovo-B-G3782-Map3	Class_II	TIR	MuDR	MuDR-8
DTX-comp_MCL1766_Alyr_TEdenovo-B-R798-Map11_reversed	Class_II	TIR	MuDR	MuDR-9
DTX-incomp_MCL1718_Alyr_TEdenovo-B-R7375-Map3_reversed	Class_II	TIR	MuDR	MuDR-9
DTX-comp_MCL40_Alyr_TEdenovo-B-G1078-Map20_reversed	Class_II	TIR	MuDR	MuDR-9B
DTX-incomp_MCL40_Alyr_TEdenovo-B-G1096-Map20_reversed	Class_II	TIR	MuDR	MuDR-9B
DTX-incomp_MCL84_Alyr_TEdenovo-B-G3699-Map5_reversed	Class_II	TIR	MuDR	MuDR-9B
DTX-incomp_MCL84_Alyr_TEdenovo-B-R493-Map4_reversed	Class_II	TIR	MuDR	MuDR-9B
DTX-comp_MCL29_Alyr_TEdenovo-B-G6814-Map20_reversed	Class_II	TIR	MuDR	MuDR-N1
DTX-incomp_MCL1590_Alyr_TEdenovo-B-R6127-Map3	Class_II	TIR	MuDR	MuDR-N1
DTX-incomp_MCL29_Alyr_TEdenovo-B-G673-Map7	Class_II	TIR	MuDR	MuDR-N1
DTX-incomp_MCL29_Alyr_TEdenovo-B-G691-Map11	Class_II	TIR	MuDR	MuDR-N1
DTX-incomp_MCL29_Alyr_TEdenovo-B-P0.173-Map20	Class_II	TIR	MuDR	MuDR-N1
DTX-incomp_MCL29_Alyr_TEdenovo-B-P105.173-Map20_reversed	Class_II	TIR	MuDR	MuDR-N1
DTX-incomp_MCL29_Alyr_TEdenovo-B-P322.173-Map20_reversed	Class_II	TIR	MuDR	MuDR-N1
DTX-incomp_MCL339_Alyr_TEdenovo-B-P538.173-Map3	Class_II	TIR	MuDR	MuDR-N1
DTX-incomp_MCL339_Alyr_TEdenovo-B-P658.173-Map3	Class_II	TIR	MuDR	MuDR-N1
DTX-incomp-chim_MCL152_Alyr_TEdenovo-B-G4077-Map3	Class_II	TIR	MuDR	MuDR-N1
DTX-comp_MCL1183_Alyr_TEdenovo-B-R2115-Map4_reversed	Class_II	TIR	MuDR	MuDR-N10
DTX-comp_MCL1279_Alyr_TEdenovo-B-R2881-Map3	Class_II	TIR	MuDR	MuDR-N10
DTX-comp_MCL648_Alyr_TEdenovo-B-G2409-Map4	Class_II	TIR	MuDR	MuDR-N10
DTX-incomp_MCL936_Alyr_TEdenovo-B-P412.459-Map3	Class_II	TIR	MuDR	MuDR-N10
DTX-comp_MCL1003_Alyr_TEdenovo-B-P852.95-Map3_reversed	Class_II	TIR	MuDR	MuDR-N11
DTX-comp_MCL1013_Alyr_TEdenovo-B-P912.39-Map3	Class_II	TIR	MuDR	MuDR-N11
DTX-comp_MCL134_Alyr_TEdenovo-B-G1682-Map20_reversed	Class_II	TIR	MuDR	MuDR-N12
DTX-comp_MCL134_Alyr_TEdenovo-B-G978-Map20_reversed	Class_II	TIR	MuDR	MuDR-N12
DTX-comp_MCL134_Alyr_TEdenovo-B-P125.37-Map10	Class_II	TIR	MuDR	MuDR-N12
DTX-comp_MCL1402_Alyr_TEdenovo-B-R3985-Map3	Class_II	TIR	MuDR	MuDR-N12
DTX-comp_MCL325_Alyr_TEdenovo-B-R499-Map13_reversed	Class_II	TIR	MuDR	MuDR-N12
DTX-incomp_MCL134_Alyr_TEdenovo-B-P183.37-Map20_reversed	Class_II	TIR	MuDR	MuDR-N12
DTX-incomp_MCL1782_Alyr_TEdenovo-B-R8226-Map3	Class_II	TIR	MuDR	MuDR-N13
DTX-incomp_MCL865_Alyr_TEdenovo-B-G770-Map18	Class_II	TIR	MuDR	MuDR-N13
DTX-comp_MCL123_Alyr_TEdenovo-B-R4880-Map4	Class_II	TIR	MuDR	MuDR-N13B
DTX-incomp_MCL123_Alyr_TEdenovo-B-R4585-Map6_reversed	Class_II	TIR	MuDR	MuDR-N13B
DTX-incomp_MCL1783_Alyr_TEdenovo-B-R8227-Map3	Class_II	TIR	MuDR	MuDR-N13B
DTX-incomp_MCL887_Alyr_TEdenovo-B-P151.658-Map3	Class_II	TIR	MuDR	MuDR-N13B
DTX-incomp-chim_MCL445_Alyr_TEdenovo-B-R7589-Map3_reversed	Class_II	TIR	MuDR	MuDR-N13B
DTX-comp_MCL166_Alyr_TEdenovo-B-R2814-Map3_reversed	Class_II	TIR	MuDR	MuDR-N14
DTX-incomp_MCL1303_Alyr_TEdenovo-B-R3021-Map3	Class_II	TIR	MuDR	MuDR-N14
DTX-incomp_MCL166_Alyr_TEdenovo-B-R1367-Map6	Class_II	TIR	MuDR	MuDR-N14
DTX-incomp_MCL829_Alyr_TEdenovo-B-G6743-Map4	Class_II	TIR	MuDR	MuDR-N14
DTX-incomp_MCL999_Alyr_TEdenovo-B-P824.120-Map3	Class_II	TIR	MuDR	MuDR-N14
DTX-incomp_MCL1216_Alyr_TEdenovo-B-R2345-Map5	Class_II	TIR	MuDR	MuDR-N14B
DTX-incomp_MCL132_Alyr_TEdenovo-B-G1650-Map7	Class_II	TIR	MuDR	MuDR-N14B
DTX-incomp_MCL132_Alyr_TEdenovo-B-G7099-Map20	Class_II	TIR	MuDR	MuDR-N14B
DTX-incomp_MCL132_Alyr_TEdenovo-B-P199.80-Map10	Class_II	TIR	MuDR	MuDR-N14B
DTX-incomp_MCL132_Alyr_TEdenovo-B-P868.80-Map4	Class_II	TIR	MuDR	MuDR-N14B
DTX-incomp_MCL1697_Alyr_TEdenovo-B-R7104-Map3_reversed	Class_II	TIR	MuDR	MuDR-N14B
DTX-incomp_MCL276_Alyr_TEdenovo-B-P542.355-Map4_reversed	Class_II	TIR	MuDR	MuDR-N14B
DTX-incomp_MCL276_Alyr_TEdenovo-B-R1235-Map4	Class_II	TIR	MuDR	MuDR-N14B
DTX-incomp_MCL533_Alyr_TEdenovo-B-P196.235-Map3	Class_II	TIR	MuDR	MuDR-N14B
DTX-incomp_MCL850_Alyr_TEdenovo-B-G7357-Map4	Class_II	TIR	MuDR	MuDR-N14B
DTX-comp_MCL1102_Alyr_TEdenovo-B-R1576-Map3_reversed	Class_II	TIR	MuDR	MuDR-N15
DTX-comp_MCL1104_Alyr_TEdenovo-B-R1602-Map6	Class_II	TIR	MuDR	MuDR-N15
DTX-comp_MCL653_Alyr_TEdenovo-B-G2601-Map4_reversed	Class_II	TIR	MuDR	MuDR-N15
DTX-incomp_MCL1267_Alyr_TEdenovo-B-R2759-Map3	Class_II	TIR	MuDR	MuDR-N15
DTX-incomp_MCL1354_Alyr_TEdenovo-B-R3360-Map3	Class_II	TIR	MuDR	MuDR-N15
DTX-incomp_MCL1395_Alyr_TEdenovo-B-R3914-Map6	Class_II	TIR	MuDR	MuDR-N15
DTX-incomp_MCL544_Alyr_TEdenovo-B-P848.98-Map3	Class_II	TIR	MuDR	MuDR-N15
DTX-incomp_MCL544_Alyr_TEdenovo-B-R6777-Map3	Class_II	TIR	MuDR	MuDR-N15
DTX-incomp_MCL646_Alyr_TEdenovo-B-G2384-Map8	Class_II	TIR	MuDR	MuDR-N15
DTX-incomp_MCL652_Alyr_TEdenovo-B-G2593-Map3	Class_II	TIR	MuDR	MuDR-N15
DTX-incomp_MCL819_Alyr_TEdenovo-B-G6393-Map4	Class_II	TIR	MuDR	MuDR-N15
DTX-incomp_MCL892_Alyr_TEdenovo-B-P172.643-Map4	Class_II	TIR	MuDR	MuDR-N15
DTX-incomp-chim_MCL1793_Alyr_TEdenovo-B-R8451-Map3_reversed	Class_II	TIR	MuDR	MuDR-N16
DTX-incomp_MCL27_Alyr_TEdenovo-B-G2165-Map6	Class_II	TIR	MuDR	MuDR-N17
DTX-incomp_MCL27_Alyr_TEdenovo-B-G292-Map20	Class_II	TIR	MuDR	MuDR-N17
DTX-incomp_MCL27_Alyr_TEdenovo-B-G3986-Map4	Class_II	TIR	MuDR	MuDR-N17
DTX-incomp_MCL27_Alyr_TEdenovo-B-G570-Map20_reversed	Class_II	TIR	MuDR	MuDR-N17
DTX-incomp_MCL27_Alyr_TEdenovo-B-P205.117-Map3	Class_II	TIR	MuDR	MuDR-N17
DTX-incomp_MCL29_Alyr_TEdenovo-B-G20-Map20_reversed	Class_II	TIR	MuDR	MuDR-N17
DTX-incomp_MCL347_Alyr_TEdenovo-B-R1356-Map10	Class_II	TIR	MuDR	MuDR-N17
DTX-incomp_MCL672_Alyr_TEdenovo-B-G2964-Map14_reversed	Class_II	TIR	MuDR	MuDR-N17
DTX-incomp_MCL779_Alyr_TEdenovo-B-G5610-Map4	Class_II	TIR	MuDR	MuDR-N17
DTX-incomp-chim_MCL110_Alyr_TEdenovo-B-R2009-Map16	Class_II	TIR	MuDR	MuDR-N17
DTX-incomp-chim_MCL222_Alyr_TEdenovo-B-R1587-Map5	Class_II	TIR	MuDR	MuDR-N17
DTX-comp_MCL12_Alyr_TEdenovo-B-G3033-Map10	Class_II	TIR	MuDR	MuDR-N18
DTX-comp_MCL12_Alyr_TEdenovo-B-G3225-Map8_reversed	Class_II	TIR	MuDR	MuDR-N18
DTX-comp_MCL12_Alyr_TEdenovo-B-R619-Map20_reversed	Class_II	TIR	MuDR	MuDR-N18
DTX-incomp_MCL12_Alyr_TEdenovo-B-G2312-Map5	Class_II	TIR	MuDR	MuDR-N18
DTX-incomp_MCL12_Alyr_TEdenovo-B-R1351-Map3_reversed	Class_II	TIR	MuDR	MuDR-N18
DTX-incomp_MCL12_Alyr_TEdenovo-B-R6103-Map5_reversed	Class_II	TIR	MuDR	MuDR-N18
DTX-incomp-chim_MCL12_Alyr_TEdenovo-B-G4593-Map3	Class_II	TIR	MuDR	MuDR-N18
DTX-comp_MCL275_Alyr_TEdenovo-B-R582-Map20_reversed	Class_II	TIR	MuDR	MuDR-N19
DTX-incomp_MCL275_Alyr_TEdenovo-B-P133.672-Map20_reversed	Class_II	TIR	MuDR	MuDR-N19
DTX-comp_MCL121_Alyr_TEdenovo-B-P306.540-Map6_reversed	Class_II	TIR	MuDR	MuDR-N19B
DTX-comp_MCL121_Alyr_TEdenovo-B-R1078-Map14_reversed	Class_II	TIR	MuDR	MuDR-N19B
DTX-incomp_MCL121_Alyr_TEdenovo-B-R1314-Map3_reversed	Class_II	TIR	MuDR	MuDR-N19B
DTX-incomp_MCL1439_Alyr_TEdenovo-B-R4374-Map3_reversed	Class_II	TIR	MuDR	MuDR-N19B
DTX-comp_MCL40_Alyr_TEdenovo-B-P665.82-Map6	Class_II	TIR	MuDR	MuDR-N2
DTX-incomp_MCL40_Alyr_TEdenovo-B-P259.82-Map12_reversed	Class_II	TIR	MuDR	MuDR-N2
DTX-incomp_MCL95_Alyr_TEdenovo-B-R3527-Map3	Class_II	TIR	MuDR	MuDR-N2
DTX-incomp_MCL17_Alyr_TEdenovo-B-G2915-Map5	Class_II	TIR	MuDR	MuDR-N20
DTX-incomp_MCL17_Alyr_TEdenovo-B-G3873-Map5	Class_II	TIR	MuDR	MuDR-N20
DTX-incomp_MCL17_Alyr_TEdenovo-B-P675.181-Map3	Class_II	TIR	MuDR	MuDR-N20
DTX-incomp-chim_MCL17_Alyr_TEdenovo-B-G4036-Map3	Class_II	TIR	MuDR	MuDR-N20
DTX-incomp_MCL1190_Alyr_TEdenovo-B-R2154-Map4	Class_II	TIR	MuDR	MuDR-N21
DTX-incomp_MCL380_Alyr_TEdenovo-B-P419.452-Map7_reversed	Class_II	TIR	MuDR	MuDR-N21
DTX-incomp_MCL919_Alyr_TEdenovo-B-P327.523-Map3_reversed	Class_II	TIR	MuDR	MuDR-N21
DTX-incomp_MCL1019_Alyr_TEdenovo-B-P94.691-Map10	Class_II	TIR	MuDR	MuDR-N22
DTX-incomp_MCL264_Alyr_TEdenovo-B-P113.3-Map20_reversed	Class_II	TIR	MuDR	MuDR-N22
DTX-incomp_MCL264_Alyr_TEdenovo-B-P948.3-Map4_reversed	Class_II	TIR	MuDR	MuDR-N22
DTX-incomp_MCL483_Alyr_TEdenovo-B-G6354-Map9	Class_II	TIR	MuDR	MuDR-N22
DTX-incomp_MCL483_Alyr_TEdenovo-B-R4895-Map3	Class_II	TIR	MuDR	MuDR-N22
DTX-incomp_MCL584_Alyr_TEdenovo-B-G994-Map20	Class_II	TIR	MuDR	MuDR-N22
DTX-incomp_MCL844_Alyr_TEdenovo-B-G7204-Map3_reversed	Class_II	TIR	MuDR	MuDR-N22
DTX-comp_MCL19_Alyr_TEdenovo-B-R1384-Map7_reversed	Class_II	TIR	MuDR	MuDR-N23
DTX-comp_MCL19_Alyr_TEdenovo-B-R2627-Map4_reversed	Class_II	TIR	MuDR	MuDR-N23
DTX-comp_MCL19_Alyr_TEdenovo-B-R3307-Map9	Class_II	TIR	MuDR	MuDR-N23
DTX-comp_MCL19_Alyr_TEdenovo-B-R5230-Map5	Class_II	TIR	MuDR	MuDR-N23
DTX-incomp_MCL1262_Alyr_TEdenovo-B-R2743-Map4	Class_II	TIR	MuDR	MuDR-N23
DTX-incomp_MCL19_Alyr_TEdenovo-B-G2053-Map5_reversed	Class_II	TIR	MuDR	MuDR-N23
DTX-incomp_MCL19_Alyr_TEdenovo-B-G3462-Map3	Class_II	TIR	MuDR	MuDR-N23
DTX-incomp_MCL19_Alyr_TEdenovo-B-G3685-Map5	Class_II	TIR	MuDR	MuDR-N23
DTX-incomp_MCL19_Alyr_TEdenovo-B-R2626-Map4	Class_II	TIR	MuDR	MuDR-N23
DTX-incomp_MCL19_Alyr_TEdenovo-B-R4723-Map3_reversed	Class_II	TIR	MuDR	MuDR-N23
DTX-incomp_MCL19_Alyr_TEdenovo-B-R6311-Map3_reversed	Class_II	TIR	MuDR	MuDR-N23
DTX-incomp_MCL400_Alyr_TEdenovo-B-G3677-Map6	Class_II	TIR	MuDR	MuDR-N23
DTX-comp_MCL58_Alyr_TEdenovo-B-R1822-Map7_reversed	Class_II	TIR	MuDR	MuDR-N3
DTX-comp_MCL974_Alyr_TEdenovo-B-P652.265-Map3	Class_II	TIR	MuDR	MuDR-N3
DTX-comp_MCL992_Alyr_TEdenovo-B-P789.152-Map4	Class_II	TIR	MuDR	MuDR-N3
DTX-incomp_MCL1491_Alyr_TEdenovo-B-R4814-Map3	Class_II	TIR	MuDR	MuDR-N3
DTX-incomp_MCL58_Alyr_TEdenovo-B-G1480-Map6	Class_II	TIR	MuDR	MuDR-N3
DTX-incomp_MCL58_Alyr_TEdenovo-B-G6048-Map19	Class_II	TIR	MuDR	MuDR-N3
DTX-incomp_MCL588_Alyr_TEdenovo-B-R2226-Map5	Class_II	TIR	MuDR	MuDR-N3
DTX-incomp_MCL137_Alyr_TEdenovo-B-G2103-Map20	Class_II	TIR	MuDR	MuDR-N4
DTX-incomp_MCL1475_Alyr_TEdenovo-B-R4647-Map3	Class_II	TIR	MuDR	MuDR-N4
DTX-comp_MCL177_Alyr_TEdenovo-B-G925-Map20_reversed	Class_II	TIR	MuDR	MuDR-N5
[truncated: 247 more rows]
