# Supplementary material for: Transcriptional activity of transposable elements along an elevational gradient in Arabidopsis arenosa
Source: Mob DNA. 2021 Feb 27;12:7. doi: 10.1186/s13100-021-00236-0 (PMC7916287; doi:10.1186/s13100-021-00236-0)
Supplement: Supplementary file 7 — Additional file 7: Table S8. Genomic data used in this study. [file 13100_2021_236_MOESM7_ESM.xlsx]

## Sheet: Table S8
Table S8. Arabidopsis arenosa samples used for the genomic analysis. Sequences are available at Sequence Read Archives for 5 of the eight populations. NT = Niedere Tauern (Austria), FG = Făgăraș (Romania), VT = Vysoké Tatry (Slovakia), ZT = Západné Tatry (Slovakia). Populations HRA, SUB and ING are part of another research project that will be published in the future (under the accession number S…
Sample_name	Population_code	Project_ID	Identifiers	Mountain_region	Ecotype
AA171g	HRA	upon request	SRP233538	ZT	foothill
AA171l	HRA	upon request	SRP233539	ZT	foothill
AA171q	HRA	upon request	SRP233540	ZT	foothill
AA171s	HRA	upon request	SRP233541	ZT	foothill
AA171b	HRA	upon request	SRP233542	ZT	foothill
AA171o	HRA	upon request	SRP233543	ZT	foothill
AA171PA	HRA	upon request	SRP233544	ZT	foothill
AA171PB	HRA	upon request	SRP233545	ZT	foothill
AA171PD	HRA	upon request	SRP233546	ZT	foothill
AA171PE	HRA	upon request	SRP233547	ZT	foothill
AA171PF	HRA	upon request	SRP233548	ZT	foothill
AA016r-A	SUB	upon request	SRP233549	VT	foothill
AA016r-B	SUB	upon request	SRP233550	VT	foothill
AA016r-C	SUB	upon request	SRP233551	VT	foothill
AA016r-D	SUB	upon request	SRP233552	VT	foothill
AA016r-E	SUB	upon request	SRP233553	VT	foothill
AA016r-F	SUB	upon request	SRP233554	VT	foothill
AA016r-G	SUB	upon request	SRP233555	VT	foothill
AA016r-I	SUB	upon request	SRP233556	VT	foothill
AA016r-L	SUB	upon request	SRP233557	VT	foothill
AA016r-M	SUB	upon request	SRP233558	VT	foothill
AA016r-N	SUB	upon request	SRP233559	VT	foothill
AA016r-O	SUB	upon request	SRP233560	VT	foothill
AA016r-P	SUB	upon request	SRP233561	VT	foothill
AA016r-Q	SUB	upon request	SRP233562	VT	foothill
AA016r-R	SUB	upon request	SRP233563	VT	foothill
AA016r-T	SUB	upon request	SRP233564	VT	foothill
42_120	ING	upon request	SRP233565	NT	foothill
43_124	ING	upon request	SRP233566	NT	foothill
44_128	ING	upon request	SRP233567	NT	foothill
45_132	ING	upon request	SRP233568	NT	foothill
46_136	ING	upon request	SRP233569	NT	foothill
47_137	ING	upon request	SRP233570	NT	foothill
48_138	ING	upon request	SRP233571	NT	foothill
DRA_001_e	DRA	PRJNA484107	SRS3621818	FG	foothill
DRA_001_h	DRA	PRJNA484107	SRS3621817	FG	foothill
DRA_001_i	DRA	PRJNA484107	SRS3621820	FG	foothill
DRA_001_j	DRA	PRJNA484107	SRS3621776	FG	foothill
DRA_001_l	DRA	PRJNA484107	SRS3621816	FG	foothill
DRA_001_o	DRA	PRJNA484107	SRS3621815	FG	foothill
LAC_001_c	LAC	PRJNA484107	SRS3621833	FG	alpine
LAC_001_d	LAC	PRJNA484107	SRS3621836	FG	alpine
LAC_001_f	LAC	PRJNA484107	SRS3621835	FG	alpine
LAC_001_i	LAC	PRJNA484107	SRS3621826	FG	alpine
LAC_001_l	LAC	PRJNA484107	SRS3621825	FG	alpine
LAC_001_p	LAC	PRJNA484107	SRS3621785	FG	alpine
LAC_001_r	LAC	PRJNA484107	SRS3621786	FG	alpine
LAC_001_t	LAC	PRJNA484107	SRS3621783	FG	alpine
SCH_001_a	SCH	PRJNA484107	SRS3621660	NT	alpine
SCH_001_b	SCH	PRJNA484107	SRS3621661	NT	alpine
SCH_001_c	SCH	PRJNA484107	SRS3621658	NT	alpine
SCH_001_d	SCH	PRJNA484107	SRS3621659	NT	alpine
SCH_001_f	SCH	PRJNA484107	SRS3621657	NT	alpine
SCH_001_g	SCH	PRJNA484107	SRS3621656	NT	alpine
SCH_001_h	SCH	PRJNA484107	SRS3621654	NT	alpine
TKO_001_a	TKO	PRJNA484107	SRS3621666	ZT	alpine
TKO_001_h	TKO	PRJNA484107	SRS3621664	ZT	alpine
TKO_001_m	TKO	PRJNA484107	SRS3621665	ZT	alpine
TKO_001_n	TKO	PRJNA484107	SRS3621662	ZT	alpine
TKO_001_o	TKO	PRJNA484107	SRS3621663	ZT	alpine
TKO_001_p	TKO	PRJNA484107	SRS3621771	ZT	alpine
TKO_001_q	TKO	PRJNA484107	SRS3621779	ZT	alpine
TKO_001_t	TKO	PRJNA484107	SRS3621613	ZT	alpine
VEL_001_a	VEL	PRJNA484107	SRS3621791	VT	alpine
VEL_001_b	VEL	PRJNA484107	SRS3621794	VT	alpine
VEL_001_d	VEL	PRJNA484107	SRS3621797	VT	alpine
VEL_001_e	VEL	PRJNA484107	SRS3621798	VT	alpine
VEL_001_k	VEL	PRJNA484107	SRS3621795	VT	alpine
VEL_001_l	VEL	PRJNA484107	SRS3621796	VT	alpine
VEL_001_n	VEL	PRJNA484107	SRS3621799	VT	alpine
VEL_001_o	VEL	PRJNA484107	SRS3621800	VT	alpine
